# Supplementary material for: Genetic diversity modulates the physical and transcriptomic response of skeletal muscle to simulated microgravity in male mice
Source: NPJ Microgravity. 2023 Dec 1;9:86. doi: 10.1038/s41526-023-00334-8 (PMC10692100; doi:10.1038/s41526-023-00334-8)
Supplement: Supplementary file 3 — Supplementary Data File 2 [file 41526_2023_334_MOESM3_ESM.xlsx]

## Sheet: Significant Genes Summary
Mouse Strain	Gene	logFC - |FC|	AveExpr	P-value	FDR	Up or Down Regulated
	*Gm10039	7.38	-1.64	1.11e-07	0.001481	U
PWK	*S100a9	6	-2.02	2e-06	0.025252	U
A/J	*St8sia2	4.12	-1.26	0.000162	0.044308	U
A/J	*Ankrd2	2.78	6.66	1.87e-05	0.034057	U
A/J	*Krt18	2.64	2.73	9.93e-05	0.041079	U
CAST	*Lmod2	1.98	6.58	2.61e-05	0.034057	U
A/J	*Sertad4	1.95	1.15	0.00016	0.044308	U
CAST	*Myoz2	1.68	7.73	1.37e-05	0.034057	U
CAST	*Tnnc1	1.61	7.68	2.22e-05	0.034057	U
CAST	*Atp2a2	1.58	8.68	1.38e-05	0.034057	U
CAST	*Ampd3	1.58	2.64	1.74e-05	0.034057	U
A/J	*Ncam1	1.44	3.49	0.000121	0.043065	U
CAST	*Synj2	1.38	4.91	3.06e-05	0.034057	U
A/J	*Plekha6	1.18	3.44	2.67e-05	0.028223	U
A/J	*Plekhh3	1.17	4.38	4.62e-05	0.028223	U
A/J	*Stc2	1.15	2.63	7.67e-05	0.03537	U
CAST	*6430548M08Rik	1.1	4.54	2.84e-05	0.034057	U
A/J	*Synpo2l	0.91	7.46	0.000219	0.045981	U
C57	*Sh2d3c	0.79	3.59	2e-06	0.021532	U
A/J	*Fbp2	0.77	5.25	0.0002	0.045949	U
ALL STRAINS	*Chrnb1	0.73	5.61	8.1e-07	0.005331	U
A/J	*Rabep2	0.72	5.12	0.000168	0.044458	U
A/J	*Mpp3	0.65	4.61	0.000256	0.049058	U
ALL STRAINS	*Nus1	-0.32	4.79	1.3e-06	0.008634	U
A/J	*Hnrnpa1	-0.61	6.3	0.000248	0.048605	U
A/J	*Prickle3	-0.65	4.6	0.000172	0.044458	U
ALL STRAINS	*Dusp8	-0.67	4.72	4.23e-08	0.000557	U
A/J	*Hsph1	-0.68	4.95	0.000211	0.045981	U
A/J	*Zfp36l1	-0.8	5.82	0.000234	0.047988	U
A/J	*Faap100	-0.86	4.43	7.72e-05	0.03537	U
A/J	*Actg1	-0.86	7.88	8.39e-05	0.037107	U
A/J	*Coq10b	-0.87	4.52	0.000149	0.044308	U
A/J	*Nek6	-0.9	4.42	0.000184	0.045353	U
A/J	*6430548M08Rik	-0.98	5.31	0.000152	0.044308	U
A/J	*Plekho2	-1.02	3.89	0.000128	0.043171	U
A/J	*Ppid	-1.03	4.43	1.16e-05	0.018566	U
A/J	*Rnd3	-1.06	3.71	7.57e-05	0.03537	U
A/J	*Slc41a3	-1.07	5.19	6.52e-06	0.016732	U
A/J	*Clu	-1.11	4.96	0.000107	0.041911	U
A/J	*Mafb	-1.12	6.14	6.77e-05	0.03537	U
A/J	*Plk2	-1.12	3.89	0.00025	0.048605	U
A/J	*Ak4	-1.17	1.81	6.86e-05	0.03537	U
A/J	*Procr	-1.17	3.62	0.000216	0.045981	U
A/J	*Arhgap26	-1.19	4.17	4.47e-05	0.028223	U
A/J	*Piezo1	-1.23	5.56	8.91e-05	0.038105	U
CAST	*Prkag3	-1.26	6.89	1.9e-05	0.034057	U
A/J	*Glipr2	-1.27	2.24	0.00016	0.044308	U
A/J	*Adm	-1.33	2.99	0.000147	0.044308	U
A/J	*Cdkn1a	-1.45	6.84	4.73e-06	0.015166	U
A/J	*Ier5	-1.45	4.87	0.000158	0.044308	U
A/J	*Fosl2	-1.54	5.57	4.49e-05	0.028223	U
A/J	*Adamts1	-1.55	5.4	4.54e-05	0.028223	U
A/J	*Zc3h12a	-1.7	2.74	0.0002	0.045949	U
A/J	*Tnfaip6	-1.72	1.61	1.96e-05	0.025145	U
A/J	*Icam1	-1.74	3.52	0.000183	0.045353	U
A/J	*Ednrb	-1.77	4.17	0.000108	0.041911	U
CAST	*P2ry6	-1.89	1.84	2.87e-05	0.034057	U
A/J	*Thbs1	-1.91	4.66	8.39e-06	0.017946	U
A/J	*Lcp2	-1.97	0.93	0.000127	0.043171	U
A/J	*Gfpt2	-2.01	4.15	3.27e-05	0.028223	U
A/J	*Serpine1	-2.03	4.53	2.98e-06	0.012752	U
A/J	*Arsi	-2.13	0.77	6.49e-05	0.03537	U
A/J	*Marcksl1	-2.14	2.76	0.000241	0.048216	U
A/J	*Slc19a2	-2.16	2.81	1.15e-05	0.018566	U
A/J	*Casp4	-2.17	1.65	0.000173	0.044458	U
A/J	*Nfkbiz	-2.19	2.02	1.52e-05	0.021733	U
A/J	*Cish	-2.32	5.03	0.000118	0.043065	U
A/J	*Btg2	-2.37	6.53	4.12e-05	0.028223	U
A/J	*Maff	-2.4	3.54	2.2e-05	0.025708	U
A/J	*Plek	-2.48	3.06	7.6e-05	0.03537	U
A/J	*Egr1	-2.48	6.77	0.000148	0.044308	U
A/J	*Mnda	-2.65	0.84	0.000195	0.045949	U
A/J	*Il1r2	-2.86	0.59	0.000116	0.043065	U
A/J	*Rgs16	-2.92	0.63	0.000265	0.04991	U
A/J	*Junb	-3.02	6.39	9.12e-07	0.005852	U
A/J	*Bcl3	-3.36	2.24	0.000213	0.045981	U
A/J	*Fam132b	-4.13	-0.25	0.000207	0.045981	U
A/J	*Socs3	-4.55	5.06	0.000146	0.044308	U
A/J	*Has1	-4.65	0.08	4.23e-05	0.028223	U
CAST	*Cpz	-5.05	-1.01	6.24e-06	0.034057	U
A/J	*Cxcl2	-5.12	-1.12	0.000201	0.045949	U
A/J	*Ccl2	-5.49	1.41	0.000236	0.047988	U
A/J:	*Gm14288	-5.5	-1.16	7.39e-07	0.005852	U
A/J	*Cxcl1	-5.53	1.35	3.85e-05	0.028223	U
A/J	*Ccl7	-5.81	1.09	2.98e-05	0.028223	U
WSB	NONE
129S1	NONE
NOD	NONE
NZO	NONE

## Sheet: All Strains Gene Ontology
term_name	FDR	pvalue	geneset	zscore	combined_score	overlapping_genes	gene_set_library	log10P
ATPase activity, coupled (GO:0042623)	0.0116087	2.27176e-05	upregulated	5.26245	56.2681	['BLM', 'KIF18A', 'MYH3', 'RAD51', 'MSH2', 'MYO10', 'CHD8', 'TNNT2', 'KATNB1', 'ERCC6', 'SMARCA4']	Gene Ontology Molecular Function (2018 version)	4.64364
negative regulation of angiogenesis (GO:0016525)	0.0118155	7.90214e-06	downregulated	6.72466	79.0039	['SPARC', 'COL4A2', 'ROCK2', 'SERPINF1', 'SERPINE1', 'SPRY2', 'KLF4', 'ADAMTS9', 'DCN', 'KLF2']	Gene Ontology Biological Process (2018 version)	5.10226
response to unfolded protein (GO:0006986)	0.0118155	9.68882e-06	downregulated	9.04297	104.397	['DNAJB2', 'DNAJA1', 'DNAJB1', 'HSP90AA1', 'HSPH1', 'SERPINH1', 'HSPA1B', 'HSPA1A']	Gene Ontology Biological Process (2018 version)	5.01373
regulation of protein modification by small protein conjugation or removal (GO:1903320)	0.0129253	1.58983e-05	downregulated	21.8754	241.708	['DNAJB2', 'EGR1', 'HSP90AA1', 'HSPA1B', 'HSPA1A']	Gene Ontology Biological Process (2018 version)	4.79865
regulation of cellular response to heat (GO:1900034)	0.0145887	2.39257e-05	downregulated	5.83193	62.055	['DNAJB1', 'HSP90AA1', 'HSPH1', 'NUP50', 'PTGES3', 'NUP62', 'NUP54', 'MAPT', 'HSPA1B', 'HSPA1A']	Gene Ontology Biological Process (2018 version)	4.62114
death receptor binding (GO:0005123)	0.0176161	7.19025e-05	downregulated	26.2016	249.969	['FEM1B', 'RIPK1', 'NGF', 'MYD88']	Gene Ontology Molecular Function (2018 version)	4.14326
galactosyltransferase activity (GO:0008378)	0.0176161	7.19025e-05	downregulated	26.2016	249.969	['B4GALT3', 'B4GALT1', 'B3GALT6', 'B4GALT5']	Gene Ontology Molecular Function (2018 version)	4.14326
regulation of I-kappaB kinase/NF-kappaB signaling (GO:0043122)	0.0238462	5.77507e-05	downregulated	3.39582	33.141	['USP10', 'GSTP1', 'LITAF', 'RELA', 'TNFRSF1A', 'FKBP1A', 'PPM1B', 'VAPA', 'TSPAN6', 'NUP62', 'UBE2N', 'HMOX1', 'RIPK1', 'TAB2', 'LTBR', 'MYD88']	Gene Ontology Biological Process (2018 version)	4.23844
regulation of cellular response to stress (GO:0080135)	0.0238462	5.86621e-05	downregulated	4.69418	45.7387	['DNAJB1', 'HSP90AA1', 'ARMT1', 'HSPH1', 'NUP50', 'PTGES3', 'NUP62', 'NUP54', 'MAPT', 'HSPA1B', 'HSPA1A']	Gene Ontology Biological Process (2018 version)	4.23164
negative regulation of inclusion body assembly (GO:0090084)	0.0250529	7.19025e-05	downregulated	26.2016	249.969	['DNAJB2', 'DNAJB1', 'HSPA1B', 'HSPA1A']	Gene Ontology Biological Process (2018 version)	4.14326
positive regulation of interleukin-8 production (GO:0032757)	0.0270141	0.00010062	downregulated	7.46894	68.7454	['HYAL2', 'SERPINE1', 'TLR8', 'RIPK1', 'IL17D', 'HSPA1B', 'HSPA1A']	Gene Ontology Biological Process (2018 version)	3.99732
telomere maintenance via telomerase (GO:0007004)	0.0270141	0.000108738	downregulated	13.1212	119.752	['HSP90AA1', 'PTGES3', 'TNKS1BP1', 'SMG5', 'NOP10']	Gene Ontology Biological Process (2018 version)	3.96362
regulation of inclusion body assembly (GO:0090083)	0.0270141	0.000110759	downregulated	22.4574	204.545	['DNAJB2', 'DNAJB1', 'HSPA1B', 'HSPA1A']	Gene Ontology Biological Process (2018 version)	3.95562
RNA-dependent DNA biosynthetic process (GO:0006278)	0.030074	0.0001398	downregulated	12.3005	109.171	['HSP90AA1', 'PTGES3', 'TNKS1BP1', 'SMG5', 'NOP10']	Gene Ontology Biological Process (2018 version)	3.85449
positive regulation of cell migration (GO:0030335)	0.030074	0.000147965	downregulated	3.11147	27.4386	['RET', 'EDN1', 'CD151', 'SMURF2', 'SEMA4C', 'SDCBP', 'CAPN7', 'PLAU', 'RUFY3', 'MYADM', 'CNTN1', 'HAS2', 'SPRY2', 'SOX9', 'BCAR1', 'DDR2']	Gene Ontology Biological Process (2018 version)	3.82984
UDP-galactosyltransferase activity (GO:0035250)	0.0301306	0.000274477	downregulated	10.3567	84.9318	['B4GALT3', 'B4GALT1', 'PLOD3', 'B3GALT6', 'B4GALT5']	Gene Ontology Molecular Function (2018 version)	3.56149
C3HC4-type RING finger domain binding (GO:0055131)	0.0301306	0.000293634	downregulated	39.2294	319.059	['DNAJA1', 'HSPA1B', 'HSPA1A']	Gene Ontology Molecular Function (2018 version)	3.53219
ubiquitin protein ligase binding (GO:0031625)	0.0301306	0.000307455	downregulated	2.70031	21.8379	['SMAD2', 'SMG5', 'RELA', 'ACTG1', 'DNAJA1', 'LAPTM4B', 'ASB10', 'SLC22A18', 'DBT', 'UBE2N', 'RIPK1', 'TRIM37', 'LTBR', 'TRIB1', 'EIF4E2', 'BLZF1', 'HSPA1B', 'HSPA1A']	Gene Ontology Molecular Function (2018 version)	3.51222
positive regulation of intracellular signal transduction (GO:1902533)	0.0363012	0.000197832	downregulated	2.30634	19.6687	['RET', 'IRS1', 'LITAF', 'RELA', 'THPO', 'TSPAN6', 'NUP62', 'HMOX1', 'RIPK1', 'SOX9', 'EPHB2', 'DCN', 'TNFRSF1A', 'FKBP1A', 'VAPA', 'RHEB', 'FGF18', 'UBE2N', 'CNTN1', 'BAX', 'SPRY2', 'TAB2', 'LTBR', 'MYD88', 'ENG', 'DDR2']	Gene Ontology Biological Process (2018 version)	3.7037
negative regulation of transcription from RNA polymerase II promoter (GO:0000122)	0.0363012	0.000223085	downregulated	2.17842	18.3161	['RELA', 'DNAJB1', 'EDNRB', 'HEY1', 'VPS72', 'NACC2', 'TRIM27', 'SOX9', 'VHL', 'JUNB', 'E2F7', 'SMAD2', 'EDN1', 'SMURF2', 'FST', 'ARID5A', 'HCFC2', 'KLF4', 'KLF2', 'AES', 'THAP1', 'BRMS1L', 'ERF', 'TAF7', 'TRIM37', 'ATF3', 'PPID', 'HSPA1A', 'GZF1']	Gene Ontology Biological Process (2018 version)	3.65153
heart morphogenesis (GO:0003007)	0.0363012	0.000230501	downregulated	6.42478	53.8092	['FKBP1A', 'OLFM1', 'HEY1', 'SOX17', 'SOX9', 'MEGF8', 'ENG']	Gene Ontology Biological Process (2018 version)	3.63733
positive regulation of I-kappaB kinase/NF-kappaB signaling (GO:0043123)	0.0363012	0.000238138	downregulated	3.44353	28.7282	['LITAF', 'RELA', 'TNFRSF1A', 'FKBP1A', 'VAPA', 'TSPAN6', 'NUP62', 'UBE2N', 'HMOX1', 'RIPK1', 'TAB2', 'LTBR', 'MYD88']	Gene Ontology Biological Process (2018 version)	3.62317
beta-N-acetylglucosaminylglycopeptide beta-1,4-galactosyltransferase activity (GO:0003831)	0.0366892	0.000504318	downregulated	29.4205	223.37	['B4GALT3', 'B4GALT1', 'B4GALT5']	Gene Ontology Molecular Function (2018 version)	3.2973
ubiquitin-like protein ligase binding (GO:0044389)	0.0366892	0.000524132	downregulated	2.57275	19.4339	['SMAD2', 'SMG5', 'RELA', 'ACTG1', 'DNAJA1', 'LAPTM4B', 'ASB10', 'SLC22A18', 'DBT', 'UBE2N', 'RIPK1', 'TRIM37', 'LTBR', 'TRIB1', 'EIF4E2', 'BLZF1', 'HSPA1B', 'HSPA1A']	Gene Ontology Molecular Function (2018 version)	3.28056
chaperone mediated protein folding requiring cofactor (GO:0051085)	0.0393794	0.000274477	downregulated	10.3567	84.9318	['DNAJB1', 'HSPH1', 'PTGES3', 'HSPA1B', 'HSPA1A']	Gene Ontology Biological Process (2018 version)	3.56149
focal adhesion (GO:0005925)	0.0406085	0.000267554	downregulated	2.50812	20.6322	['CYFIP1', 'CD151', 'TPM4', 'SPRY4', 'RHOG', 'CD99L2', 'ACTG1', 'AKAP12', 'PROCR', 'PLAU', 'G3BP1', 'ZYX', 'RSU1', 'FERMT2', 'GIT1', 'HSPA1B', 'BCAR1', 'DDR2', 'ENG', 'HSPA1A', 'TGM2']	Gene Ontology Cellular Component (2018 version)	3.57259
cytoplasmic vesicle (GO:0031410)	0.0406085	0.000351589	downregulated	2.98454	23.7362	['CD164', 'GCH1', 'COPB1', 'OCRL', 'NGF', 'RHOBTB1', 'BICD2', 'LAPTM4B', 'SPAST', 'RABEP1', 'HEATR5A', 'RUSC1', 'HYAL2', 'MALL', 'RHOJ']	Gene Ontology Cellular Component (2018 version)	3.45396
negative regulation of insulin receptor signaling pathway (GO:0046627)	0.0445454	0.000336097	downregulated	9.83838	78.6885	['KANK1', 'SOCS3', 'CISH', 'IRS1', 'PTPN2']	Gene Ontology Biological Process (2018 version)	3.47353
negative regulation of cell proliferation (GO:0008285)	0.0445454	0.000347012	downregulated	2.45588	19.5639	['CD164', 'BTG2', 'CDKN2B', 'GSTP1', 'NGF', 'KLF4', 'ING4', 'DNAJB2', 'ADAMTS1', 'NACC2', 'NUP62', 'HMOX1', 'E2F3', 'SOX9', 'IGFBP6', 'VHL', 'TRIB1', 'HSPA1B', 'E2F7', 'PTPN2', 'HSPA1A']	Gene Ontology Biological Process (2018 version)	3.45966
cellular response to interleukin-1 (GO:0071347)	0.0448653	0.000398134	downregulated	3.45011	27.0099	['EGR1', 'USP10', 'IL1R2', 'HYAL2', 'UBE2N', 'TAB3', 'HAS2', 'TAB2', 'SOX9', 'MYD88', 'RELA', 'MAP2K6']	Gene Ontology Biological Process (2018 version)	3.39997
negative regulation of cellular response to insulin stimulus (GO:1900077)	0.0448653	0.000407637	downregulated	9.36941	73.1295	['KANK1', 'SOCS3', 'CISH', 'IRS1', 'PTPN2']	Gene Ontology Biological Process (2018 version)	3.38973
negative regulation of coagulation (GO:0050819)	0.0448653	0.000423084	downregulated	14.2881	110.989	['THBD', 'PROCR', 'EDN1', 'SERPINE1']	Gene Ontology Biological Process (2018 version)	3.37357
mesenchyme morphogenesis (GO:0072132)	0.0448653	0.000423084	downregulated	14.2881	110.989	['SMAD2', 'HEY1', 'SOX9', 'ENG']	Gene Ontology Biological Process (2018 version)	3.37357
negative regulation of gene expression (GO:0010629)	0.0453598	0.000446345	downregulated	2.05297	15.8375	['BTG2', 'DDX3X', 'RELA', 'ING4', 'HEY1', 'NACC2', 'BAHD1', 'IGF2BP2', 'TRIM27', 'SOX9', 'VHL', 'METTL16', 'SMAD2', 'PCGF6', 'RING1', 'SMURF2', 'ARID5A', 'KLF4', 'MEX3C', 'AES', 'OLFM1', 'ID1', 'MYADM', 'TAF7', 'MAPT', 'EIF4E2', 'HSPA1B', 'HSPA1A', 'ENG', 'GZF1']	Gene Ontology Biological Process (2018 version)	3.35033
DNA metabolic process (GO:0006259)	0.0475069	4.63514e-05	upregulated	2.87393	28.6797	['WDHD1', 'RTEL1', 'FEN1', 'BLM', 'MCM8', 'REV1', 'CHD1L', 'AXIN2', 'DDB2', 'ENDOV', 'RECQL5', 'CDC45', 'RAD51', 'MSH2', 'RAD21', 'POLE3', 'NABP2', 'MCM5', 'TOPBP1', 'POLE', 'ATR']	Gene Ontology Biological Process (2018 version)	4.33394
DNA replication (GO:0006260)	0.0475069	4.77456e-05	upregulated	4.4153	43.9306	['WDHD1', 'BLM', 'FEN1', 'RECQL5', 'CDC45', 'MCM8', 'POLE3', 'REV1', 'MCM5', 'TOPBP1', 'POLE', 'ATR']	Gene Ontology Biological Process (2018 version)	4.32107
telomere maintenance via telomere lengthening (GO:0010833)	0.047813	0.000490088	downregulated	8.94307	68.1544	['HSP90AA1', 'PTGES3', 'TNKS1BP1', 'SMG5', 'NOP10']	Gene Ontology Biological Process (2018 version)	3.30973
I-kappaB kinase/NF-kappaB signaling (GO:0007249)	0.0484979	0.00052499	downregulated	5.52333	41.7129	['ROCK2', 'TLR8', 'TAB3', 'RIPK1', 'TAB2', 'RELA', 'TNFRSF1A']	Gene Ontology Biological Process (2018 version)	3.27985
cardiac epithelial to mesenchymal transition (GO:0060317)	0.0484979	0.00055302	downregulated	13.0968	98.2273	['OLFM1', 'HEY1', 'HAS2', 'ENG']	Gene Ontology Biological Process (2018 version)	3.25726
negative regulation of protein phosphorylation (GO:0001933)	0.0484979	0.000556762	downregulated	3.12806	23.4397	['ERRFI1', 'PRNP', 'CISH', 'GSTP1', 'DCN', 'MYADM', 'SPRY2', 'TAF7', 'TRIM27', 'EPHB2', 'PLPP3', 'TRIB1', 'ENG']	Gene Ontology Biological Process (2018 version)	3.25433
type I transforming growth factor beta receptor binding (GO:0034713)	0.0485066	0.000791945	downregulated	23.5352	168.065	['FKBP1A', 'SMAD2', 'ENG']	Gene Ontology Molecular Function (2018 version)	3.10131
sarcomere organization (GO:0045214)	0.0488386	0.000102494	upregulated	9.46154	86.9109	['MYOM1', 'MYH3', 'TNNT2', 'TCAP', 'MYPN', 'LMOD2']	Gene Ontology Biological Process (2018 version)	3.9893
striated muscle contraction (GO:0006941)	0.0488386	0.000132743	upregulated	5.96625	53.2613	['MYL4', 'CHRNA1', 'MYOM1', 'MYH3', 'TNNT2', 'TCAP', 'ATP1A2', 'ATP1B1']	Gene Ontology Biological Process (2018 version)	3.87699
cellular macromolecule biosynthetic process (GO:0034645)	0.0488386	0.000153415	upregulated	2.55539	22.4424	['RPL5', 'FEN1', 'BLM', 'MCM8', 'REV1', 'SCX', 'RPL13A', 'ASH2L', 'RPSA', 'TOPORS', 'RPS4X', 'RECQL5', 'CDC45', 'POLE3', 'RPS6KB2', 'RPL35', 'MCM5', 'TOPBP1', 'INHA', 'RPL28', 'POLE', 'ATR']	Gene Ontology Biological Process (2018 version)	3.81413
regulation of sister chromatid cohesion (GO:0007063)	0.0488386	0.000162861	upregulated	19.6492	171.392	['FEN1', 'RAD21', 'AXIN2', 'CTCF']	Gene Ontology Biological Process (2018 version)	3.78818
muscle contraction (GO:0006936)	0.0488386	0.000171794	upregulated	3.81148	33.0425	['MYL4', 'CHRNB1', 'MYOM1', 'MYH3', 'TNNT2', 'TCAP', 'MYL6B', 'CACNA1S', 'ANKRD2', 'MYL12A', 'SNTB1', 'LMOD2']	Gene Ontology Biological Process (2018 version)	3.76499
nucleotide-binding oligomerization domain containing signaling pathway (GO:0070423)	0.0491568	0.000584481	downregulated	8.5538	63.6812	['UBE2N', 'TAB3', 'TAB2', 'RELA', 'MAP2K6']	Gene Ontology Biological Process (2018 version)	3.23323
negative regulation of extrinsic apoptotic signaling pathway (GO:2001237)	0.0498603	0.000613288	downregulated	4.64658	34.3693	['GSTP1', 'SIAH2', 'SERPINE1', 'HMOX1', 'RIPK1', 'RELA', 'HSPA1B', 'HSPA1A']	Gene Ontology Biological Process (2018 version)	3.21234
regulation of extrinsic apoptotic signaling pathway (GO:2001236)	0.0498929	0.000648998	downregulated	5.31034	38.9784	['FEM1B', 'HYAL2', 'GSTP1', 'SIAH2', 'RIPK1', 'LTBR', 'RELA']	Gene Ontology Biological Process (2018 version)	3.18776
extracellular matrix organization (GO:0030198)	0.0498929	0.000680523	downregulated	2.78726	20.3265	['SPARC', 'LAMC3', 'SERPINE1', 'LAMC1', 'FBLN5', 'DCN', 'COL2A1', 'COL4A2', 'COL4A1', 'SH3PXD2B', 'SERPINH1', 'HAS2', 'COL4A5', 'ADAMTS9', 'DDR2']	Gene Ontology Biological Process (2018 version)	3.16716
chaperone-mediated protein complex assembly (GO:0051131)	0.0498929	0.000708972	downregulated	12.0887	87.6636	['HSP90AA1', 'PTGES3', 'PTGES3L', 'HSPA1A']	Gene Ontology Biological Process (2018 version)	3.14937
histone H2A monoubiquitination (GO:0035518)	0.0498929	0.000708972	downregulated	12.0887	87.6636	['PCGF6', 'RYBP', 'RING1', 'TRIM37']	Gene Ontology Biological Process (2018 version)	3.14937
negative regulation of establishment of protein localization (GO:1904950)	0.0498929	0.000791945	downregulated	23.5352	168.065	['DNAJA1', 'SNX3', 'MAPT']	Gene Ontology Biological Process (2018 version)	3.10131
positive regulation of IRE1-mediated unfolded protein response (GO:1903896)	0.0498929	0.000791945	downregulated	23.5352	168.065	['TMEM33', 'BAX', 'HSPA1A']	Gene Ontology Biological Process (2018 version)	3.10131
amyloid fibril formation (GO:1990000)	0.0498929	0.000791945	downregulated	23.5352	168.065	['FKBP1A', 'RIPK1', 'MAPT']	Gene Ontology Biological Process (2018 version)	3.10131
regulation of amyloid precursor protein catabolic process (GO:1902991)	0.0498929	0.000791945	downregulated	23.5352	168.065	['FKBP1A', 'PRNP', 'ROCK2']	Gene Ontology Biological Process (2018 version)	3.10131
'de novo' posttranslational protein folding (GO:0051084)	0.0498929	0.000813366	downregulated	7.86869	55.9804	['DNAJB1', 'HSPH1', 'PTGES3', 'HSPA1B', 'HSPA1A']	Gene Ontology Biological Process (2018 version)	3.08971
negative regulation of signal transduction (GO:0009968)	0.0498929	0.000818473	downregulated	2.54501	18.0901	['RET', 'KANK1', 'CISH', 'IRS1', 'SPRY4', 'NRARP', 'PTPN12', 'DCN', 'SOCS3', 'HEY1', 'KCTD21', 'SPRY2', 'EPHB2', 'TRIB1', 'MEGF8', 'PTPN2', 'DDR2']	Gene Ontology Biological Process (2018 version)	3.087
glycosaminoglycan biosynthetic process (GO:0006024)	0.0498929	0.000838709	downregulated	3.95316	28.0028	['B4GALT3', 'UGDH', 'B4GALT1', 'SDC4', 'HAS2', 'B3GALT6', 'DCN', 'ST3GAL3', 'B4GALT5']	Gene Ontology Biological Process (2018 version)	3.07639
regulation of protein ubiquitination (GO:0031396)	0.0562405	0.000968471	downregulated	3.86682	26.8349	['PRKCG', 'DNAJB2', 'FKBP1A', 'DNAJA1', 'HSP90AA1', 'FEM1B', 'UBE2N', 'HSPA1B', 'HSPA1A']	Gene Ontology Biological Process (2018 version)	3.01391
cellular response to heat (GO:0034605)	0.0582661	0.00106653	downregulated	5.76449	39.4484	['HSPH1', 'CLPB', 'HMOX1', 'MAPT', 'HSPA1B', 'HSPA1A']	Gene Ontology Biological Process (2018 version)	2.97203
regulation of cell migration (GO:0030334)	0.0582661	0.00107164	downregulated	2.40633	16.4559	['RET', 'KANK1', 'CLIC4', 'EDN1', 'CD151', 'SERPINE1', 'SEMA4C', 'RHOBTB1', 'SDCBP', 'SLK', 'PLAU', 'RUFY3', 'MYADM', 'CNTN1', 'HAS2', 'SPRY2', 'BCAR1', 'ENG']	Gene Ontology Biological Process (2018 version)	2.96995
positive regulation of sequence-specific DNA binding transcription factor activity (GO:0051091)	0.0582661	0.00107502	downregulated	2.76586	18.9058	['EDN1', 'PPRC1', 'RELA', 'UBE2N', 'TAB3', 'RIPK1', 'TAB2', 'TRIM37', 'TRIM27', 'PLPP3', 'HSPA1B', 'MYD88', 'DDR2', 'HSPA1A']	Gene Ontology Biological Process (2018 version)	2.96858
negative regulation of blood vessel morphogenesis (GO:2000181)	0.0604488	0.00116486	downregulated	4.75953	32.1514	['SPARC', 'COL4A2', 'ROCK2', 'SERPINF1', 'SPRY2', 'KLF4', 'DCN']	Gene Ontology Biological Process (2018 version)	2.93373
negative regulation of apoptotic signaling pathway (GO:2001234)	0.0604488	0.00116486	downregulated	4.75953	32.1514	['DDX3X', 'GSTP1', 'SIAH2', 'RIPK1', 'TRIAP1', 'RELA', 'HSPA1A']	Gene Ontology Biological Process (2018 version)	2.93373
cellular response to DNA damage stimulus (GO:0006974)	0.0626652	0.000251921	upregulated	2.58778	21.4434	['WDHD1', 'CCNK', 'RTEL1', 'FEN1', 'BLM', 'MCM8', 'SUV39H1', 'ASH2L', 'CHD1L', 'TOPORS', 'DDB2', 'ENDOV', 'RECQL5', 'RAD51', 'MSH2', 'NABP2', 'CASP2', 'RBBP6', 'TOPBP1', 'ATR']	Gene Ontology Biological Process (2018 version)	3.59874
histone deacetylase binding (GO:0042826)	0.0701172	0.00128787	downregulated	4.10157	27.295	['HSP90AA1', 'KCTD21', 'NACC2', 'BRMS1L', 'SMG5', 'RELA', 'HSPA1B', 'HSPA1A']	Gene Ontology Molecular Function (2018 version)	2.89013
negative regulation of response to external stimulus (GO:0032102)	0.0713681	0.0014583	downregulated	3.62895	23.6988	['PPM1B', 'FNDC4', 'TNFAIP6', 'SERPINE1', 'TRIB1', 'KLF4', 'CRK', 'PTPN2', 'TNFRSF1A']	Gene Ontology Biological Process (2018 version)	2.83615
regulation of interleukin-8 production (GO:0032677)	0.0713681	0.00146306	downregulated	6.78196	44.2674	['SERPINE1', 'RIPK1', 'IL17D', 'HSPA1B', 'HSPA1A']	Gene Ontology Biological Process (2018 version)	2.83474
regulation of insulin receptor signaling pathway (GO:0046626)	0.0713681	0.00146306	downregulated	6.78196	44.2674	['KANK1', 'SOCS3', 'CISH', 'IRS1', 'PTPN2']	Gene Ontology Biological Process (2018 version)	2.83474
regulation of MAP kinase activity (GO:0043405)	0.0716173	0.00149753	downregulated	3.99732	25.9983	['EDN1', 'HYAL2', 'GSTP1', 'SPRY4', 'FGF18', 'SPRY2', 'EPHB2', 'TRIB1']	Gene Ontology Biological Process (2018 version)	2.82462
regulation of urine volume (GO:0035809)	0.0752306	0.00163478	downregulated	16.8091	107.852	['HYAL2', 'HAS2', 'ADM']	Gene Ontology Biological Process (2018 version)	2.78654
negative regulation of transcription from RNA polymerase II promoter in response to stress (GO:0097201)	0.0752306	0.00163478	downregulated	16.8091	107.852	['DNAJB1', 'VHL', 'HSPA1A']	Gene Ontology Biological Process (2018 version)	2.78654
DNA-dependent ATPase activity (GO:0008094)	0.0752504	0.000424626	upregulated	4.93801	38.3402	['RTEL1', 'BLM', 'RAD51', 'MSH2', 'CHD8', 'CHD1L', 'ERCC6', 'SMARCA4']	Gene Ontology Molecular Function (2018 version)	3.37199
DNA helicase activity (GO:0003678)	0.0752504	0.000441783	upregulated	6.9538	53.7159	['BLM', 'RTEL1', 'RECQL5', 'CDC45', 'CHD8', 'CHD1L']	Gene Ontology Molecular Function (2018 version)	3.35479
Golgi subcompartment (GO:0098791)	0.0759894	0.00105961	downregulated	2.11044	14.4562	['GALNT11', 'B4GALT3', 'B4GALT1', 'LMAN2L', 'PROS1', 'COPB1', 'DPY30', 'B3GALT6', 'OCRL', 'ECE2', 'TNFRSF1A', 'IFT20', 'DOPEY2', 'RAB30', 'TRAPPC6B', 'HYAL2', 'RAB35', 'MALL', 'TLR8', 'VAMP4', 'SEC22B', 'BLZF1', 'ST3GAL3', 'B4GALT5']	Gene Ontology Cellular Component (2018 version)	2.97485
fibrillar center (GO:0001650)	0.0759894	0.00169521	downregulated	3.26851	20.8529	['HERC4', 'UBE2N', 'POLR1E', 'YBX2', 'TRIM27', 'TOP1', 'BTBD10', 'AFF4', 'RPP38', 'THAP1']	Gene Ontology Cellular Component (2018 version)	2.77078
Golgi membrane (GO:0000139)	0.0759894	0.00183106	downregulated	2.09085	13.1784	['GALNT11', 'B4GALT3', 'B4GALT1', 'LMAN2L', 'PROS1', 'COPB1', 'B3GALT6', 'ECE2', 'TNFRSF1A', 'IFT20', 'DOPEY2', 'RAB30', 'HYAL2', 'RAB35', 'MALL', 'TLR8', 'VAMP4', 'SEC22B', 'BLZF1', 'ST3GAL3', 'VAMP3', 'B4GALT5']	Gene Ontology Cellular Component (2018 version)	2.7373
telomerase holoenzyme complex (GO:0005697)	0.0759894	0.00197375	downregulated	8.72849	54.3595	['PTGES3', 'HNRNPC', 'SMG5', 'NOP10']	Gene Ontology Cellular Component (2018 version)	2.70471
regulation of angiogenesis (GO:0045765)	0.0769165	0.00170295	downregulated	2.88152	18.3708	['SPARC', 'COL4A2', 'ROCK2', 'SERPINF1', 'SERPINE1', 'FGF18', 'CNTN1', 'VEGFB', 'HMOX1', 'SPRY2', 'KLF4', 'DCN']	Gene Ontology Biological Process (2018 version)	2.7688
vascular endothelial growth factor receptor signaling pathway (GO:0048010)	0.0785145	0.00180271	downregulated	4.38066	27.6791	['CYFIP1', 'HSP90AA1', 'ROCK2', 'VEGFB', 'CRK', 'BCAR1', 'ACTG1']	Gene Ontology Biological Process (2018 version)	2.74407
positive regulation of endothelial cell migration (GO:0010595)	0.0785145	0.00180271	downregulated	4.38066	27.6791	['NUS1', 'EDN1', 'SPARC', 'ROCK2', 'FGF18', 'PLPP3', 'BCAR1']	Gene Ontology Biological Process (2018 version)	2.74407
positive regulation of cell motility (GO:2000147)	0.0800111	0.00187195	downregulated	2.84672	17.8796	['RET', 'SDCBP', 'EDN1', 'CD151', 'PLAU', 'RUFY3', 'SEMA4C', 'MYADM', 'CNTN1', 'HAS2', 'SPRY2', 'BCAR1']	Gene Ontology Biological Process (2018 version)	2.72771
regulation of response to DNA damage stimulus (GO:2001020)	0.0800111	0.00190268	downregulated	6.34376	39.7404	['ARMT1', 'FEM1B', 'NSMCE1', 'UBE2N', 'MAPT']	Gene Ontology Biological Process (2018 version)	2.72063
activin binding (GO:0048185)	0.0801041	0.00163478	downregulated	16.8091	107.852	['FKBP1A', 'FST', 'ENG']	Gene Ontology Molecular Function (2018 version)	2.78654
DNA repair (GO:0006281)	0.0804339	0.000363772	upregulated	2.65975	21.0625	['FTO', 'WDHD1', 'FEN1', 'BLM', 'CHD1L', 'DDB2', 'ENDOV', 'RECQL5', 'RAD51', 'MSH2', 'RAD21', 'NABP2', 'EXO5', 'TOPBP1', 'ERCC6', 'POLE', 'PMS1', 'ATR']	Gene Ontology Biological Process (2018 version)	3.43917
regulation of cell proliferation (GO:0042127)	0.0814953	0.00197139	downregulated	1.81486	11.3048	['YAP1', 'BTG2', 'IRS1', 'HILPDA', 'DERL2', 'RELA', 'ING4', 'DNAJB2', 'SDCBP', 'SERTAD1', 'ADAMTS1', 'NACC2', 'NUP62', 'HAS2', 'IGFBP6', 'SOX9', 'VHL', 'JUNB', 'E2F7', 'CD164', 'CDKN2B', 'EDN1', 'RHOG', 'NGF', 'KLF4', 'OSMR', 'TNFRSF1A', 'BAMBI', 'LTBR', 'HSPA1B', 'PTPN2', 'HSPA1A']	Gene Ontology Biological Process (2018 version)	2.70523
transport of virus (GO:0046794)	0.0864166	0.00221502	downregulated	4.92206	30.0861	['NUP50', 'NUP62', 'NMT2', 'KPNA4', 'NUP54', 'KPNA1']	Gene Ontology Biological Process (2018 version)	2.65462
intracellular transport of virus (GO:0075733)	0.0864166	0.00221502	downregulated	4.92206	30.0861	['NUP50', 'NUP62', 'NMT2', 'KPNA4', 'NUP54', 'KPNA1']	Gene Ontology Biological Process (2018 version)	2.65462
negative regulation of cellular component organization (GO:0051129)	0.0864166	0.00221502	downregulated	4.92206	30.0861	['DNAJB2', 'DNAJB1', 'DDX3X', 'SPRY2', 'HSPA1B', 'HSPA1A']	Gene Ontology Biological Process (2018 version)	2.65462
positive regulation of cellular biosynthetic process (GO:0031328)	0.0864166	0.00223216	downregulated	2.94136	17.9564	['EGR1', 'EDN1', 'HSP90AA1', 'LPGAT1', 'DDX3X', 'IRS1', 'CNEP1R1', 'KLF4', 'ELAVL1', 'KLF2', 'PTPN2']	Gene Ontology Biological Process (2018 version)	2.65127
actin binding (GO:0003779)	0.0890866	0.000697351	upregulated	2.67546	19.4459	['MYOM1', 'PACRG', 'MYO10', 'MICAL3', 'CXCR4', 'MYPN', 'LMOD2', 'MYL4', 'KIF18A', 'FMNL1', 'MYH3', 'TNNT2', 'MYO6', 'NRAP', 'CORO7', 'FSCN2']	Gene Ontology Molecular Function (2018 version)	3.15655
positive regulation of neuron death (GO:1901216)	0.091359	0.0024318	downregulated	5.95868	35.866	['EGR1', 'PRNP', 'BAX', 'MAPT', 'EIF2S1']	Gene Ontology Biological Process (2018 version)	2.61407
regulation of cellular catabolic process (GO:0031329)	0.091359	0.00243474	downregulated	4.82137	29.0146	['TMEM150A', 'USP10', 'PSAP', 'LONP2', 'ULK2', 'MAPT']	Gene Ontology Biological Process (2018 version)	2.61355
response to cytokine (GO:0034097)	0.0920541	0.00249101	downregulated	3.08865	18.5167	['GCH1', 'TIMP3', 'RIPK1', 'PTPN12', 'OSMR', 'JUNB', 'MYD88', 'RELA', 'PTPN2', 'AES']	Gene Ontology Biological Process (2018 version)	2.60362
interleukin-1-mediated signaling pathway (GO:0070498)	0.0954063	0.00262084	downregulated	3.62826	21.5673	['EGR1', 'IL1R2', 'UBE2N', 'TAB3', 'TAB2', 'RELA', 'MYD88', 'MAP2K6']	Gene Ontology Biological Process (2018 version)	2.58156
regulation of tumor necrosis factor-mediated signaling pathway (GO:0010803)	0.0957828	0.00267045	downregulated	4.7247	27.9962	['GSTP1', 'RIPK1', 'PTPN2', 'HSPA1B', 'TNFRSF1A', 'HSPA1A']	Gene Ontology Biological Process (2018 version)	2.57342
cytoplasmic pattern recognition receptor signaling pathway (GO:0002753)	0.0966638	0.0027562	downregulated	7.85484	46.2956	['UBE2N', 'TAB3', 'TAB2', 'MAP2K6']	Gene Ontology Biological Process (2018 version)	2.55969
regulation of translation (GO:0006417)	0.0966638	0.00282554	downregulated	2.57598	15.1185	['CYFIP1', 'BTG2', 'DDX3X', 'NCBP2', 'YBX2', 'MEX3C', 'ELAVL1', 'NUP50', 'NUP62', 'EIF4H', 'NUP54', 'IGF2BP2', 'EIF4E2']	Gene Ontology Biological Process (2018 version)	2.5489
cellular response to fluid shear stress (GO:0071498)	0.0966638	0.00288743	downregulated	13.0724	76.4396	['HAS2', 'KLF4', 'KLF2']	Gene Ontology Biological Process (2018 version)	2.53949
axonal fasciculation (GO:0007413)	0.0966638	0.00288743	downregulated	13.0724	76.4396	['AMIGO1', 'EPHB2', 'MEGF8']	Gene Ontology Biological Process (2018 version)	2.53949
response to interleukin-1 (GO:0070555)	0.0966638	0.00289318	downregulated	3.9985	23.3728	['USP10', 'HYAL2', 'HAS2', 'SOX9', 'RELA', 'MYD88', 'AES']	Gene Ontology Biological Process (2018 version)	2.53863
positive regulation of epithelial to mesenchymal transition (GO:0010718)	0.0993252	0.00306034	downregulated	5.6176	32.5216	['SMAD2', 'SDCBP', 'OLFM1', 'BAMBI', 'ENG']	Gene Ontology Biological Process (2018 version)	2.51423
negative regulation of ERK1 and ERK2 cascade (GO:0070373)	0.0993252	0.00306034	downregulated	5.6176	32.5216	['GSTP1', 'TIMP3', 'SPRY2', 'EPHB2', 'PTPN2']	Gene Ontology Biological Process (2018 version)	2.51423
positive regulation of nitric oxide metabolic process (GO:1904407)	0.0993252	0.00321718	downregulated	7.48041	42.932	['EDN1', 'HSP90AA1', 'KLF4', 'KLF2']	Gene Ontology Biological Process (2018 version)	2.49253
negative regulation of wound healing (GO:0061045)	0.0993252	0.00321718	downregulated	7.48041	42.932	['THBD', 'EDN1', 'SERPINE1', 'CRK']	Gene Ontology Biological Process (2018 version)	2.49253
nucleotide-binding domain, leucine rich repeat containing receptor signaling pathway (GO:0035872)	0.0993252	0.00321718	downregulated	7.48041	42.932	['UBE2N', 'TAB3', 'TAB2', 'MAP2K6']	Gene Ontology Biological Process (2018 version)	2.49253
positive regulation of nitric oxide biosynthetic process (GO:0045429)	0.0993252	0.00321718	downregulated	7.48041	42.932	['EDN1', 'HSP90AA1', 'KLF4', 'KLF2']	Gene Ontology Biological Process (2018 version)	2.49253

## Sheet: All Strains Pathway Enrichment
term_name	FDR	pvalue	geneset	overlapping_genes	zscore	combined_score	gene_set_library	log10P
Cellular responses to stress Homo sapiens R-HSA-2262752	0.000816045	2.08772e-06	downregulated	['GSTP1', 'RELA', 'DNAJB1', 'HSPH1', 'PRDX1', 'UBN1', 'NUP62', 'SERPINH1', 'E2F3', 'NBN', 'VHL', 'MAP2K6', 'CDKN2B', 'HSP90AA1', 'RING1', 'ST13', 'PTGES3', 'ATG12', 'RHEB', 'NUP50', 'CDC16', 'ID1', 'ERF', 'NUP54', 'HSPA1B', 'HSPA1A']	3.08186	40.309	Reactome Pathways	5.68033
Attenuation phase Homo sapiens R-HSA-3371568	0.000816045	2.54859e-06	downregulated	['DNAJB1', 'HSP90AA1', 'HSPH1', 'PTGES3', 'SERPINH1', 'HSPA1B', 'HSPA1A']	14.5582	187.51	Reactome Pathways	5.5937
Extracellular matrix organization Homo sapiens R-HSA-1474244	0.000816045	2.8734e-06	downregulated	['SPARC', 'CD151', 'SDC4', 'COL24A1', 'LAMC3', 'SERPINE1', 'PLOD3', 'LAMC1', 'FBLN5', 'DCN', 'ADAMTS2', 'COL2A1', 'EFEMP1', 'COL4A2', 'P4HA1', 'CAPN7', 'COL4A1', 'ADAMTS1', 'SERPINH1', 'COL4A5', 'ADAMTS9', 'DDR2']	3.39263	43.29	Reactome Pathways	5.5416
HSF1 activation Homo sapiens R-HSA-3371511	0.00120697	5.66652e-06	downregulated	['DNAJB1', 'HSP90AA1', 'HSPH1', 'PTGES3', 'SERPINH1', 'HSPA1B', 'HSPA1A']	12.5711	151.87	Reactome Pathways	5.24668
AGE-RAGE signaling pathway in diabetic complications Homo sapiens hsa04933	0.00183072	8.28379e-06	downregulated	['SMAD2', 'EGR1', 'THBD', 'EDN1', 'COL4A2', 'COL4A1', 'SERPINE1', 'VEGFB', 'COL4A5', 'BAX', 'RELA', 'PLCD1']	5.36314	62.7553	KEGG Pathways	5.08177
HSF1-dependent transactivation Homo sapiens R-HSA-3371571	0.0029868	1.75282e-05	downregulated	['DNAJB1', 'HSP90AA1', 'HSPH1', 'PTGES3', 'SERPINH1', 'HSPA1B', 'HSPA1A']	10.2405	112.151	Reactome Pathways	4.75626
Collagen biosynthesis and modifying enzymes Homo sapiens R-HSA-1650814	0.003377	2.53213e-05	downregulated	['ADAMTS2', 'COL2A1', 'COL4A2', 'COL24A1', 'P4HA1', 'COL4A1', 'SERPINH1', 'PLOD3', 'COL4A5']	6.60081	69.8621	Reactome Pathways	4.59651
Cellular response to heat stress Homo sapiens R-HSA-3371556	0.003377	2.77453e-05	downregulated	['DNAJB1', 'HSP90AA1', 'HSPH1', 'ST13', 'NUP50', 'PTGES3', 'NUP62', 'SERPINH1', 'NUP54', 'HSPA1B', 'HSPA1A']	5.1381	53.9112	Reactome Pathways	4.55681
Collagen formation Homo sapiens R-HSA-1474290	0.00542221	5.09128e-05	downregulated	['ADAMTS2', 'COL2A1', 'CD151', 'COL4A2', 'COL24A1', 'P4HA1', 'COL4A1', 'SERPINH1', 'PLOD3', 'COL4A5']	5.28571	52.2514	Reactome Pathways	4.29317
Vpr-mediated nuclear import of PICs Homo sapiens R-HSA-180910	0.0116917	0.000123504	downregulated	['NUP50', 'NUP62', 'PSIP1', 'BANF1', 'NUP54', 'KPNA1']	9.09717	81.8676	Reactome Pathways	3.90832
Regulation of HSF1-mediated heat shock response Homo sapiens R-HSA-3371453	0.0145285	0.000170522	downregulated	['DNAJB1', 'HSPH1', 'ST13', 'NUP50', 'NUP62', 'SERPINH1', 'NUP54', 'HSPA1B', 'HSPA1A']	5.01595	43.5216	Reactome Pathways	3.76822
Endochondral Ossification Mus musculus WP1270	0.01455	0.000104414	downregulated	['COL2A1', 'PLAU', 'ADAMTS1', 'FGF18', 'SERPINH1', 'TIMP3', 'SOX9', 'DDR2']	6.20086	56.8442	WikiPathways	3.98124
Endochondral Ossification Homo sapiens WP474	0.01455	0.000186887	downregulated	['COL2A1', 'PLAU', 'ADAMTS1', 'FGF18', 'SERPINH1', 'TIMP3', 'SOX9', 'DDR2']	5.64576	48.4689	WikiPathways	3.72842
Oncostatin M Signaling Pathway Homo sapiens WP2374	0.01455	0.000208525	downregulated	['SOCS3', 'EGR1', 'IRS1', 'SERPINE1', 'TIMP3', 'OSMR', 'JUNB', 'RELA']	5.54643	47.0085	WikiPathways	3.68084
Focal Adhesion Mus musculus WP85	0.01455	0.000240161	downregulated	['LAMC3', 'ROCK2', 'VEGFB', 'LAMC1', 'ELK1', 'ACTG1', 'COL2A1', 'COL4A2', 'COL4A1', 'ZYX', 'MAPK6', 'CRK', 'BCAR1', 'MAP2K6']	3.25615	27.1375	WikiPathways	3.6195
NRF2 pathway Homo sapiens WP2884	0.01455	0.000310862	downregulated	['EGR1', 'DNAJB1', 'HSP90AA1', 'SLC6A8', 'SLC2A10', 'PRDX1', 'MAFG', 'GSTP1', 'HMOX1', 'SLC39A1', 'SLC39A14', 'HSPA1A']	3.55383	28.7013	WikiPathways	3.50743
Focal Adhesion Homo sapiens WP306	0.01455	0.000333205	downregulated	['LAMC3', 'ROCK2', 'VEGFB', 'LAMC1', 'ELK1', 'ACTG1', 'COL2A1', 'COL4A2', 'COL4A1', 'ZYX', 'MAPK6', 'CRK', 'BCAR1', 'MAP2K6']	3.1448	25.1796	WikiPathways	3.47729
Interactions of Vpr with host cellular proteins Homo sapiens R-HSA-176033	0.0160809	0.000207618	downregulated	['NUP50', 'NUP62', 'PSIP1', 'BANF1', 'NUP54', 'KPNA1']	8.15482	69.1514	Reactome Pathways	3.68274
Leptin signaling pathway Homo sapiens WP2034	0.020989	0.000560774	downregulated	['SOCS3', 'CISH', 'IRS1', 'ROCK2', 'BAX', 'KPNA4', 'ELK1', 'RELA']	4.71618	35.3062	WikiPathways	3.25121
Prion diseases Homo sapiens hsa05020	0.021545	0.000207618	downregulated	['EGR1', 'PRNP', 'BAX', 'LAMC1', 'ELK1', 'HSPA1A']	8.15482	69.1514	KEGG Pathways	3.68274
Small cell lung cancer Homo sapiens hsa05222	0.021545	0.000296341	downregulated	['CDKN2B', 'COL4A2', 'LAMC3', 'COL4A1', 'COL4A5', 'TRAF2', 'E2F3', 'LAMC1', 'RELA']	4.62367	37.5627	KEGG Pathways	3.52821
TNF signaling pathway Homo sapiens hsa04668	0.021545	0.000438181	downregulated	['SOCS3', 'EDN1', 'TAB3', 'RIPK1', 'TAB2', 'TRAF2', 'JUNB', 'RELA', 'MAP2K6', 'TNFRSF1A']	3.95918	30.6159	KEGG Pathways	3.35835
NF-kappa B signaling pathway Homo sapiens hsa04064	0.021545	0.000531521	downregulated	['PLAU', 'TAB3', 'TRAF2', 'RIPK1', 'TAB2', 'LTBR', 'RELA', 'MYD88', 'TNFRSF1A']	4.23683	31.9447	KEGG Pathways	3.27448
Focal adhesion Homo sapiens hsa04510	0.021545	0.000584932	downregulated	['PRKCG', 'LAMC3', 'ROCK2', 'VEGFB', 'LAMC1', 'ELK1', 'ACTG1', 'COL2A1', 'COL4A2', 'COL4A1', 'ZYX', 'COL4A5', 'CRK', 'BCAR1']	2.95911	22.0277	KEGG Pathways	3.23289
Post-translational protein modification Homo sapiens R-HSA-597592	0.0222726	0.000313698	downregulated	['GALNT11', 'B4GALT3', 'B4GALT1', 'LMAN2L', 'PROS1', 'COPB1', 'DERL2', 'UAP1', 'ADAMTS2', 'POFUT2', 'ADAMTS1', 'NUP62', 'ADAMTS9', 'ST3GAL3', 'NUS1', 'TRAPPC2L', 'RING1', 'GFPT2', 'NSMCE1', 'ALG11', 'TRAPPC6B', 'NUP50', 'NUP54', 'HNRNPC', 'TOP1', 'SEC22B', 'B4GALT5']	2.19617	17.7167	Reactome Pathways	3.50349
MAPK signaling pathway Homo sapiens hsa04010	0.0229632	0.000727341	downregulated	['PRKCG', 'IL1R2', 'TRAF2', 'DUSP8', 'NGF', 'ELK1', 'RELA', 'TNFRSF1A', 'PPM1B', 'FGF18', 'TAB2', 'MAPT', 'CRK', 'HSPA1B', 'HSPA1A', 'MAP2K6']	2.66413	19.2513	KEGG Pathways	3.13826
TNFR1-induced NFkappaB signaling pathway Homo sapiens R-HSA-5357956	0.0235879	0.000407637	downregulated	['TAB3', 'RIPK1', 'TRAF2', 'TAB2', 'TNFRSF1A']	9.36941	73.1295	Reactome Pathways	3.38973
Antiviral mechanism by IFN-stimulated genes Homo sapiens R-HSA-1169410	0.0235879	0.000424626	downregulated	['PPM1B', 'NUP50', 'NUP62', 'UBE2N', 'KPNA4', 'NUP54', 'EIF4E2', 'KPNA1']	4.93801	38.3402	Reactome Pathways	3.37199
ISG15 antiviral mechanism Homo sapiens R-HSA-1169408	0.0235879	0.000424626	downregulated	['PPM1B', 'NUP50', 'NUP62', 'UBE2N', 'KPNA4', 'NUP54', 'EIF4E2', 'KPNA1']	4.93801	38.3402	Reactome Pathways	3.37199
Signaling by TGF-beta Receptor Complex Homo sapiens R-HSA-170834	0.0235879	0.000466637	downregulated	['SMAD2', 'FKBP1A', 'CDKN2B', 'CCNT2', 'SMURF2', 'BAMBI', 'SERPINE1', 'JUNB']	4.86179	37.2897	Reactome Pathways	3.33102
Cytokine Signaling in Immune system Homo sapiens R-HSA-1280215	0.0235879	0.000470651	downregulated	['RET', 'IRS1', 'IFI35', 'RELA', 'SOCS3', 'NUP62', 'KPNA4', 'KPNA1', 'MAP2K6', 'EGR1', 'IL15RA', 'CISH', 'IL1R2', 'TRAF2', 'DUSP8', 'OSMR', 'TNFRSF1A', 'PPM1B', 'TXLNA', 'NUP50', 'FGF18', 'UBE2N', 'TAB3', 'TAB2', 'NUP54', 'LTBR', 'EIF4E2', 'CRK', 'PTPN2', 'MYD88']	2.0458	15.6737	Reactome Pathways	3.3273
Other types of O-glycan biosynthesis Homo sapiens hsa00514	0.023952	0.000950073	downregulated	['B4GALT3', 'POFUT2', 'B4GALT1', 'PLOD3', 'ST3GAL3']	7.56566	52.6492	KEGG Pathways	3.02224
Pathways in cancer Homo sapiens hsa05200	0.023952	0.00109817	downregulated	['PRKCG', 'RET', 'SMAD2', 'CDKN2B', 'HSP90AA1', 'ROCK2', 'LAMC3', 'GSTP1', 'VEGFB', 'TRAF2', 'LAMC1', 'RELA', 'EDNRB', 'COL4A2', 'COL4A1', 'FGF18', 'COL4A5', 'BAX', 'E2F3', 'VHL', 'CRK']	2.22984	15.1944	KEGG Pathways	2.95933
Protein processing in endoplasmic reticulum Homo sapiens hsa04141	0.023952	0.0011472	downregulated	['SEC61A2', 'DNAJB2', 'DNAJA1', 'DNAJB1', 'HSP90AA1', 'HSPH1', 'DERL2', 'BAX', 'TRAF2', 'EIF2S1', 'HSPA1B', 'HSPA1A']	3.0296	20.5117	KEGG Pathways	2.94036
TGF-beta signaling pathway Homo sapiens hsa04350	0.023952	0.00119218	downregulated	['SMAD2', 'CDKN2B', 'SMURF2', 'BAMBI', 'FST', 'ID1', 'INHBB', 'DCN']	4.15576	27.9764	KEGG Pathways	2.92366
Influenza A Homo sapiens hsa05164	0.0284851	0.0015467	downregulated	['SOCS3', 'DNAJB1', 'NXT1', 'EIF2S1', 'MYD88', 'RELA', 'HSPA1B', 'ACTG1', 'KPNA1', 'MAP2K6', 'TNFRSF1A', 'HSPA1A']	2.91718	18.8789	KEGG Pathways	2.81059
Structural Pathway of Interleukin 1 (IL-1) Homo sapiens WP2637	0.0285345	0.00106653	downregulated	['TAB3', 'TAB2', 'ELK1', 'RELA', 'MYD88', 'MAP2K6']	5.76449	39.4484	WikiPathways	2.97203
MAPK Signaling Pathway Homo sapiens WP382	0.0285345	0.0010898	downregulated	['PRKCG', 'PPM1B', 'IL1R2', 'TAB2', 'TRAF2', 'MAPT', 'NGF', 'MAPK6', 'ELK1', 'CRK', 'MAP2K6', 'HSPA1A']	3.04918	20.8008	WikiPathways	2.96265
Integrated Pancreatic Cancer Pathway Homo sapiens WP2377	0.0285345	0.00112496	downregulated	['SMAD2', 'EGR1', 'CDKN2B', 'FST', 'TRAF2', 'TNFRSF1A', 'FKBP1A', 'RHEB', 'BAX', 'MAPT', 'TOP1', 'JUNB', 'CRK']	2.88132	19.5642	WikiPathways	2.94886
XPodNet - protein-protein interactions in the podocyte expanded by STRING Mus musculus WP2309	0.0285345	0.00119802	downregulated	['RET', 'CYFIP1', 'CD151', 'SPARC', 'IRS1', 'LAMC3', 'LAMC1', 'ING4', 'SDCBP', 'HEY1', 'PLAU', 'BAHD1', 'RIPK1', 'E2F3', 'VHL', 'EPHB2', 'GIT1', 'YWHAH', 'SMAD2', 'PRNP', 'HSP90AA1', 'SMURF2', 'PTPN12', 'NGF', 'ATG12', 'COQ6', 'OLFM1', 'P4HA1', 'ZYX', 'BAX', 'COL4A5', 'MAPT', 'CRK', 'BCAR1', 'ENG']	1.82349	12.2668	WikiPathways	2.92154
Interleukin-1 signaling Homo sapiens R-HSA-446652	0.0334888	0.000746815	downregulated	['IL1R2', 'UBE2N', 'TAB3', 'TAB2', 'MYD88', 'MAP2K6']	6.22054	44.786	Reactome Pathways	3.12679
Transcriptional activity of SMAD2/SMAD3:SMAD4 heterotrimer Homo sapiens R-HSA-2173793	0.0334888	0.000746815	downregulated	['SMAD2', 'CDKN2B', 'CCNT2', 'SMURF2', 'SERPINE1', 'JUNB']	6.22054	44.786	Reactome Pathways	3.12679
Id Signaling Pathway Mus musculus WP512	0.0341661	0.00164476	downregulated	['IRS1', 'ID1', 'NGF', 'ELK1', 'ATF3', 'RELA']	5.25101	33.6598	WikiPathways	2.7839
TGF Beta Signaling Pathway Mus musculus WP113	0.0341661	0.00182072	downregulated	['SMAD2', 'FKBP1A', 'BAMBI', 'FST', 'SERPINE1', 'ENG']	5.1366	32.4043	WikiPathways	2.73976
MAPK signaling pathway Mus musculus WP493	0.0341661	0.00182567	downregulated	['PRKCG', 'PPM1B', 'IL1R2', 'TAB2', 'TRAF2', 'MAPT', 'NGF', 'MAPK6', 'ELK1', 'CRK', 'MAP2K6']	3.02369	19.0668	WikiPathways	2.73858
TNF alpha Signaling Pathway Homo sapiens WP231	0.0373994	0.00214119	downregulated	['HSP90AA1', 'BAX', 'TAB3', 'TRAF2', 'RIPK1', 'TAB2', 'TNFRSF1A', 'MAP2K6']	3.75842	23.1007	WikiPathways	2.66935
IL-1 signaling pathway Homo sapiens WP195	0.0398689	0.00243474	downregulated	['UBE2N', 'TAB3', 'TAB2', 'RELA', 'MYD88', 'MAP2K6']	4.82137	29.0146	WikiPathways	2.61355
TGF-beta Receptor Signaling Homo sapiens WP560	0.0411564	0.00267045	downregulated	['SMAD2', 'FKBP1A', 'BAMBI', 'FST', 'SERPINE1', 'ENG']	4.7247	27.9962	WikiPathways	2.57342
TRAF6 mediated induction of NFkB and MAP kinases upon TLR7/8 or 9 activation Homo sapiens R-HSA-975138	0.0447561	0.00110225	downregulated	['UBE2N', 'TLR8', 'TAB3', 'TAB2', 'ELK1', 'RELA', 'MYD88', 'MAP2K6']	4.21138	28.6812	Reactome Pathways	2.95772
SMAD2/SMAD3:SMAD4 heterotrimer regulates transcription Homo sapiens R-HSA-2173796	0.0447561	0.00110314	downregulated	['SMAD2', 'CDKN2B', 'CCNT2', 'SERPINE1', 'JUNB']	7.28507	49.6084	Reactome Pathways	2.95737
Integration of provirus Homo sapiens R-HSA-162592	0.0451527	0.00116591	downregulated	['PSIP1', 'BANF1', 'KPNA1']	19.6117	132.462	Reactome Pathways	2.93333
Toll Like Receptor 7/8 (TLR7/8) Cascade Homo sapiens R-HSA-168181	0.0457193	0.00128787	downregulated	['UBE2N', 'TLR8', 'TAB3', 'TAB2', 'ELK1', 'RELA', 'MYD88', 'MAP2K6']	4.10157	27.295	Reactome Pathways	2.89013
MyD88 dependent cascade initiated on endosome Homo sapiens R-HSA-975155	0.0457193	0.00128787	downregulated	['UBE2N', 'TLR8', 'TAB3', 'TAB2', 'ELK1', 'RELA', 'MYD88', 'MAP2K6']	4.10157	27.295	Reactome Pathways	2.89013
Toxoplasmosis Homo sapiens hsa05145	0.0486311	0.00286065	downregulated	['LAMC3', 'TAB2', 'LAMC1', 'MYD88', 'RELA', 'HSPA1B', 'MAP2K6', 'TNFRSF1A', 'HSPA1A']	3.26088	19.098	KEGG Pathways	2.54353
Toll Like Receptor 9 (TLR9) Cascade Homo sapiens R-HSA-168138	0.0535704	0.00161205	downregulated	['UBE2N', 'TLR8', 'TAB3', 'TAB2', 'ELK1', 'RELA', 'MYD88', 'MAP2K6']	3.94715	25.3812	Reactome Pathways	2.79262
Tetrahydrobiopterin (BH4) synthesis, recycling, salvage and regulation Homo sapiens R-HSA-1474151	0.0535704	0.00163478	downregulated	['HSP90AA1', 'SPR', 'GCH1']	16.8091	107.852	Reactome Pathways	2.78654
Amoebiasis Homo sapiens hsa05146	0.0558023	0.00360257	downregulated	['PRKCG', 'COL4A2', 'COL4A1', 'LAMC3', 'IL1R2', 'COL4A5', 'LAMC1', 'RELA']	3.43019	19.2986	KEGG Pathways	2.44339
mTOR signaling pathway Homo sapiens hsa04150	0.0558023	0.00378749	downregulated	['PRKCG', 'CAB39L', 'IRS1', 'RHEB', 'ULK2', 'EIF4E2']	4.37382	24.3886	KEGG Pathways	2.42165
EGFR1 Signaling Pathway Mus musculus WP572	0.0569035	0.0039094	downregulated	['SMAD2', 'ERRFI1', 'SOCS3', 'PITPNA', 'SPRY2', 'RIPK1', 'PTPN12', 'ELK1', 'CRK', 'GIT1', 'BCAR1']	2.71907	15.0755	WikiPathways	2.40789
HIF-1 signaling pathway Homo sapiens hsa04066	0.057578	0.00431524	downregulated	['PRKCG', 'EDN1', 'SERPINE1', 'HMOX1', 'VHL', 'LTBR', 'EIF4E2', 'RELA']	3.32135	18.0868	KEGG Pathways	2.36499
ECM-receptor interaction Homo sapiens hsa04512	0.057578	0.00442907	downregulated	['COL2A1', 'COL4A2', 'SDC4', 'LAMC3', 'COL4A1', 'COL4A5', 'LAMC1']	3.67748	19.9304	KEGG Pathways	2.35369
TRAF6 mediated IRF7 activation in TLR7/8 or 9 signaling Homo sapiens R-HSA-975110	0.0673998	0.00220629	downregulated	['UBE2N', 'TLR8', 'MYD88']	14.7072	89.956	Reactome Pathways	2.65634
Assembly of collagen fibrils and other multimeric structures Homo sapiens R-HSA-2022090	0.0673998	0.00221502	downregulated	['COL2A1', 'CD151', 'COL4A2', 'COL24A1', 'COL4A1', 'COL4A5']	4.92206	30.0861	Reactome Pathways	2.65462
Glycosaminoglycan biosynthesis - keratan sulfate Homo sapiens hsa00533	0.0693452	0.00564802	downregulated	['B4GALT3', 'B4GALT1', 'ST3GAL3']	9.80282	50.7438	KEGG Pathways	2.2481
TNF-alpha NF-kB Signaling Pathway Mus musculus WP246	0.0740189	0.00550058	downregulated	['HSP90AA1', 'TXLNA', 'DDX3X', 'TAB3', 'POLR1E', 'RIPK1', 'TAB2', 'TRAF2', 'RELA', 'YWHAH', 'TNFRSF1A']	2.58852	13.4678	WikiPathways	2.25959
Synthesis and Degradation of Ketone Bodies Mus musculus WP543	0.0740189	0.00593281	downregulated	['HMGCL', 'OXCT1']	26.1004	133.823	WikiPathways	2.22674
Synthesis and Degradation of Ketone Bodies Homo sapiens WP311	0.0740189	0.00593281	downregulated	['HMGCL', 'OXCT1']	26.1004	133.823	WikiPathways	2.22674
NS1 Mediated Effects on Host Pathways Homo sapiens R-HSA-168276	0.0794648	0.00273302	downregulated	['NUP50', 'NUP62', 'KPNA4', 'NUP54', 'KPNA1']	5.78313	34.134	Reactome Pathways	2.56336
MyD88-independent TLR3/TLR4 cascade Homo sapiens R-HSA-166166	0.0794648	0.0029846	downregulated	['UBE2N', 'TAB3', 'RIPK1', 'TAB2', 'ELK1', 'MYD88', 'RELA', 'MAP2K6']	3.54636	20.6196	Reactome Pathways	2.52511
Toll Like Receptor 3 (TLR3) Cascade Homo sapiens R-HSA-168164	0.0794648	0.0029846	downregulated	['UBE2N', 'TAB3', 'RIPK1', 'TAB2', 'ELK1', 'MYD88', 'RELA', 'MAP2K6']	3.54636	20.6196	Reactome Pathways	2.52511
TRIF-mediated TLR3/TLR4 signaling Homo sapiens R-HSA-937061	0.0794648	0.0029846	downregulated	['UBE2N', 'TAB3', 'RIPK1', 'TAB2', 'ELK1', 'MYD88', 'RELA', 'MAP2K6']	3.54636	20.6196	Reactome Pathways	2.52511
Immune System Homo sapiens R-HSA-168256	0.080822	0.00329567	downregulated	['RET', 'CYFIP1', 'CRCP', 'IRS1', 'PROS1', 'RNF19B', 'IFI35', 'ELK1', 'ACTG1', 'SEC61A2', 'NPEPPS', 'HERC4', 'NUP62', 'KPNA4', 'KPNA1', 'PRKCG', 'IL15RA', 'HSP90AA1', 'CISH', 'IL1R2', 'TRAF2', 'DUSP8', 'OSMR', 'ATG12', 'TNFRSF1A', 'PPM1B', 'TXLNA', 'NUP50', 'ATP6V1B2', 'TLR8', 'NUP54', 'EIF4E2', 'CRK', 'ASB12', 'RELA', 'SOCS3', 'ASB10', 'RIPK1', 'VHL', 'MAP2K6', 'EGR1', 'SMURF2', 'SIAH2', 'TREX1'…	1.52341	8.70651	Reactome Pathways	2.48206
Glycosaminoglycan metabolism Homo sapiens R-HSA-1630316	0.080822	0.00338596	downregulated	['B4GALT3', 'B4GALT1', 'SDC4', 'HYAL2', 'HAS2', 'B3GALT6', 'DCN', 'ST3GAL3', 'B4GALT5']	3.17304	18.0486	Reactome Pathways	2.47032
Host Interactions with Influenza Factors Homo sapiens R-HSA-168253	0.080822	0.00341501	downregulated	['NUP50', 'NUP62', 'KPNA4', 'NUP54', 'KPNA1']	5.46128	31.0177	Reactome Pathways	2.46661
TNF signaling Homo sapiens R-HSA-75893	0.080822	0.00341501	downregulated	['TAB3', 'RIPK1', 'TRAF2', 'TAB2', 'TNFRSF1A']	5.46128	31.0177	Reactome Pathways	2.46661
Signaling by Activin Homo sapiens R-HSA-1502540	0.0814425	0.00368449	downregulated	['SMAD2', 'FST', 'INHBB']	11.7646	65.9243	Reactome Pathways	2.43362
TNFR1-induced proapoptotic signaling Homo sapiens R-HSA-5357786	0.0814425	0.00368449	downregulated	['TRAF2', 'RIPK1', 'TNFRSF1A']	11.7646	65.9243	Reactome Pathways	2.43362
TAK1 activates NFkB by phosphorylation and activation of IKKs complex Homo sapiens R-HSA-445989	0.0814425	0.003728	downregulated	['TAB3', 'TAB2', 'RELA', 'MYD88']	7.14003	39.9262	Reactome Pathways	2.42852
Interferon Signaling Homo sapiens R-HSA-913531	0.0838571	0.00393905	downregulated	['EGR1', 'SOCS3', 'PPM1B', 'NUP50', 'NUP62', 'UBE2N', 'KPNA4', 'NUP54', 'IFI35', 'EIF4E2', 'PTPN2', 'KPNA1']	2.58143	14.2929	Reactome Pathways	2.40461
Keratan sulfate biosynthesis Homo sapiens R-HSA-2022854	0.0838571	0.00429112	downregulated	['B4GALT3', 'B4GALT1', 'ST3GAL3', 'B4GALT5']	6.82924	37.2276	Reactome Pathways	2.36743
tRNA processing Homo sapiens R-HSA-72306	0.0838571	0.00431524	downregulated	['TSEN15', 'NUP50', 'NUP62', 'NUP54', 'LCMT2', 'TRMT61A', 'RPP38', 'GTPBP3']	3.32135	18.0868	Reactome Pathways	2.36499
MyD88 cascade initiated on plasma membrane Homo sapiens R-HSA-975871	0.0838571	0.00442907	downregulated	['UBE2N', 'TAB3', 'TAB2', 'ELK1', 'RELA', 'MYD88', 'MAP2K6']	3.67748	19.9304	Reactome Pathways	2.35369
Toll Like Receptor 5 (TLR5) Cascade Homo sapiens R-HSA-168176	0.0838571	0.00442907	downregulated	['UBE2N', 'TAB3', 'TAB2', 'ELK1', 'RELA', 'MYD88', 'MAP2K6']	3.67748	19.9304	Reactome Pathways	2.35369
Toll Like Receptor 10 (TLR10) Cascade Homo sapiens R-HSA-168142	0.0838571	0.00442907	downregulated	['UBE2N', 'TAB3', 'TAB2', 'ELK1', 'RELA', 'MYD88', 'MAP2K6']	3.67748	19.9304	Reactome Pathways	2.35369
Early Phase of HIV Life Cycle Homo sapiens R-HSA-162594	0.0852562	0.00460303	downregulated	['PSIP1', 'BANF1', 'KPNA1']	10.6945	57.5477	Reactome Pathways	2.33696
SUMOylation of RNA binding proteins Homo sapiens R-HSA-4570464	0.0930318	0.00513204	downregulated	['RING1', 'NUP50', 'NUP62', 'NUP54', 'HNRNPC']	4.91414	25.9086	Reactome Pathways	2.28971
p38 MAPK Signaling Pathway Mus musculus WP350	0.0949297	0.0079712	downregulated	['RIPK1', 'TRAF2', 'ELK1', 'MAP2K6']	5.60829	27.0988	WikiPathways	2.09848
N-Glycan antennae elongation Homo sapiens R-HSA-975577	0.0993873	0.00564802	downregulated	['B4GALT3', 'B4GALT1', 'B4GALT5']	9.80282	50.7438	Reactome Pathways	2.2481
Asparagine N-linked glycosylation Homo sapiens R-HSA-446203	0.0993873	0.00584815	downregulated	['NUS1', 'B4GALT3', 'TRAPPC2L', 'B4GALT1', 'LMAN2L', 'COPB1', 'GFPT2', 'DERL2', 'UAP1', 'ALG11', 'TRAPPC6B', 'SEC22B', 'ST3GAL3', 'B4GALT5']	2.26396	11.6405	Reactome Pathways	2.23298
APOBEC3G mediated resistance to HIV-1 infection Homo sapiens R-HSA-180689	0.0993873	0.00593281	downregulated	['PSIP1', 'BANF1']	26.1004	133.823	Reactome Pathways	2.22674
Antigen processing: Ubiquitination & Proteasome degradation Homo sapiens R-HSA-983168	0.0993873	0.00604428	downregulated	['SMURF2', 'SIAH2', 'RNF19B', 'ASB12', 'MEX3C', 'HERC4', 'NPEPPS', 'SOCS3', 'ASB10', 'CDC16', 'UBE2N', 'BLMH', 'TRIM37', 'VHL']	2.25464	11.5182	Reactome Pathways	2.21866
Cytosolic sensors of pathogen-associated DNA Homo sapiens R-HSA-1834949	0.0993873	0.00606589	downregulated	['CRCP', 'TREX1', 'POLR3D', 'RIPK1', 'RELA', 'MYD88']	3.93522	20.0896	Reactome Pathways	2.21711
Transport of Ribonucleoproteins into the Host Nucleus Homo sapiens R-HSA-168271	0.100947	0.00631751	downregulated	['NUP50', 'NUP62', 'NUP54', 'KPNA1']	6.04032	30.5908	Reactome Pathways	2.19945
Response to elevated platelet cytosolic Ca2+ Homo sapiens R-HSA-76005	0.100947	0.00639806	downregulated	['PRKCG', 'SPARC', 'PROS1', 'RARRES2', 'SERPINE1', 'PSAP', 'VEGFB', 'TIMP3']	3.0923	15.6216	Reactome Pathways	2.19395
Apoptosis Homo sapiens hsa04210	0.101096	0.00869154	downregulated	['BAX', 'RIPK1', 'TRAF2', 'NGF', 'EIF2S1', 'LMNB2', 'RELA', 'ACTG1', 'TNFRSF1A']	2.71017	12.8609	KEGG Pathways	2.0609
Death Receptor Signalling Homo sapiens R-HSA-73887	0.102727	0.00676733	downregulated	['TAB3', 'RIPK1', 'TRAF2', 'TAB2', 'TNFRSF1A']	4.57059	22.8331	Reactome Pathways	2.16958
p75NTR signals via NF-kB Homo sapiens R-HSA-193639	0.102727	0.0068238	downregulated	['NGF', 'RELA', 'MYD88']	9.04829	45.1269	Reactome Pathways	2.16597
NOD1/2 Signaling Pathway Homo sapiens R-HSA-168638	0.102727	0.00711269	downregulated	['UBE2N', 'TAB3', 'TAB2', 'MAP2K6']	5.81631	28.7667	Reactome Pathways	2.14797
Export of Viral Ribonucleoproteins from Nucleus Homo sapiens R-HSA-168274	0.102727	0.00711269	downregulated	['NUP50', 'NUP62', 'NUP54', 'HSPA1A']	5.81631	28.7667	Reactome Pathways	2.14797
Activated TLR4 signalling Homo sapiens R-HSA-166054	0.102727	0.00711372	downregulated	['UBE2N', 'TAB3', 'RIPK1', 'TAB2', 'ELK1', 'MYD88', 'RELA', 'MAP2K6']	3.03252	14.998	Reactome Pathways	2.1479
Striated Muscle Contraction Mus musculus WP216	0.103371	0.000506722	upregulated	['MYL4', 'MYOM1', 'MYH1', 'MYH3', 'TNNT2', 'TCAP']	6.75477	51.2522	WikiPathways	3.29523
Cellular Senescence Homo sapiens R-HSA-2559583	0.10348	0.00738132	downregulated	['CDKN2B', 'RING1', 'CDC16', 'ID1', 'UBN1', 'ERF', 'E2F3', 'NBN', 'RELA', 'MAP2K6']	2.61508	12.8369	Reactome Pathways	2.13187
TGF-beta receptor signaling activates SMADs Homo sapiens R-HSA-2173789	0.10348	0.0079712	downregulated	['SMAD2', 'FKBP1A', 'SMURF2', 'BAMBI']	5.60829	27.0988	Reactome Pathways	2.09848
Oncogene Induced Senescence Homo sapiens R-HSA-2559585	0.10348	0.0079712	downregulated	['CDKN2B', 'ID1', 'ERF', 'E2F3']	5.60829	27.0988	Reactome Pathways	2.09848
Keratan sulfate/keratin metabolism Homo sapiens R-HSA-1638074	0.10348	0.0079712	downregulated	['B4GALT3', 'B4GALT1', 'ST3GAL3', 'B4GALT5']	5.60829	27.0988	Reactome Pathways	2.09848
activated TAK1 mediates p38 MAPK activation Homo sapiens R-HSA-450302	0.10348	0.00813412	downregulated	['TAB3', 'TAB2', 'MAP2K6']	8.40155	40.4256	Reactome Pathways	2.08969
MyD88:Mal cascade initiated on plasma membrane Homo sapiens R-HSA-166058	0.10348	0.00825893	downregulated	['UBE2N', 'TAB3', 'TAB2', 'ELK1', 'RELA', 'MYD88', 'MAP2K6']	3.24317	15.5557	Reactome Pathways	2.08308
Toll Like Receptor TLR6:TLR2 Cascade Homo sapiens R-HSA-168188	0.10348	0.00825893	downregulated	['UBE2N', 'TAB3', 'TAB2', 'ELK1', 'RELA', 'MYD88', 'MAP2K6']	3.24317	15.5557	Reactome Pathways	2.08308
Toll Like Receptor TLR1:TLR2 Cascade Homo sapiens R-HSA-168179	0.10348	0.00825893	downregulated	['UBE2N', 'TAB3', 'TAB2', 'ELK1', 'RELA', 'MYD88', 'MAP2K6']	3.24317	15.5557	Reactome Pathways	2.08308
Toll Like Receptor 2 (TLR2) Cascade Homo sapiens R-HSA-181438	0.10348	0.00825893	downregulated	['UBE2N', 'TAB3', 'TAB2', 'ELK1', 'RELA', 'MYD88', 'MAP2K6']	3.24317	15.5557	Reactome Pathways	2.08308
Focal Adhesion-PI3K-Akt-mTOR-signaling pathway Mus musculus WP2841	0.104285	0.009635	downregulated	['HSP90AA1', 'CAB39L', 'IRS1', 'LAMC3', 'VEGFB', 'LAMC1', 'OSMR', 'NGF', 'ELAVL1', 'COL2A1', 'COL4A2', 'COL4A1', 'RHEB', 'FGF18', 'EIF4E2']	2.06314	9.57784	WikiPathways	2.01615
p38 MAPK Signaling Pathway Homo sapiens WP400	0.104285	0.00988591	downregulated	['RIPK1', 'TRAF2', 'ELK1', 'MAP2K6']	5.23387	24.1629	WikiPathways	2.00498

## Sheet: All Strains Gene Data
gene_symbol	logFC	AveExpr	t	P.Value	adj.P.Val	B
Dusp8	-0.47701	4.72109	-5.64209	4.9853e-07	0.00661948	5.69392
Nus1	-0.323115	4.7852	-5.38662	1.30044e-06	0.0086336	4.87956
Chrnb1	0.51362	5.56948	5.00959	5.22569e-06	0.0231289	3.70155
Tmem100	1.1278	4.72097	4.36637	5.14824e-05	0.150534	1.72971
Uri1	0.346	5.3295	4.16648	0.000102034	0.150534	1.15287
Fam96b	-0.400574	4.10076	-4.17476	9.92138e-05	0.150534	1.14287
Ackr3	-0.378464	4.99227	-4.19574	9.23966e-05	0.150534	1.23536
Nacc2	-0.349559	4.67097	-4.21686	8.59912e-05	0.150534	1.29011
Slc6a8	-0.350786	6.37533	-4.28957	6.70693e-05	0.150534	1.49828
Hnrnpc	-0.18762	5.80258	-4.07286	0.000139866	0.185715	0.880879
Fst	-0.639147	2.47439	-4.02634	0.000163388	0.197224	0.485937
Rbm3	0.477776	6.92707	3.99238	0.000182926	0.202408	0.632696
Pnmt	1.08307	0.675239	3.94181	0.000216249	0.20944	-0.519705
Medag	-0.523996	4.17188	-3.93545	0.000220828	0.20944	0.471148
Pgap3	0.317318	1.78862	3.91032	0.00023987	0.212333	-0.0270411
Rmdn1	-0.353945	4.81674	-3.88199	0.00026323	0.218448	0.339244
Tsc22d1	-0.257382	6.91848	-3.83413	0.00030773	0.240355	0.193487
Rbck1	0.223479	5.06796	3.75272	0.000400497	0.276629	-0.0158648
3425401B19Rik	0.349997	8.4598	3.73082	0.000429706	0.276629	-0.119119
Phf14	0.184073	4.40977	3.68698	0.000494421	0.276629	-0.202263
Sncaip	0.438481	1.83537	3.67484	0.000513923	0.276629	-0.565236
Chd8	0.150706	4.90384	3.66766	0.000525794	0.276629	-0.248256
Ybx2	-0.648147	2.31155	-3.6583	0.000541674	0.276629	-0.478304
Vegfb	-0.246046	6.4807	-3.68632	0.000495457	0.276629	-0.202593
Ung	-0.53076	2.88919	-3.71102	0.00045786	0.276629	-0.241561
Fndc4	-0.595513	0.282352	-3.74374	0.000412236	0.276629	-1.14654
Ret	-0.712731	2.19555	-3.64182	0.000570761	0.280688	-0.544776
Spsb2	0.406163	2.28824	3.50396	0.000879619	0.402744	-0.853028
Scamp4	-0.207419	4.17195	-3.5067	0.000872176	0.402744	-0.684386
Ccdc14	0.283418	1.32125	3.48631	0.000929121	0.405828	-1.15402
Stard3	0.303999	4.1969	3.43301	0.00109508	0.405828	-0.874583
Cd247	1.02552	0.315141	3.42474	0.00112325	0.405828	-1.70227
Myh1	0.748958	10.9875	3.42128	0.00113524	0.405828	-0.96477
Uba2	0.229855	5.54415	3.40534	0.00119199	0.405828	-0.940943
Timm8a1	-0.345072	3.0233	-3.41239	0.00116655	0.405828	-0.974833
Prnp	-0.182479	6.94909	-3.41352	0.00116254	0.405828	-0.924351
Trappc6b	-0.190012	5.04193	-3.41829	0.00114567	0.405828	-0.907607
Adamts1	-0.589469	4.94729	-3.42821	0.00111133	0.405828	-0.882063
Hsp90aa1	-0.40794	5.4008	-3.47512	0.000961845	0.405828	-0.759364
Tas1r3	0.685326	-0.68296	3.34017	0.00145323	0.416239	-2.34142
Gcfc2	0.479312	0.475343	3.3101	0.00159125	0.416239	-1.83185
Ptpn14	0.240709	4.27192	3.29447	0.00166779	0.416239	-1.22562
Ccdc136	0.505972	3.76262	3.28821	0.00169941	0.416239	-1.2467
1700067K01Rik	0.709693	-0.176788	3.278	0.0017522	0.416239	-2.18448
Dync2h1	0.290957	1.28752	3.27549	0.00176543	0.416239	-1.60194
Wnt2b	0.493481	-0.6702	3.24135	0.00195469	0.416239	-2.47115
Tnnt2	0.805947	2.09233	3.23172	0.00201142	0.416239	-1.51106
Lrrn1	0.76524	2.82363	3.23017	0.00202071	0.416239	-1.42763
Abca7	0.284128	3.99904	3.2299	0.00202231	0.416239	-1.3876
Osbpl7	0.399008	2.02176	3.22341	0.0020616	0.416239	-1.54123
Tbx15	0.278392	7.87567	3.21279	0.0021275	0.416239	-1.43143
Teddm2	0.608977	2.39985	3.20379	0.00218488	0.416239	-1.52979
Akap13	0.222131	5.89617	3.20232	0.00219436	0.416239	-1.45508
Taf15	-0.199599	4.26724	-3.20289	0.00219071	0.416239	-1.45307
Fermt2	-0.208555	7.49334	-3.20512	0.00217633	0.416239	-1.44868
Gpr4	-0.462676	2.31021	-3.2227	0.00206595	0.416239	-1.4986
Polr3d	-0.302972	4.15634	-3.22991	0.00202224	0.416239	-1.38673
Ppp1r27	-0.587364	5.95741	-3.2431	0.00194451	0.416239	-1.35352
Procr	-0.376062	3.51495	-3.24696	0.00192231	0.416239	-1.35337
Abhd17c	-0.269117	2.69125	-3.26377	0.00182832	0.416239	-1.36053
Cd151	-0.235496	6.50006	-3.26565	0.00181812	0.416239	-1.29716
Dyx1c1	-0.48392	0.210445	-3.28143	0.00173429	0.416239	-1.99874
Wdr82	-0.203051	4.48526	-3.28579	0.00171181	0.416239	-1.24668
Spry4	-0.463465	2.96127	-3.29249	0.00167776	0.416239	-1.26993
Mlxip	-0.301602	6.14218	-3.32242	0.00153327	0.416239	-1.15382
Spr	-0.243813	4.56516	-3.33288	0.00148563	0.416239	-1.12761
Smim13	-0.225719	5.69871	-3.33889	0.00145887	0.416239	-1.11162
Klhl26	-0.155902	3.47848	-3.33892	0.00145875	0.416239	-1.12907
Sec61a2	-0.262762	4.69855	-3.35998	0.00136858	0.416239	-1.05825
Ppid	-0.477006	4.62421	-3.36441	0.00135031	0.416239	-1.04716
Rabep2	0.347215	4.78681	3.19612	0.0022349	0.417959	-1.47025
Fam84b	0.404963	1.4287	3.18673	0.00229768	0.42373	-1.7438
Dgkz	0.237721	5.60421	3.17679	0.00236583	0.42837	-1.51855
Amigo1	-0.234321	5.20641	-3.15577	0.00251641	0.42837	-1.57037
Pogk	-0.269747	3.64542	-3.15778	0.00250161	0.42837	-1.56618
Scfd2	-0.213167	3.07537	-3.15905	0.00249231	0.42837	-1.57876
Gstp1	-0.200318	7.32975	-3.1635	0.00246001	0.42837	-1.54971
Smg5	-0.241427	5.7862	-3.1707	0.00240861	0.42837	-1.53339
Mfsd2b	0.620008	-0.22185	3.12626	0.00274293	0.433489	-2.43516
Kcnj8	0.311596	4.02315	3.11809	0.00280897	0.433489	-1.65939
Rps6ka5	0.432919	2.67901	3.10645	0.0029056	0.433489	-1.72299
Dpp9	-0.2379	5.39407	-3.10812	0.00289154	0.433489	-1.68696
Crcp	-0.192035	3.88597	-3.10862	0.00288736	0.433489	-1.68221
Dnaja1	-0.368071	5.29546	-3.10919	0.00288258	0.433489	-1.68433
Dnajb1	-0.422333	3.11724	-3.12742	0.0027337	0.433489	-1.65084
Atg12	-0.211356	4.55539	-3.12756	0.00273262	0.433489	-1.63784
Svep1	-0.469532	3.89238	-3.13491	0.00267466	0.433489	-1.61919
Plau	-0.271861	5.13681	-3.13753	0.00265429	0.433489	-1.61503
Bambi	-0.391582	0.782196	-3.14172	0.00262195	0.433489	-2.0195
Vac14	0.248432	5.2177	3.08983	0.00304902	0.449833	-1.73129
Il16	0.450172	1.95721	3.08282	0.00311145	0.453998	-1.85443
Slc4a8	0.63285	0.76088	3.0677	0.00325016	0.457384	-2.16062
Lrrc32	-0.434746	3.32525	-3.06533	0.00327244	0.457384	-1.78932
Srpx	-0.540605	2.48695	-3.07128	0.00321686	0.457384	-1.81693
P4ha1	-0.246182	4.92493	-3.07354	0.00319593	0.457384	-1.77001
Megf8	-0.160068	5.02376	-3.04432	0.00347614	0.480794	-1.84053
B4galnt3	0.799337	-0.734871	3.03365	0.00358416	0.485617	-2.77547
Fam222b	-0.182428	3.20834	-3.03445	0.0035759	0.485617	-1.86293
Camk2n2	0.471861	0.855105	3.01121	0.00382135	0.509825	-2.23427
Nrde2	0.229884	3.43783	3.00954	0.00383962	0.509825	-1.91678
Pcbp3	0.280901	1.57216	2.99375	0.00401607	0.527973	-2.10117
Wdr20	0.164471	3.0009	2.98605	0.0041048	0.533097	-1.97799
Ier5l	-0.598372	1.23055	-2.9733	0.00425578	0.533097	-2.2097
Mrps6	-0.264869	3.61599	-2.97416	0.00424546	0.533097	-1.99759
E2f3	-0.221289	3.65591	-2.9791	0.00418641	0.533097	-1.98626
Lgi2	-0.833486	1.39263	-2.97953	0.00418132	0.533097	-2.16345
Il1r2	-0.993362	-0.329454	-2.96979	0.00429827	0.533387	-2.70491
Ahsa2	-0.17774	5.09649	-2.96291	0.00438253	0.533865	-2.03398
Cish	-1.11951	3.73798	-2.96373	0.00437249	0.533865	-2.02194
Dopey2	-0.387647	4.85912	-2.95775	0.00444687	0.536777	-2.04507
Azin2	0.37204	1.65596	2.93664	0.00471905	0.560912	-2.20033
Katnb1	0.197041	3.164	2.92538	0.00487055	0.560912	-2.11026
Exo5	0.467826	-0.226666	2.9224	0.00491132	0.560912	-2.73458
Grin3b	0.522135	0.0161545	2.91893	0.00495928	0.560912	-2.6546
Hoxa10	0.232724	3.99499	2.90902	0.00509859	0.560912	-2.14968
Padi2	0.495065	6.95602	2.90528	0.00515215	0.560912	-2.16089
2610008E11Rik	0.232524	3.80641	2.90486	0.00515812	0.560912	-2.1571
S1pr4	0.803523	-0.362264	2.89762	0.00526336	0.560912	-2.81735
Tcea2	0.243937	2.26609	2.88451	0.00545897	0.560912	-2.23578
Cdkl3	0.345534	1.33063	2.88446	0.00545963	0.560912	-2.35692
Traf3ip3	0.905469	-0.948271	2.88407	0.00546564	0.560912	-3.04073
Adamts8	1.09784	0.598778	2.87686	0.00557617	0.560912	-2.53962
Slc38a4	-0.468175	6.10757	-2.87843	0.00555183	0.560912	-2.22839
Tnfaip6	-0.612415	0.521207	-2.87915	0.0055408	0.560912	-2.55759
Ugdh	-0.624693	3.45944	-2.87952	0.00553507	0.560912	-2.21157
Ift43	-0.261666	2.31832	-2.88516	0.00544902	0.560912	-2.23051
Gm9747	-0.454829	4.69465	-2.8852	0.00544843	0.560912	-2.21239
Fam26e	-0.404537	0.73078	-2.88882	0.00539394	0.560912	-2.48378
Cbx1	-0.180081	4.49599	-2.89648	0.00528015	0.560912	-2.18444
Mipol1	-0.304655	1.1158	-2.89937	0.00523776	0.560912	-2.37254
Col4a1	-0.39179	7.16368	-2.90213	0.00519765	0.560912	-2.1668
Pprc1	-0.269178	4.24159	-2.92515	0.00487374	0.560912	-2.11547
Bcap29	0.210483	5.04967	2.85867	0.0058642	0.568718	-2.27575
Fam181b	0.576601	-0.127402	2.85294	0.00595771	0.568718	-2.80008
Chd1l	0.33899	4.08866	2.85082	0.00599272	0.568718	-2.28322
Tmem86a	0.302793	2.96456	2.83626	0.00623797	0.568718	-2.30832
Atr	0.207299	2.4855	2.83396	0.0062775	0.568718	-2.32745
Nphp1	0.232275	4.86969	2.83082	0.00633189	0.568718	-2.33818
Hexim2	0.330121	1.81657	2.82189	0.00648903	0.568718	-2.405
Atp1a2	0.271425	10.3609	2.82131	0.00649936	0.568718	-2.33986
Dhx38	0.163116	4.20946	2.81636	0.00658813	0.568718	-2.36268
Ddb2	0.353024	1.34273	2.81284	0.00665204	0.568718	-2.48838
Tppp2	0.596704	-0.353875	2.81084	0.0066886	0.568718	-2.93296
Hr	0.460098	6.4311	2.8031	0.00683158	0.568718	-2.39714
Rab30	-0.374125	1.89902	-2.80195	0.00685306	0.568718	-2.43542
0610037L13Rik	-0.207099	4.34596	-2.80368	0.00682075	0.568718	-2.3933
E2f7	-0.535953	-0.889771	-2.80752	0.00674958	0.568718	-3.11206
St13	-0.198215	6.0826	-2.81348	0.00664031	0.568718	-2.37655
Hcfc2	-0.165148	4.2196	-2.81958	0.00653039	0.568718	-2.35563
Smarca1	-0.487248	1.36341	-2.82055	0.00651302	0.568718	-2.47065
Git1	-0.140523	5.58572	-2.82851	0.00637235	0.568718	-2.3451
Ubtd1	-0.188444	4.01201	-2.82882	0.00636689	0.568718	-2.33155
Bcar1	-0.191934	4.01169	-2.83376	0.00628109	0.568718	-2.32047
Dnajb2	-0.366176	5.94712	-2.8363	0.00623732	0.568718	-2.32574
Trp53bp1	-0.242006	3.74033	-2.83812	0.00620617	0.568718	-2.30666
Kctd21	-0.261999	1.93859	-2.84017	0.00617118	0.568718	-2.35565
1810037I17Rik	-0.180493	4.2007	-2.84086	0.00615947	0.568718	-2.30739
Trmt1l	-0.183147	3.69244	-2.84541	0.0060827	0.568718	-2.28975
Msl1	-0.134842	5.74327	-2.86263	0.00580038	0.568718	-2.26665
Mettl16	-0.186429	3.87251	-2.86715	0.00572816	0.568718	-2.24328
Ddx46	0.24527	5.43393	2.79656	0.00695453	0.573554	-2.41768
Zfp39	0.344905	1.70558	2.78887	0.00710186	0.578518	-2.48197
Kcnq4	-0.29629	4.14534	-2.79011	0.00707788	0.578518	-2.42027
Btbd11	0.464229	-0.00710314	2.77612	0.00735238	0.588158	-2.87317
Madd	0.352627	2.59747	2.774	0.00739484	0.588158	-2.44792
Cdr2l	-0.329349	1.40542	-2.77388	0.00739738	0.588158	-2.55051
Fgl2	-0.780757	4.02852	-2.77847	0.00730575	0.588158	-2.44401
Col24a1	-0.820588	0.566649	-2.76967	0.00748235	0.591373	-2.72477
Lsm8	0.153486	3.06926	2.74015	0.00810382	0.60046	-2.51314
Rpl35	0.167234	7.16459	2.73779	0.0081554	0.60046	-2.53515
Dok5	0.658303	0.459334	2.73043	0.00831848	0.60046	-2.81404
Ddrgk1	0.181247	6.40806	2.72232	0.00850177	0.60046	-2.57698
Eif2s1	-0.190825	5.07485	-2.72302	0.00848587	0.60046	-2.58111
Rnf19b	-0.174141	4.47783	-2.7246	0.0084498	0.60046	-2.57104
Med21	-0.166072	3.96831	-2.72788	0.00837587	0.60046	-2.55394
Eaf1	-0.174006	3.9986	-2.72855	0.00836078	0.60046	-2.55312
Laptm4a	-0.142455	7.86203	-2.73303	0.00826057	0.60046	-2.53904
Tmem150a	-0.20159	4.16601	-2.7335	0.00825027	0.60046	-2.54576
Lonp2	-0.20715	5.88341	-2.73762	0.00815914	0.60046	-2.54777
Gfpt2	-0.507092	3.51663	-2.73978	0.00811185	0.60046	-2.51898
B4galt1	-0.310617	5.4562	-2.74508	0.00799685	0.60046	-2.53297
Zfp275	-0.310583	2.69805	-2.74701	0.00795526	0.60046	-2.50144
Gm20594	-0.458626	7.53235	-2.74718	0.00795168	0.60046	-2.51107
Rnf122	-0.362603	2.70586	-2.74755	0.00794359	0.60046	-2.50017
Hsph1	-0.367	5.45982	-2.74855	0.00792235	0.60046	-2.52525
Mapt	-0.269321	5.90909	-2.75011	0.00788903	0.60046	-2.51988
Ywhah	-0.150016	5.39404	-2.75295	0.0078287	0.60046	-2.51549
Yap1	-0.201919	5.48475	-2.75404	0.00780571	0.60046	-2.51298
4930578C19Rik	0.352827	0.471033	2.71384	0.00869733	0.604686	-2.83731
Smurf2	-0.174049	4.4547	-2.7138	0.00869822	0.604686	-2.59437
Bicd2	-0.176746	5.06697	-2.71566	0.00865506	0.604686	-2.59732
Topbp1	0.207427	2.94583	2.70319	0.00894854	0.607229	-2.59038
Kit	0.398371	1.07393	2.70041	0.00901528	0.607229	-2.73515
Rtel1	0.225124	2.51878	2.69877	0.00905493	0.607229	-2.60415
Cpxm2	-0.494999	3.79836	-2.69994	0.00902674	0.607229	-2.6107
Timp3	-0.23989	7.50076	-2.70436	0.00892073	0.607229	-2.6046
Eef1akmt1	-0.295515	4.2829	-2.70637	0.0088729	0.607229	-2.60742
Tmem26	-0.656875	-0.00649322	-2.7075	0.00884606	0.607229	-2.97166
Spcs2	0.143527	5.68199	2.69271	0.00920254	0.612363	-2.64792
Smyd2	0.340501	8.05966	2.68975	0.00927528	0.612363	-2.63068
Psap	-0.16299	9.79735	-2.68811	0.00931595	0.612363	-2.62344
Bola1	-0.221105	3.502	-2.69123	0.00923873	0.612363	-2.62271
Myo10	0.408803	5.64497	2.68244	0.00945751	0.616834	-2.67055
Bmf	0.361205	1.75472	2.67966	0.00952773	0.616834	-2.68432
Zfp763	0.374523	0.897279	2.67955	0.00953062	0.616834	-2.80209
Mon1b	0.204764	2.37253	2.67637	0.00961131	0.616834	-2.65326
Cirbp	0.32522	5.38286	2.67618	0.00961626	0.616834	-2.6848
Samd1	-0.275576	3.14194	-2.67236	0.00971415	0.620117	-2.65606
Hilpda	-0.448159	1.46215	-2.66875	0.00980772	0.623095	-2.73509
C1qtnf4	0.437226	3.35415	2.64859	0.0103448	0.632763	-2.70945
Eaf2	0.590926	-0.751481	2.64655	0.0104008	0.632763	-3.26105
Zfp46	0.419846	3.89404	2.64426	0.0104638	0.632763	-2.73217
Gatsl2	0.282472	6.10256	2.64368	0.0104798	0.632763	-2.75134
Sh3glb1	0.14799	8.25246	2.64028	0.0105742	0.632763	-2.73398
Ackr2	-0.526945	0.822092	-2.64009	0.0105794	0.632763	-2.88132
Ubn1	-0.132883	5.17735	-2.64138	0.0105436	0.632763	-2.75994
Nifk	-0.266253	4.25451	-2.64211	0.0105232	0.632763	-2.74569
Rab20	-0.53163	2.09811	-2.64345	0.010486	0.632763	-2.72907
Maz	-0.16858	5.86643	-2.64867	0.0103428	0.632763	-2.74264
Adgrd1	-0.307219	3.54271	-2.65251	0.0102383	0.632763	-2.70562
Coq6	-0.191295	3.98312	-2.65278	0.0102311	0.632763	-2.71632
Cdkn2b	-0.428045	0.522115	-2.66109	0.0100088	0.632763	-2.90827
Vps13d	0.150616	5.75053	2.63129	0.0108272	0.638825	-2.78093
AW146154	0.262945	1.54488	2.62975	0.0108711	0.638825	-2.79648
Laptm4b	-0.30498	4.68291	-2.62968	0.0108732	0.638825	-2.78053
Mex3c	-0.213947	3.47874	-2.63439	0.0107394	0.638825	-2.74209
Rabep1	-0.168963	5.34566	-2.62752	0.010935	0.639627	-2.7902
Vhl	-0.257903	2.69874	-2.61998	0.0111535	0.64671	-2.76029
Zfp467	-0.342681	4.10486	-2.62102	0.0111231	0.64671	-2.78702
Nynrin	0.3475	1.69643	2.61475	0.0113074	0.652783	-2.80976
Gm9762	-0.219256	2.03979	-2.61286	0.0113633	0.65317	-2.79043
Gpalpp1	0.175818	3.65159	2.60856	0.011492	0.653746	-2.80074
Fam221b	-0.53432	-1.21611	-2.60759	0.0115211	0.653746	-3.43095
Prdx1	-0.217523	7.43309	-2.60783	0.0115141	0.653746	-2.81159
Tmem71	0.505675	0.708479	2.60086	0.0117255	0.660551	-2.96556
Stau2	-0.286088	5.33523	-2.60037	0.0117405	0.660551	-2.84836
Suv39h1	0.162667	2.87679	2.59008	0.0120595	0.663248	-2.82106
Chaf1b	0.630278	-1.00873	2.58477	0.0122273	0.663248	-3.40072
Adnp	1.09098	-0.439348	2.58307	0.0122815	0.663248	-3.25447
Lrp11	0.487436	1.45505	2.58287	0.0122879	0.663248	-2.88935
Prkcg	-0.357313	0.503076	-2.58678	0.0121635	0.663248	-3.02722
Hist1h2be	-0.413834	3.33211	-2.58843	0.0121113	0.663248	-2.83348
Arc	-0.786919	0.742735	-2.58865	0.0121046	0.663248	-2.9788
Ackr1	-0.558531	1.99775	-2.59021	0.0120555	0.663248	-2.83527
Lman2l	-0.219789	3.71849	-2.59357	0.0119506	0.663248	-2.83395
Blmh	-0.128897	4.77001	-2.59438	0.0119251	0.663248	-2.85713
Chrna1	0.430897	4.44096	2.57445	0.0125594	0.669731	-2.8935
Gm28557	-0.6541	0.662275	-2.57504	0.0125402	0.669731	-3.0148
Dusp12	-0.242502	2.42903	-2.57653	0.0124917	0.669731	-2.84793
Plpp3	-0.189722	6.50493	-2.57099	0.0126726	0.670383	-2.90148
Atxn10	-0.22497	4.94831	-2.57175	0.0126476	0.670383	-2.90717
Hmgcl	-0.208774	4.95718	-2.56613	0.0128331	0.67618	-2.91912
Polr1e	-0.248647	1.84053	-2.56184	0.0129765	0.681033	-2.89646
Meis1	0.261886	1.40404	2.55639	0.0131604	0.681234	-2.9409
Fgf18	-0.642915	-0.510774	-2.55565	0.0131855	0.681234	-3.30652
Trmt61a	-0.31664	1.53379	-2.55577	0.0131815	0.681234	-2.92979
Mtmr10	-0.195074	4.23488	-2.55593	0.0131759	0.681234	-2.92734
Iffo1	0.188027	3.66119	2.54721	0.0134757	0.686438	-2.928
Dgcr8	0.174864	3.44468	2.54489	0.0135564	0.686438	-2.92572
Kcnn4	0.54981	-0.561269	2.54375	0.0135964	0.686438	-3.33355
Tspan6	-0.339777	1.92979	-2.54631	0.0135068	0.686438	-2.92017
Zfand3	-0.20787	6.95895	-2.54894	0.0134159	0.686438	-2.94132
Tdrd3	-0.184332	4.15508	-2.54962	0.0133921	0.686438	-2.93831
Fbxo28	-0.153632	4.41319	-2.53762	0.0138126	0.686904	-2.96995
Ing4	-0.156544	4.1689	-2.53797	0.0138	0.686904	-2.96289
Stk16	-0.181449	3.48637	-2.53958	0.013743	0.686904	-2.93787
Klf4	-0.370975	5.21065	-2.53994	0.0137303	0.686904	-2.97587
Apold1	-0.702935	3.55936	-2.53468	0.0139173	0.68953	-2.95024
Uap1	-0.175762	5.47782	-2.53062	0.014063	0.69416	-2.99559
Atp2a3	0.304603	3.73903	2.5276	0.0141722	0.694507	-2.97072
Pole	0.448349	0.774689	2.52754	0.0141747	0.694507	-3.07028
Fam89a	-0.396525	-0.207496	-2.52522	0.0142591	0.696077	-3.27134
Slc41a3	-0.470319	5.93594	-2.52287	0.0143451	0.697706	-3.00894
Gigyf1	0.158716	4.85711	2.51978	0.0144592	0.700692	-3.01511
Pfas	0.285141	3.0638	2.51828	0.0145148	0.700827	-2.96787
Dock6	0.212696	3.66872	2.51212	0.014745	0.702912	-2.99984
Acp2	0.124161	4.45982	2.50886	0.0148682	0.702912	-3.0306
Atcay	0.531737	3.57037	2.50873	0.0148735	0.702912	-3.00326
Myl4	0.821184	2.90061	2.50682	0.0149459	0.702912	-2.98651
Kcna1	0.498869	-0.79119	2.50638	0.0149629	0.702912	-3.43319
Brf1	0.155953	3.7655	2.50555	0.0149946	0.702912	-3.01656
Adamts9	-0.675602	2.5282	-2.50451	0.0150344	0.702912	-2.9861
Msrb2	-0.269403	3.3603	-2.5112	0.0147796	0.702912	-2.991
Wbp5	-0.246253	3.66153	-2.51401	0.014674	0.702912	-2.99575
Zfp606	0.17035	2.31713	2.49946	0.0152289	0.707027	-2.99631
Lipt2	-0.197683	2.00768	-2.49948	0.0152281	0.707027	-3.00287
Sh3rf2	0.381024	4.81451	2.48987	0.0156052	0.712413	-3.0764
Eif5a2	0.341926	0.642739	2.4889	0.0156437	0.712413	-3.15123
Zfp709	0.290577	1.0975	2.48276	0.0158892	0.712413	-3.09813
Rps16-ps2	0.190191	5.84462	2.47872	0.0160527	0.712413	-3.10105
Pitpnm3	0.355975	1.5534	2.47866	0.0160551	0.712413	-3.06313
2210016L21Rik	0.177261	4.181	2.47824	0.0160723	0.712413	-3.08586
Lmod2	0.666409	6.78793	2.47691	0.0161264	0.712413	-3.0922
Gch1	-0.408933	1.27112	-2.47634	0.0161498	0.712413	-3.09043
Mall	-0.291084	1.83931	-2.47777	0.0160916	0.712413	-3.04857
Sdcbp	-0.241063	5.03179	-2.47855	0.0160598	0.712413	-3.10214
Ift20	-0.195458	3.20406	-2.48007	0.015998	0.712413	-3.04768
B4galt3	-0.195372	2.96049	-2.48343	0.0158623	0.712413	-3.03369
Dnajc13	-0.135148	4.82667	-2.48514	0.0157935	0.712413	-3.08629
Ccdc25	-0.211792	4.23467	-2.49076	0.01557	0.712413	-3.06193
Rdm1	-0.217017	3.97116	-2.49215	0.015515	0.712413	-3.05085
Pim2	0.305812	1.52588	2.47474	0.0162155	0.712733	-3.07184
Arrdc2	0.612648	6.33849	2.4691	0.0164482	0.712733	-3.11487
Aldh1l2	-0.427468	1.77656	-2.46836	0.0164791	0.712733	-3.06815
Adm	-0.351891	2.82201	-2.46915	0.0164461	0.712733	-3.05794
Gm12481	-0.280088	4.38893	-2.46944	0.0164344	0.712733	-3.10967
Tmem258	-0.192512	4.21798	-2.46972	0.0164227	0.712733	-3.10429
Rpl13a	0.23231	8.09496	2.46394	0.0166642	0.713162	-3.09818
Inpp5k	0.165163	5.30378	2.46056	0.0168068	0.713162	-3.14038
Dock9	0.17887	4.70267	2.46046	0.0168112	0.713162	-3.13486
Asb12	-0.265715	4.7044	-2.46223	0.0167364	0.713162	-3.13128
Ndufaf3	-0.199777	3.50881	-2.46249	0.0167251	0.713162	-3.09363
Galnt11	-0.190182	3.76691	-2.46312	0.0166986	0.713162	-3.10221
Zfp472	0.295522	0.562415	2.45614	0.016995	0.715242	-3.21346
Fbxo17	0.540433	2.00011	2.45596	0.0170028	0.715242	-3.08207
Lmnb2	-0.209344	1.93257	-2.45552	0.0170219	0.715242	-3.08484
Vamp3	-0.152199	5.64448	-2.45172	0.0171852	0.717562	-3.15774
Pitpna	-0.252055	7.1495	-2.45246	0.0171532	0.717562	-3.13593
Kpna1	-0.192662	7.09986	-2.4491	0.0172988	0.720041	-3.14351
Cxcr4	0.55658	1.49105	2.44688	0.0173958	0.721817	-3.12198
Spast	-0.161956	5.25422	-2.44059	0.0176729	0.728762	-3.18095
Dbt	-0.240667	4.40647	-2.4417	0.0176236	0.728762	-3.16633
Tprgl	0.154406	6.83677	2.43694	0.0178351	0.733173	-3.17232
Itga7	0.240684	6.37515	2.43413	0.0179611	0.733274	-3.18527
Usp10	-0.129646	5.23868	-2.43198	0.0180585	0.733274	-3.19835
l7Rn6	-0.187644	5	-2.43229	0.0180441	0.733274	-3.19612
Kpna4	-0.228855	6.86451	-2.43451	0.0179441	0.733274	-3.17674
Coro7	0.256539	3.37067	2.42664	0.0183014	0.733992	-3.15881
Spsb3	0.168788	4.97624	2.42618	0.0183224	0.733992	-3.20824
Myl6b	0.539923	3.47543	2.42079	0.0185705	0.733992	-3.17454
Atxn7l1	-0.213062	3.69084	-2.42072	0.0185737	0.733992	-3.18353
Ptpn2	-0.273171	3.58234	-2.42082	0.0185692	0.733992	-3.1789
Junb	-0.72597	5.63403	-2.42095	0.0185631	0.733992	-3.22016
Irs1	-0.418829	4.10225	-2.42551	0.0183529	0.733992	-3.18956
Top1	-0.245652	5.04749	-2.42611	0.0183255	0.733992	-3.20907
Orc4	-0.220516	3.82959	-2.42872	0.0182061	0.733992	-3.17321
Tab2	-0.161264	7.01432	-2.41774	0.0187125	0.737285	-3.20779
Gzf1	-0.286641	4.55759	-2.41312	0.0189295	0.739253	-3.22754
Sh3bp2	-0.706287	1.57623	-2.41336	0.018918	0.739253	-3.17374
Col4a5	-0.489144	1.75391	-2.41424	0.0188764	0.739253	-3.16391
Ybey	0.154222	2.68714	2.41125	0.0190177	0.74052	-3.16487
Asic1	0.361447	0.235277	2.40606	0.0192649	0.74252	-3.34011
Gm9776	0.369105	0.277865	2.40417	0.0193556	0.74252	-3.33537
Traip	0.561244	-1.11398	2.40329	0.0193982	0.74252	-3.61619
Alg11	-0.162797	2.86217	-2.40315	0.0194046	0.74252	-3.185
Fosl2	-0.51663	4.85929	-2.40703	0.0192183	0.74252	-3.24532
B3galt6	-0.258393	1.15022	-2.40742	0.0191998	0.74252	-3.21474
Hecw2	0.307831	1.75302	2.40018	0.0195484	0.742909	-3.18827
Casp2	0.206199	2.04816	2.39875	0.0196179	0.742909	-3.18346
Fbp2	0.508796	5.7692	2.39608	0.0197484	0.742909	-3.26916
Gpr183	0.733569	-0.75541	2.39496	0.0198034	0.742909	-3.54925
Tnfrsf19	0.506729	3.07876	2.39312	0.0198939	0.742909	-3.21178
Camk2b	0.24073	7.57531	2.39263	0.0199183	0.742909	-3.24789
Elavl1	-0.138957	4.52547	-2.39463	0.0198196	0.742909	-3.26368
Exoc6b	-0.12867	3.8904	-2.3958	0.0197622	0.742909	-3.24062
Rbm45	-0.208842	2.92058	-2.39947	0.0195831	0.742909	-3.19391
Rad51	0.416614	0.321338	2.38493	0.0203014	0.743268	-3.35486
Recql5	0.131785	2.97378	2.38342	0.0203777	0.743268	-3.22618
Cnst	0.220675	5.6164	2.38188	0.0204553	0.743268	-3.29854
Rerg	0.372771	0.0652779	2.38058	0.0205209	0.743268	-3.4045
Mgp	0.344969	5.23302	2.37988	0.0205567	0.743268	-3.30288
Acsbg1	0.572676	-0.702388	2.37805	0.0206496	0.743268	-3.55696
Prrt4	0.505138	-0.556537	2.37644	0.0207319	0.743268	-3.52918
Parn	0.122148	3.18577	2.37582	0.0207635	0.743268	-3.24913
St3gal3	-0.147256	6.00748	-2.37574	0.0207676	0.743268	-3.30714
Serpinh1	-0.400953	5.56842	-2.37799	0.0206529	0.743268	-3.30652
Pir	-0.327006	2.26831	-2.37902	0.0206	0.743268	-3.21786
Cib2	-0.283018	7.05027	-2.38386	0.0203552	0.743268	-3.27433
Coq10a	-0.181525	7.96663	-2.3849	0.0203031	0.743268	-3.25641
Cntn1	-0.523763	-0.247703	-2.38535	0.0202804	0.743268	-3.45714
Ankrd50	-0.199501	3.00913	-2.3879	0.0201529	0.743268	-3.21902
G530012D18Rik	1.29766	-0.882716	2.37214	0.0209529	0.745878	-3.6002
Rheb	-0.195149	5.96043	-2.36889	0.0211214	0.745878	-3.32129
Btbd10	-0.168196	2.72598	-2.36918	0.0211066	0.745878	-3.24438
Nop10	-0.153641	4.97379	-2.37081	0.0210218	0.745878	-3.31895
Akap12	-0.492272	4.38598	-2.37162	0.0209797	0.745878	-3.30551
Snx15	-0.181713	2.86091	-2.36746	0.0211962	0.746532	-3.25204
Pcx	0.401259	6.8957	2.3596	0.0216099	0.755395	-3.32477
A430033K04Rik	0.321377	1.01694	2.35906	0.0216383	0.755395	-3.30354
Zak	0.162572	7.98787	2.35315	0.0219547	0.755395	-3.31769
Kif18a	0.434244	-0.399332	2.34704	0.0222858	0.755395	-3.53258
Col20a1	0.293281	2.54845	2.34301	0.0225071	0.755395	-3.28739
Hcfc1	0.115729	5.83067	2.34161	0.0225842	0.755395	-3.37645
Ube4a	0.328869	5.39454	2.34154	0.022588	0.755395	-3.37894
Atp6v0a1	0.148814	6.22164	2.33597	0.0228977	0.755395	-3.38246
Pigl	0.24553	1.0656	2.33582	0.0229058	0.755395	-3.33527
4930522L14Rik	0.46729	-0.288753	2.33474	0.0229661	0.755395	-3.52661
Tspan33	0.265175	1.24162	2.33389	0.0230142	0.755395	-3.32494
Nabp2	0.165054	5.60536	2.32896	0.0232922	0.755395	-3.40297
Cdc42bpg	0.227615	3.44344	2.32881	0.0233007	0.755395	-3.3503
Pacrg	0.384471	0.642476	2.32265	0.0236531	0.755395	-3.39799
Ogfrl1	0.1914	3.19581	2.32232	0.023672	0.755395	-3.35061
Bend7	0.409959	0.768974	2.32145	0.0237223	0.755395	-3.38542
Sorcs2	0.353029	1.8704	2.32112	0.0237413	0.755395	-3.32087
Incenp	0.224139	1.00719	2.31954	0.0238325	0.755395	-3.36529
Tmem252	-0.478126	2.77741	-2.31946	0.0238372	0.755395	-3.33766
Pdp2	-0.350955	1.39101	-2.32029	0.023789	0.755395	-3.33774
Rhoj	-0.244253	4.13898	-2.32114	0.0237404	0.755395	-3.3957
Zyx	-0.213578	5.07218	-2.32146	0.0237216	0.755395	-3.41691
Gramd3	-0.3054	3.53491	-2.32281	0.0236441	0.755395	-3.36609
Nmt2	-0.228222	3.53607	-2.32286	0.0236408	0.755395	-3.36603
Traf2	-0.211079	3.98473	-2.32419	0.0235644	0.755395	-3.38374
Derl2	-0.12218	3.5796	-2.32588	0.0234679	0.755395	-3.36239
Ano10	-0.336939	5.50876	-2.32704	0.0234015	0.755395	-3.40713
Il17d	-0.388302	0.305221	-2.32989	0.0232395	0.755395	-3.4331
Tiprl	-0.131374	4.11053	-2.33173	0.0231357	0.755395	-3.37416
Lamc3	-0.63132	0.464932	-2.33426	0.0229933	0.755395	-3.4042
Pofut2	-0.119271	4.53939	-2.33501	0.0229512	0.755395	-3.38147
Arf2	-0.135699	4.13232	-2.33512	0.0229449	0.755395	-3.36841
Ulk2	-0.206642	6.51378	-2.34026	0.0226585	0.755395	-3.36933
Bcat2	-0.235668	5.94101	-2.34377	0.022465	0.755395	-3.37102
Ndel1	-0.164785	5.76959	-2.34663	0.0223082	0.755395	-3.36717
Sap30	-0.525725	2.56249	-2.34783	0.0222429	0.755395	-3.27898
Depdc7	-0.438721	1.2829	-2.35069	0.0220874	0.755395	-3.29529
Siah2	-0.271935	3.37848	-2.35413	0.0219022	0.755395	-3.2991
Fbln5	-0.176323	4.3645	-2.35504	0.0218529	0.755395	-3.33745
Trib1	-0.532733	4.52715	-2.35718	0.0217387	0.755395	-3.33777
B4galt5	-0.306751	3.36943	-2.35794	0.0216979	0.755395	-3.29141
Sox9	-0.694292	0.874456	-2.36018	0.0215789	0.755395	-3.31612
Gpam	0.344695	5.71033	2.31572	0.0240549	0.755682	-3.42809
Pars2	0.213876	1.59674	2.31495	0.0240998	0.755682	-3.33764
Rsph10b	0.582952	-0.820924	2.31466	0.024117	0.755682	-3.64884
Ctcf	0.132295	5.05597	2.31165	0.0242938	0.755682	-3.43585
Per3	0.337879	3.90931	2.31099	0.0243329	0.755682	-3.40587
Yjefn3	0.361464	2.26729	2.31023	0.0243775	0.755682	-3.34018
Clic4	-0.368135	5.8446	-2.30959	0.0244154	0.755682	-3.43876
Nrarp	-0.285832	2.37331	-2.31012	0.0243842	0.755682	-3.34229
Lcmt2	-0.199207	2.37636	-2.31012	0.0243838	0.755682	-3.34234
Dpy30	-0.161888	4.24805	-2.31685	0.0239889	0.755682	-3.40789
Xkr6	0.390341	-1.11144	2.30545	0.0246618	0.761532	-3.71298
Slc26a2	0.19063	2.98152	2.3044	0.0247244	0.761694	-3.37386
Phf7	0.252131	3.45731	2.29111	0.0255314	0.766484	-3.422
Tia1	0.188065	3.7372	2.29084	0.025548	0.766484	-3.43632
Ccz1	0.107124	5.4003	2.28514	0.0259012	0.766484	-3.48858
Art3	0.234451	7.62622	2.28095	0.026164	0.766484	-3.46229
Atxn7l2	0.181247	2.65029	2.28001	0.0262234	0.766484	-3.40418
Slc8a2	0.501284	-1.14743	2.27471	0.0265597	0.766484	-3.74943
Pde10a	0.301993	0.980162	2.27368	0.026625	0.766484	-3.43696
Atad5	0.288625	-0.0862238	2.27223	0.0267178	0.766484	-3.56822
Fryl	0.17964	4.0327	2.27138	0.0267728	0.766484	-3.48644
Frk	0.315791	-0.439864	2.26921	0.0269124	0.766484	-3.63004
Wrap53	0.339758	2.26839	2.26728	0.0270373	0.766484	-3.41511
Cep131	0.258887	2.90996	2.26687	0.0270638	0.766484	-3.439
Vwa9	0.164705	4.21039	2.26523	0.0271705	0.766484	-3.50518
Zfp87	0.220055	1.27991	2.2632	0.0273027	0.766484	-3.4339
AB124611	0.592258	-0.15272	2.26276	0.0273313	0.766484	-3.59031
Rogdi	0.243364	2.48614	2.2615	0.0274142	0.766484	-3.43114
Igfn1	1.06141	4.00038	2.26017	0.0275015	0.766484	-3.50619
Extl2	0.246492	3.70458	2.25491	0.0278495	0.766484	-3.50212
Zfp748	0.192732	1.22434	2.25388	0.0279178	0.766484	-3.45119
Slc12a6	0.181893	4.63815	2.25323	0.0279612	0.766484	-3.54114
Myct1	0.295388	2.42496	2.25316	0.027966	0.766484	-3.44377
Runx1t1	0.414961	0.634822	2.25244	0.0280139	0.766484	-3.49899
Lmcd1	0.479921	6.58515	2.24925	0.0282279	0.766484	-3.54277
Slc25a36	-0.238368	4.42781	-2.24969	0.0281985	0.766484	-3.54205
Slk	-0.147134	5.3285	-2.24973	0.0281957	0.766484	-3.55625
Fem1c	-0.239184	3.95282	-2.25051	0.0281434	0.766484	-3.5222
5031439G07Rik	-0.34832	7.08729	-2.25123	0.0280953	0.766484	-3.52909
Sh3pxd2b	-0.376611	2.54227	-2.25361	0.0279362	0.766484	-3.44698
Trappc2l	-0.194578	4.22938	-2.25407	0.0279055	0.766484	-3.52697
Sox17	-0.299773	2.75006	-2.25465	0.0278665	0.766484	-3.45358
Thpo	-0.335336	2.00824	-2.25501	0.0278424	0.766484	-3.43238
Inhbb	-0.637366	1.89643	-2.25823	0.0276291	0.766484	-3.42666
Cd99l2	-0.160357	6.54459	-2.26062	0.0274717	0.766484	-3.52202
Bahd1	-0.220578	3.0048	-2.26348	0.0272843	0.766484	-3.44976
Olfm1	-0.330237	2.75333	-2.26503	0.0271833	0.766484	-3.43518
Triap1	-0.165436	3.84939	-2.26519	0.0271728	0.766484	-3.48993
Phf5a	-0.147314	4.63914	-2.26919	0.0269135	0.766484	-3.51082
Lzts3	-0.240776	1.97357	-2.27373	0.0266221	0.766484	-3.40065
Josd1	-0.16333	4.38974	-2.27509	0.0265355	0.766484	-3.4927
Plod3	-0.176177	4.51445	-2.27614	0.0264685	0.766484	-3.4944
4930486L24Rik	-0.480491	-0.612642	-2.27893	0.0262914	0.766484	-3.64919
Thap1	-0.197883	1.75833	-2.27961	0.0262482	0.766484	-3.39218
Zfp768	-0.146841	5.34924	-2.28114	0.0261521	0.766484	-3.49625
Ier2	-0.539055	4.13699	-2.28127	0.0261439	0.766484	-3.47194
Lamc1	-0.151709	6.56746	-2.28152	0.026128	0.766484	-3.48181
Cadm3	-0.328371	3.65426	-2.2819	0.0261042	0.766484	-3.44915
Naa35	-0.145284	4.14833	-2.28248	0.0260676	0.766484	-3.47007
Ppp1r3d	-0.357833	1.86473	-2.28575	0.0258634	0.766484	-3.38073
Osgin1	-0.663979	3.60688	-2.28614	0.0258394	0.766484	-3.43884
Banf1	-0.155904	6.07345	-2.28706	0.0257818	0.766484	-3.4794
Vps72	-0.194469	5.77241	-2.28724	0.0257706	0.766484	-3.48266
Nab2	-0.420701	2.52922	-2.29201	0.0254761	0.766484	-3.37856
Col4a2	-0.252968	6.90436	-2.29277	0.0254295	0.766484	-3.45394
H2afv	-0.177253	5.00673	-2.29278	0.0254288	0.766484	-3.47186
Thbd	-0.52401	4.68892	-2.2952	0.0252805	0.766484	-3.46211
Nup50	-0.140115	4.05315	-2.29737	0.0251484	0.766484	-3.43792
Tpm4	-0.283943	5.2497	-2.29944	0.0250229	0.766484	-3.46075
Hey1	-0.272882	2.01309	-2.30055	0.024956	0.766484	-3.35504
Hspa1a	-0.586357	3.18431	-2.24656	0.0284099	0.766721	-3.48988
Errfi1	-0.398422	6.06123	-2.2468	0.0283933	0.766721	-3.55637
Sema4c	-0.257378	3.00301	-2.24715	0.0283697	0.766721	-3.47922
Dlgap4	0.199224	6.43861	2.24483	0.0285272	0.76677	-3.55385
Tnks1bp1	-0.188935	4.90163	-2.24544	0.0284854	0.76677	-3.561
Pmf1	0.216231	3.68969	2.24383	0.0285948	0.767034	-3.52196
Cdc45	0.233135	1.25065	2.23861	0.0289523	0.767429	-3.47339
Dck	0.270713	1.16699	2.23606	0.0291282	0.767429	-3.48151
Tbc1d1	0.367371	5.72848	2.2351	0.0291947	0.767429	-3.58246
Aspn	0.349143	4.10506	2.23416	0.0292603	0.767429	-3.55939
Xntrpc	0.373527	0.246572	2.23165	0.0294349	0.767429	-3.57201
Cisd2	0.166803	5.47682	2.22998	0.0295521	0.767429	-3.59358
Dhrs7	0.284592	4.08368	2.2296	0.0295786	0.767429	-3.56699
Elk1	-0.169624	3.25446	-2.22859	0.0296499	0.767429	-3.5264
Txn1	-0.23343	5.51507	-2.22894	0.0296247	0.767429	-3.59541
Atp6v1b2	-0.152113	5.94599	-2.22906	0.0296165	0.767429	-3.59148
Gm12276	-0.440935	-0.541452	-2.22975	0.0295683	0.767429	-3.69105
Socs3	-0.968004	3.25917	-2.2317	0.0294317	0.767429	-3.52101
Myd88	-0.385853	2.84584	-2.23284	0.0293522	0.767429	-3.49693
Cdk5rap1	-0.256725	3.06139	-2.23371	0.0292916	0.767429	-3.50653
Id1	-0.263843	3.83903	-2.23386	0.0292812	0.767429	-3.5479
Slc39a14	-0.685529	3.64768	-2.23729	0.0290434	0.767429	-3.5319
Ntmt1	-0.191354	3.48015	-2.24073	0.0288067	0.767429	-3.51665
Rab35	-0.115156	5.32431	-2.24081	0.0288014	0.767429	-3.57316
Nxpe3	0.640031	0.899297	2.22665	0.0297863	0.767967	-3.51262
Ddx3x	-0.249337	7.0368	-2.22708	0.0297555	0.767967	-3.57533
Sharpin	0.138263	4.76765	2.2243	0.0299523	0.768398	-3.59856
Zfp707	0.218964	1.79654	2.22216	0.0301043	0.768398	-3.48633
G430095P16Rik	0.69086	-1.20151	2.22055	0.0302195	0.768398	-3.81004
Snd1	0.0990436	5.54331	2.22046	0.0302261	0.768398	-3.61128
Fmnl3	0.162383	3.48487	2.21895	0.0303341	0.768398	-3.5568
Arhgef4	0.587324	-1.26507	2.21767	0.0304263	0.768398	-3.82331
Pkn1	0.202575	4.29472	2.21535	0.030593	0.768398	-3.6019
Bend5	0.58366	-0.95539	2.2143	0.0306695	0.768398	-3.77514
Scml4	0.613182	-0.693375	2.21281	0.0307771	0.768398	-3.73387
Sgms2	-0.625718	1.27957	-2.21268	0.0307869	0.768398	-3.51192
Fem1b	-0.192727	4.25785	-2.21296	0.0307666	0.768398	-3.60497
Rusc1	-0.181289	3.61251	-2.2133	0.0307416	0.768398	-3.57412
Col2a1	-0.863087	-1.50037	-2.21379	0.0307063	0.768398	-3.86573
Rhobtb1	-0.284758	4.42126	-2.2155	0.0305827	0.768398	-3.60601
Smad2	-0.124985	3.40768	-2.21598	0.0305481	0.768398	-3.55789
Tgm2	-0.320149	6.64011	-2.21822	0.0303862	0.768398	-3.59995
Myo9a	-0.146275	3.43465	-2.22066	0.0302118	0.768398	-3.55089
Cacna1s	0.237941	9.64332	2.207	0.0312018	0.772943	-3.56242
B330016D10Rik	0.277543	3.11632	2.20684	0.0312135	0.772943	-3.55778
Col8a1	0.377503	2.53737	2.20625	0.0312572	0.772943	-3.52933
Zfp629	0.14464	3.42708	2.20621	0.03126	0.772943	-3.57671
Lrrc42	-0.146046	2.99313	-2.20755	0.0311613	0.772943	-3.54961
Trim27	-0.150235	4.17507	-2.2049	0.0313566	0.773891	-3.61666
Scn2a1	0.550756	-0.853985	2.20276	0.0315152	0.776361	-3.77013
2022-03-03	-0.342041	0.784577	-2.2015	0.0316085	0.777218	-3.55748
Nsf	0.120715	4.17079	2.19775	0.031889	0.782665	-3.6297
Emc8	0.14681	3.88138	2.19693	0.0319501	0.782719	-3.61804
Gm12258	0.368837	-0.498371	2.19436	0.0321436	0.785822	-3.72303
Rad21	0.144327	5.73397	2.19244	0.0322887	0.785822	-3.66234
Tcap	0.251477	11.45	2.18972	0.032496	0.785822	-3.57062
Pskh1	0.150608	4.29421	2.18721	0.0326877	0.785822	-3.65398
Rp1	0.979532	-1.00114	2.18567	0.0328055	0.785822	-3.8105
Myl12a	0.25116	7.89452	2.18559	0.032812	0.785822	-3.63372
Tie1	0.1375	4.87168	2.18405	0.0329304	0.785822	-3.67551
Cdk5rap3	0.182347	4.7592	2.18353	0.0329702	0.785822	-3.67436
Csrnp1	-0.616515	3.2897	-2.18284	0.0330237	0.785822	-3.61077
Trim37	-0.199461	2.46894	-2.18365	0.0329616	0.785822	-3.56524
Litaf	-0.442942	3.60377	-2.18437	0.0329059	0.785822	-3.62625
Sco2	-0.315595	1.28285	-2.18545	0.0328223	0.785822	-3.55325
Akap2	-0.243298	5.40132	-2.18553	0.0328167	0.785822	-3.67684
Actg1	-0.276037	7.80541	-2.18764	0.0326544	0.785822	-3.63186
Rufy3	-0.238864	3.29805	-2.18847	0.0325913	0.785822	-3.6012
Exd1	-0.302861	1.2206	-2.19272	0.0322681	0.785822	-3.5446
Atp1b1	0.427166	6.66204	2.17945	0.0332868	0.790665	-3.67131
Cep89	0.179382	2.31785	2.17574	0.0335769	0.795276	-3.57269
Gm16470	0.466125	-0.635722	2.17543	0.0336007	0.795276	-3.7642
Arid5a	-0.552387	3.13998	-2.1743	0.0336897	0.795964	-3.61703
Gm20605	0.448709	2.43558	2.17086	0.0339611	0.797076	-3.58554
Pax7	0.364839	0.573884	2.17066	0.0339769	0.797076	-3.61771
Eif4h	-0.115372	6.76854	-2.17085	0.0339618	0.797076	-3.68485
Phf13	-0.25336	2.91889	-2.17145	0.0339143	0.797076	-3.60907
Baz1b	-0.135031	5.41713	-2.16874	0.0341292	0.799238	-3.70786
Fen1	0.201475	2.44562	2.16678	0.0342862	0.800687	-3.59289
Wdr37	0.148992	4.47745	2.16279	0.0346055	0.800687	-3.70513
Ift52	-0.125457	3.78601	-2.16195	0.0346735	0.800687	-3.67672
Sparc	-0.378535	8.31629	-2.16198	0.0346715	0.800687	-3.66749
Cab39l	-0.259642	4.42022	-2.16324	0.03457	0.800687	-3.70245
Ring1	-0.165571	3.85273	-2.16332	0.0345634	0.800687	-3.67776
Mipep	-0.196049	5.14432	-2.16516	0.0344157	0.800687	-3.7136
Gpr146	-0.188336	5.48973	-2.1656	0.0343799	0.800687	-3.71349
Serpine1	-0.667391	3.71569	-2.16103	0.0347475	0.801003	-3.67455
Ccdc57	0.286235	2.31718	2.15681	0.0350901	0.803511	-3.60434
Asic3	0.757226	-1.47523	2.1562	0.0351401	0.803511	-3.91092
Mycbp	0.147588	3.59609	2.15613	0.0351462	0.803511	-3.6766
Islr2	0.381421	0.812705	2.15414	0.0353088	0.803511	-3.6222
Ccdc66	0.231751	3.1241	2.1532	0.0353862	0.803511	-3.65322
Ifi35	-0.226223	3.35262	-2.15154	0.035522	0.803511	-3.67019
Mpst	-0.161645	5.63588	-2.15156	0.0355206	0.803511	-3.73854
Lzic	-0.169446	2.42803	-2.15191	0.0354916	0.803511	-3.61716
Lsm10	-0.214765	2.29895	-2.15394	0.0353248	0.803511	-3.60842
Klf2	-0.310705	5.18194	-2.15541	0.0352049	0.803511	-3.73177
Has2	-0.50381	-0.482803	-2.15887	0.034923	0.803511	-3.75939
Blm	0.255605	0.706442	2.14519	0.0360492	0.807126	-3.64186
Kcnn3	0.537506	1.29085	2.14453	0.0361043	0.807126	-3.61459
Bsg	0.202299	9.23801	2.14333	0.0362046	0.807126	-3.68237
Fscn2	0.572666	0.829787	2.14332	0.0362056	0.807126	-3.63626
Cep97	0.218588	2.08241	2.143	0.0362319	0.807126	-3.6192
Cul7	0.303364	2.71476	2.14231	0.0362897	0.807126	-3.64784
Sec22b	-0.134368	4.54565	-2.14294	0.0362371	0.807126	-3.7434
Eng	-0.139713	5.55856	-2.14465	0.0360943	0.807126	-3.75165
Cdc16	-0.144771	4.66866	-2.14533	0.036037	0.807126	-3.74239
Tmem88	-0.200264	2.58657	-2.147	0.0358982	0.807126	-3.63304
Spry2	-0.206622	3.62119	-2.14093	0.0364058	0.808355	-3.70517
Slc2a10	-0.35732	0.752126	-2.13799	0.0366541	0.81251	-3.6486
Lysmd1	0.29528	2.94924	2.13705	0.0367336	0.812704	-3.67058
Surf2	-0.161729	3.41676	-2.13645	0.0367853	0.812704	-3.70081
Lama5	0.130953	4.71905	2.13465	0.0369381	0.813374	-3.76301
Mlf1	-0.315449	7.29534	-2.1347	0.0369335	0.813374	-3.73879
Tmem127	0.0995273	5.41913	2.13194	0.03717	0.817124	-3.77521
Prdm1	0.46197	-0.81059	2.13019	0.0373204	0.817626	-3.83617
Ambra1	0.104999	4.44351	2.12853	0.0374635	0.817626	-3.76625
Nbl1	0.193726	5.19372	2.12429	0.0378304	0.817626	-3.78853
Rslcan18	0.636884	-1.35802	2.12413	0.0378443	0.817626	-3.92096
Als2cl	0.230374	2.36858	2.1229	0.0379519	0.817626	-3.66283
Exoc6	0.149387	5.75442	2.12051	0.0381608	0.817626	-3.794
Ankrd2	0.837629	6.16547	2.12045	0.0381662	0.817626	-3.78828
Pacs1	0.175214	3.68208	2.11834	0.0383517	0.817626	-3.74877
Rbmx	0.135299	3.82744	2.11703	0.0384672	0.817626	-3.75928
Gm12751	0.589612	0.975745	2.1161	0.0385491	0.817626	-3.66685
Cd46	0.328483	1.73977	2.11446	0.0386947	0.817626	-3.65768
Ros1	0.626392	-1.147	2.11282	0.0388411	0.817626	-3.90068
Scap	0.110456	4.40495	2.10821	0.0392536	0.817626	-3.80141
Rabl3	0.187966	2.2213	2.10815	0.0392591	0.817626	-3.68066
Pole3	0.10296	4.38414	2.10795	0.0392764	0.817626	-3.80111
Zfp94	0.23825	0.677049	2.10784	0.0392865	0.817626	-3.69458
Bax	-0.185574	3.8846	-2.10885	0.0391957	0.817626	-3.77684
Oxct1	-0.30933	7.54073	-2.10984	0.039107	0.817626	-3.77757
Hspa1b	-0.585252	3.02587	-2.1106	0.039039	0.817626	-3.72089
Trex1	-0.316425	3.51184	-2.11107	0.038997	0.817626	-3.75131
Capn7	-0.156458	5.39825	-2.11238	0.0388802	0.817626	-3.81062
Fam185a	-0.201078	3.20569	-2.1126	0.0388602	0.817626	-3.72907
Vapa	-0.141495	6.75461	-2.11287	0.0388367	0.817626	-3.79009
Naa20	-0.155102	5.04966	-2.11471	0.0386729	0.817626	-3.80465
Cyfip1	-0.148989	4.60888	-2.1148	0.0386651	0.817626	-3.79604
Txndc9	-0.141628	4.80632	-2.11598	0.0385598	0.817626	-3.7986
Lsm2	-0.154656	2.67021	-2.12016	0.0381917	0.817626	-3.68292
Ncbp2	-0.183912	3.48278	-2.12355	0.0378951	0.817626	-3.72761
Npepps	-0.116594	5.9965	-2.12368	0.037884	0.817626	-3.7852
Fmnl2	-0.296852	3.01056	-2.1248	0.037786	0.817626	-3.6955
Egr1	-0.651399	6.197	-2.12545	0.0377298	0.817626	-3.7787
Ppm1b	-0.190159	7.06643	-2.12573	0.0377054	0.817626	-3.76006
Ptges3l	-0.31274	5.10848	-2.12626	0.0376596	0.817626	-3.78434
Tmem33	-0.133072	4.14724	-2.1263	0.0376557	0.817626	-3.75863
Ash2l	0.134244	4.69752	2.10493	0.0395492	0.819344	-3.81607
Ltbr	-0.14419	4.71151	-2.10488	0.0395541	0.819344	-3.81651
Dtx3	-0.117613	4.75209	-2.10565	0.039484	0.819344	-3.81605
Slc22a18	-0.596188	-1.21659	-2.10386	0.0396459	0.819966	-3.91855
Cep250	0.225243	2.70398	2.10143	0.0398665	0.820259	-3.71638
Acp1	0.169696	5.5967	2.09924	0.0400671	0.820259	-3.83358
Exog	-0.204106	1.03001	-2.09896	0.0400925	0.820259	-3.68894
Hyal2	-0.152388	3.48661	-2.09941	0.0400512	0.820259	-3.7701
Rhog	-0.186686	3.72633	-2.10001	0.0399968	0.820259	-3.78362
Kank1	-0.214434	4.66543	-2.10026	0.0399734	0.820259	-3.82362
Pcdhga8	-0.201468	4.51281	-2.10212	0.0398039	0.820259	-3.81593
Txlna	-0.127691	4.40585	-2.09108	0.0408195	0.833848	-3.83195
Fam160b2	0.140803	5.36556	2.08933	0.0409826	0.83536	-3.85195
Rcan1	-0.418891	6.20106	-2.08894	0.0410193	0.83536	-3.84409
Slc38a9	0.151204	2.53119	2.08612	0.0412833	0.836271	-3.73183
Snrpd3	0.184396	5.59443	2.0856	0.0413323	0.836271	-3.85797
Fbxo21	0.305688	4.40672	2.08497	0.0413913	0.836271	-3.84281
Fhl1	0.492686	9.66759	2.08447	0.0414392	0.836271	-3.7769
Zbtb45	0.15873	1.84426	2.08389	0.041493	0.836271	-3.70707
Cdc123	0.116615	5.38709	2.08377	0.041505	0.836271	-3.86189
Arl4d	-0.41465	3.37125	-2.08712	0.0411898	0.836271	-3.78396
Zfp26	0.220058	2.68669	2.07954	0.0419061	0.83635	-3.7519
Mast3	0.27585	2.03323	2.07906	0.0419509	0.83635	-3.72015
Setd6	0.172022	3.11136	2.07753	0.0420976	0.83635	-3.78301
Tubgcp2	0.117802	4.57579	2.07705	0.0421431	0.83635	-3.86242
Lrrc74b	0.489176	0.243924	2.07674	0.0421724	0.83635	-3.7683
Ascc3	-0.173099	3.68444	-2.07578	0.0422647	0.83635	-3.82346
Zfp511	-0.234248	2.38243	-2.07624	0.0422206	0.83635	-3.73995
Hmox1	-0.632242	3.62	-2.07714	0.0421345	0.83635	-3.81716
Spats2	-0.241821	2.06513	-2.07933	0.0419254	0.83635	-3.72086
Erf	-0.187246	3.24611	-2.08062	0.0418031	0.83635	-3.78682
Cd164	-0.179426	7.05202	-2.08123	0.041745	0.83635	-3.83948
Bcar3	-0.366162	2.8022	-2.08216	0.041657	0.83635	-3.75476
Hvcn1	0.821908	0.315152	2.07346	0.042488	0.837646	-3.7662
G3bp1	-0.121856	6.74409	-2.07313	0.0425194	0.837646	-3.86085
Il15ra	-0.222059	3.23608	-2.07324	0.0425087	0.837646	-3.79875
Pcgf1	0.149851	2.1412	2.07146	0.0426809	0.837679	-3.73633
Tmem194b	0.352791	-0.461164	2.0701	0.0428128	0.837679	-3.85145
Atf7ip	0.13776	5.00692	2.06997	0.0428246	0.837679	-3.88406
Gpt2	0.23801	8.28586	2.06662	0.043151	0.837679	-3.83606
Letm1	0.122877	6.08402	2.06293	0.0435126	0.837679	-3.89224
Ccnk	0.271439	7.039	2.06253	0.0435516	0.837679	-3.8726
Rpusd3	0.19883	2.40806	2.0621	0.0435936	0.837679	-3.76424
Herc4	-0.162215	4.23842	-2.0627	0.0435354	0.837679	-3.87533
Cnep1r1	-0.155903	4.77622	-2.06276	0.0435292	0.837679	-3.89282
Aes	-0.142552	9.26375	-2.06323	0.0434828	0.837679	-3.82067
Clpb	-0.132603	5.81335	-2.06348	0.043458	0.837679	-3.89521
BC024978	-0.135151	3.39928	-2.06503	0.0433058	0.837679	-3.82378
Crk	-0.114983	5.70618	-2.06578	0.0432326	0.837679	-3.89228
Rock2	-0.171495	6.32137	-2.06667	0.043146	0.837679	-3.88126
Ptpn12	-0.212325	3.89417	-2.0677	0.0430459	0.837679	-3.84962
Efemp1	-0.366058	3.68858	-2.0679	0.043026	0.837679	-3.83738
Ptges3	-0.208487	5.7731	-2.06949	0.0428711	0.837679	-3.88505
Trmt6	0.151295	3.25462	2.05914	0.0438866	0.838445	-3.82403
Ccm2l	0.197739	2.13053	2.05814	0.0439858	0.838445	-3.75698
Zfp229	0.187767	2.00011	2.0576	0.0440388	0.838445	-3.75267
Adcy7	0.449967	2.31563	2.05524	0.0442745	0.838445	-3.77037
Tmem231	0.239048	0.537788	2.05336	0.0444621	0.838445	-3.7752
Cpm	0.272513	2.30239	2.05126	0.0446724	0.838445	-3.77604
Pear1	0.147769	3.53559	2.05109	0.0446904	0.838445	-3.85667
Gm9821	0.389047	0.817693	2.04826	0.0449758	0.838445	-3.76719
Zfp433	0.396188	2.17044	2.04391	0.0454171	0.838445	-3.78121
Lpgat1	-0.275207	4.88859	-2.04345	0.0454647	0.838445	-3.92896
Pros1	-0.237633	3.81474	-2.04427	0.0453804	0.838445	-3.88569
Mapk1ip1l	-0.120131	4.54907	-2.04475	0.045332	0.838445	-3.91838
Timm21	-0.139903	3.72813	-2.04497	0.0453091	0.838445	-3.8793
Susd6	-0.152313	5.94431	-2.04583	0.0452217	0.838445	-3.9245
Cilp2	-0.772178	2.52836	-2.04593	0.0452113	0.838445	-3.79737
Mafg	-0.194695	6.02078	-2.04682	0.0451216	0.838445	-3.92158
Edn1	-0.360173	0.829851	-2.04796	0.0450057	0.838445	-3.76709
Zfp593	-0.291348	2.69216	-2.04894	0.0449071	0.838445	-3.80276
Psip1	-0.188804	3.79696	-2.04952	0.0448481	0.838445	-3.87561
Sertad1	-0.383131	3.62627	-2.04952	0.0448479	0.838445	-3.86519
Heatr5a	-0.220744	4.02227	-2.0513	0.0446693	0.838445	-3.88495
Dnajc30	-0.112089	4.22808	-2.052	0.0445983	0.838445	-3.89356
Igf2bp2	-0.379368	0.648654	-2.05283	0.044515	0.838445	-3.76931
Pcgf6	-0.207146	1.79359	-2.05453	0.0443447	0.838445	-3.75109
Gtpbp3	-0.211155	3.01789	-2.05472	0.0443255	0.838445	-3.81509
Gtpbp2	-0.120492	5.34381	-2.05631	0.0441669	0.838445	-3.9105
Mad2l1bp	-0.182618	3.61271	-2.05896	0.0439041	0.838445	-3.84812
Glt8d2	-0.368841	0.925797	-2.05901	0.043899	0.838445	-3.7484
Aff4	-0.165887	5.55076	-2.06009	0.0437918	0.838445	-3.90345
Slc26a11	-0.173041	1.9674	-2.04278	0.0455328	0.838536	-3.77451
Sel1l	0.0972713	5.66638	2.04108	0.0457067	0.839947	-3.93607
Stard7	0.185419	7.11402	2.04018	0.0457992	0.839947	-3.90968
Mapk6	-0.279092	4.91909	-2.04048	0.0457689	0.839947	-3.93467
Fgd6	0.217173	2.05828	2.03927	0.0458934	0.840514	-3.78353
Slc38a3	0.334859	5.09197	2.03803	0.046021	0.840533	-3.94122
Serpinf1	-0.365994	6.51139	-2.03852	0.0459706	0.840533	-3.9266
Sult5a1	-0.321818	1.01992	-2.03596	0.0462353	0.842129	-3.7773
3110043O21Rik	-0.160837	3.80875	-2.03599	0.0462319	0.842129	-3.89956
Sntb1	0.429847	1.44893	2.0348	0.0463552	0.842652	-3.77516
Ncstn	0.0899137	5.08586	2.03292	0.0465509	0.842652	-3.95008
C330027C09Rik	0.303305	-0.380846	2.03216	0.0466298	0.842652	-3.88226
Zfp182	0.32214	-0.0974479	2.03113	0.0467374	0.842652	-3.854
Vangl1	0.242003	1.43152	2.02751	0.0471172	0.842652	-3.78566
C2cd5	0.193558	2.99992	2.02295	0.0476003	0.842652	-3.86671
Gltscr1l	0.13937	3.45156	2.02213	0.0476873	0.842652	-3.90023
Ube2n	-0.148208	5.47564	-2.02179	0.0477236	0.842652	-3.97079
Srxn1	-0.466925	4.84732	-2.02205	0.0476951	0.842652	-3.96546
Mrps2	-0.160221	4.25291	-2.02298	0.0475963	0.842652	-3.94491
Nxt1	-0.234604	2.07041	-2.02321	0.0475719	0.842652	-3.80898
Pdcd2l	-0.176017	3.32535	-2.02334	0.047558	0.842652	-3.88938
Ephb2	-0.462429	0.197454	-2.02372	0.0475185	0.842652	-3.83638
Steap4	-0.361897	5.34493	-2.02374	0.047516	0.842652	-3.9675
Plcd1	-0.134823	3.14077	-2.02393	0.0474961	0.842652	-3.87522
Mboat1	-0.383232	1.38505	-2.024	0.0474882	0.842652	-3.7905
Mrgprf	-0.277281	1.72979	-2.02533	0.047348	0.842652	-3.7937
Rarres2	-0.385036	4.41341	-2.02568	0.0473102	0.842652	-3.94681
Vamp4	-0.112966	3.67416	-2.02572	0.0473063	0.842652	-3.90887
Tmem167b	-0.150434	4.34692	-2.02645	0.0472296	0.842652	-3.94292
Adamts2	-0.416644	4.20106	-2.0288	0.046982	0.842652	-3.93257
Tsen15	-0.152314	3.0044	-2.03351	0.0464889	0.842652	-3.84953
Abi3bp	-0.363874	4.10032	-2.03364	0.0464762	0.842652	-3.91942
Nasp	-0.14651	3.32864	-2.02029	0.0478834	0.843231	-3.89473
Nup54	-0.161847	3.10662	-2.02052	0.0478583	0.843231	-3.87841
Brms1l	-0.123853	3.72098	-2.01966	0.0479502	0.843288	-3.92209
Vma21	0.239129	4.91245	2.01836	0.0480893	0.843434	-3.97303
Pms1	0.19776	1.11192	2.01719	0.0482151	0.843434	-3.80149
Rps6kb2	0.147983	4.42636	2.01662	0.0482761	0.843434	-3.96292
Cldnd1	-0.219845	5.26896	-2.01702	0.0482338	0.843434	-3.97898
Tlr8	-0.511522	-1.35997	-2.01724	0.0482096	0.843434	-4.01174
Tnk2	0.268688	5.70697	2.0151	0.0484407	0.844089	-3.98093
Usp24	-0.145526	6.67764	-2.0152	0.0484295	0.844089	-3.96319
Gpr19	0.252377	1.00072	2.0125	0.0487214	0.847867	-3.80987
Tm9sf4	-0.109291	4.58225	-2.01095	0.0488899	0.849685	-3.97799
Prrx1	0.229619	5.6761	2.00954	0.0490432	0.850817	-3.99081
Ago1	0.180641	3.36716	2.00764	0.049251	0.850817	-3.91862
Tnrc6c	0.133288	4.56225	2.00608	0.0494214	0.850817	-3.98574
Dnajc17	0.189507	2.22397	2.00314	0.0497451	0.850817	-3.84777
Mical3	0.145968	5.13875	2.00101	0.0499809	0.850817	-4.00582
Smarca4	0.105998	5.70533	2.00032	0.0500573	0.850817	-4.00644
Xrn1	0.161894	3.88789	1.99979	0.0501161	0.850817	-3.96583
P2ry13	0.629328	-1.02151	1.99871	0.0502365	0.850817	-3.98753
Cept1	-0.156412	4.08094	-1.99903	0.0502005	0.850817	-3.97769
Fkbp1a	-0.11325	7.14396	-1.99947	0.0501519	0.850817	-3.9788
Ipmk	-0.115931	4.33417	-1.99999	0.0500941	0.850817	-3.98784
Bmp2k	-0.207168	3.47637	-2.00049	0.0500382	0.850817	-3.93825
Snx3	-0.0974159	6.79652	-2.00058	0.0500288	0.850817	-3.98544
Tab3	-0.148285	2.63128	-2.00183	0.0498896	0.850817	-3.87511
Eif4e2	-0.104838	5.45365	-2.00277	0.0497864	0.850817	-4.00374
Armt1	-0.123268	4.25152	-2.0042	0.0496279	0.850817	-3.97706
Popdc3	-0.210769	5.24372	-2.0057	0.0494629	0.850817	-3.99844
Exoc3	-0.105839	5.33223	-2.00699	0.0493216	0.850817	-3.99648
Upp1	-0.575443	-1.25478	-2.00707	0.0493127	0.850817	-4.0076
Rybp	-0.202475	3.0534	-2.00793	0.0492186	0.850817	-3.89535
Itga4	0.572417	2.56577	1.99418	0.0507427	0.854722	-3.88289
Ap4b1	0.178789	3.31418	1.99377	0.050789	0.854722	-3.93788
Ednrb	-0.329035	3.68849	-1.99477	0.0506768	0.854722	-3.96209
Nsmce1	-0.20047	3.09692	-1.99491	0.0506606	0.854722	-3.91997
Atf3	-0.776646	3.68442	-1.99528	0.0506194	0.854722	-3.96097
Cdkn1c	0.261472	4.68325	1.99016	0.0511958	0.858556	-4.01655
Ngf	-0.418352	-0.266687	-1.99003	0.0512107	0.858556	-3.91534
Btg2	-0.612652	6.05383	-1.99098	0.0511029	0.858556	-4.01767
Zfp119b	0.276689	1.5814	1.98942	0.0512793	0.858621	-3.84316
Endov	0.148235	2.37755	1.98806	0.051433	0.858761	-3.88028
Rbbp6	0.13622	4.96353	1.98697	0.0515569	0.858761	-4.02783
AA415398	0.278902	1.21574	1.98663	0.0515959	0.858761	-3.84312
Smim5	0.524422	-0.863745	1.98649	0.0516116	0.858761	-3.98086
Gm10643	0.389542	0.857788	1.98346	0.0519582	0.858761	-3.85207
Zfp553	0.163136	2.73885	1.98344	0.0519609	0.858761	-3.91215
Etv5	0.161819	3.89365	1.98299	0.0520122	0.858761	-3.99449
Hrk	0.527693	-1.39848	1.98257	0.0520606	0.858761	-4.0447
Slc25a47	0.536443	0.15885	1.98229	0.0520928	0.858761	-3.88808
Mamld1	0.216346	1.44586	1.98226	0.052096	0.858761	-3.85093
Bgn	0.320779	6.39345	1.98209	0.0521151	0.858761	-4.02615
Vsig10l	0.297224	1.01343	1.98137	0.0521978	0.858761	-3.85181
Zcchc6	0.100831	4.9959	1.98116	0.0522224	0.858761	-4.03823
Prps1l3	-0.194064	3.24031	-1.98029	0.0523224	0.858761	-3.95465
Tnfrsf1a	-0.253922	5.18971	-1.98081	0.0522621	0.858761	-4.04081
Taf7	-0.28086	2.98473	-1.98733	0.0515159	0.858761	-3.92398
Bmx	0.464253	-0.849654	1.97841	0.0525394	0.859643	-3.98681
Topors	0.137622	3.42406	1.978	0.0525873	0.859643	-3.97192
Fam169b	0.497929	-1.19976	1.97692	0.052712	0.859643	-4.02684
Mettl10	0.141702	1.86445	1.9741	0.0530396	0.859643	-3.87472
Zdhhc4	0.222977	4.87062	1.97377	0.0530782	0.859643	-4.04875
Gm28285	0.314292	0.789918	1.96936	0.0535947	0.859643	-3.87225
Pmm1	0.284648	3.81864	1.96796	0.0537606	0.859643	-4.01515
Phldb3	0.387868	-0.421473	1.9649	0.0541225	0.859643	-3.95624
Comtd1	0.203824	2.00563	1.96344	0.054296	0.859643	-3.89708
Rbks	0.359251	1.03871	1.96282	0.0543696	0.859643	-3.87646
Fto	0.142924	6.56447	1.96206	0.0544595	0.859643	-4.05619
Nfic	0.199713	8.53856	1.95772	0.0549796	0.859643	-4.01361
Ciart	0.346457	3.91766	1.95672	0.0551001	0.859643	-4.0398
Kdm2b	0.260555	3.37679	1.95634	0.0551461	0.859643	-4.00403
Col4a3bp	0.16796	5.41214	1.95485	0.0553259	0.859643	-4.08549
Hnrnpul1	0.126301	6.32191	1.95461	0.0553548	0.859643	-4.07412
Hdac10	0.120773	3.0325	1.95424	0.0553992	0.859643	-3.9811
Zfp708	1.38343	-2.34441	1.95388	0.0554426	0.859643	-4.16244
Gm11808	0.142147	8.03449	1.95371	0.0554632	0.859643	-4.03292
Arid2	0.147375	3.68981	1.95307	0.0555411	0.859643	-4.03155
Srp9	0.0906414	5.62212	1.95199	0.0556726	0.859643	-4.08942
Ginm1	0.1319	6.44493	1.95057	0.0558449	0.859643	-4.07821
Msh2	0.17493	3.86251	1.95026	0.0558834	0.859643	-4.04722
Ccl25	0.293365	2.18733	1.94776	0.0561888	0.859643	-3.9307
Abcc1	0.142906	5.19935	1.94714	0.0562644	0.859643	-4.0979
Rpsa	0.213502	8.72453	1.94598	0.0564069	0.859643	-4.02827
A930018M24Rik	0.356304	3.34922	1.94567	0.0564444	0.859643	-4.01934
Gimap1	0.369169	1.03947	1.9444	0.0566011	0.859643	-3.90105
Pan2	0.144431	2.40818	1.94221	0.0568719	0.859643	-3.95342
Lrtm2	0.987846	-0.0421148	1.94154	0.0569552	0.859643	-3.9488
Ccdc124	0.122562	5.98036	1.94122	0.0569943	0.859643	-4.10309
Rrp15	-0.158302	3.07825	-1.94087	0.0570376	0.859643	-4.00613
Cpeb1	-0.292789	4.59075	-1.94089	0.0570355	0.859643	-4.09703
Slc9a2	-0.258046	4.73762	-1.94096	0.0570271	0.859643	-4.10111
Sh2b3	-0.147128	4.5396	-1.94128	0.0569874	0.859643	-4.09473
Slc39a1	-0.178612	5.50385	-1.94193	0.0569066	0.859643	-4.10698
Osmr	-0.355893	3.13533	-1.94242	0.0568455	0.859643	-4.00812
Rce1	-0.191796	2.23012	-1.94359	0.0567008	0.859643	-3.93963
Fam161b	-0.322675	-0.195775	-1.94389	0.056664	0.859643	-3.95819
Cdr2	-0.310896	2.29331	-1.94528	0.0564926	0.859643	-3.94105
Ece2	-0.241214	1.75489	-1.9463	0.0563672	0.859643	-3.91122
Nbn	-0.110365	4.07579	-1.94839	0.0561108	0.859643	-4.0625
Map2k6	-0.407973	3.97925	-1.94896	0.0560419	0.859643	-4.05626
Nup62	-0.172216	4.55241	-1.94917	0.0560157	0.859643	-4.08195
Copb1	-0.126257	4.77984	-1.95102	0.0557908	0.859643	-4.08526
Cfdp1	-0.128488	3.91382	-1.95113	0.0557773	0.859643	-4.04885
Ddr2	-0.245055	4.44514	-1.95177	0.0556992	0.859643	-4.07378
Ier3ip1	-0.105793	4.98251	-1.95208	0.0556617	0.859643	-4.0873
Sdc4	-0.481631	4.9521	-1.95472	0.0553408	0.859643	-4.08238
Rsu1	-0.125552	4.47017	-1.95491	0.0553184	0.859643	-4.06945
Tmem185b	-0.188858	2.28911	-1.95664	0.0551097	0.859643	-3.92342
Tmem170b	-0.193118	4.45023	-1.95667	0.0551065	0.859643	-4.06576
Pigyl	-0.158305	3.65748	-1.95795	0.0549518	0.859643	-4.02134
Asb10	-0.257167	6.53923	-1.95851	0.0548844	0.859643	-4.06274
Snx16	-0.186753	2.11575	-1.95998	0.0547089	0.859643	-3.90807
Blzf1	-0.159811	4.29994	-1.96122	0.0545607	0.859643	-4.052
Rpp38	-0.168562	2.10535	-1.96144	0.0545341	0.859643	-3.90529
Rela	-0.184765	4.71567	-1.96221	0.0544422	0.859643	-4.06486
Dnase1l1	-0.138731	6.49434	-1.96241	0.0544181	0.859643	-4.05722
Sbds	-0.269985	4.74336	-1.96248	0.0544098	0.859643	-4.06509
Ripk1	-0.284944	2.55878	-1.96392	0.0542386	0.859643	-3.9302
Myadm	-0.243646	5.45023	-1.96475	0.0541396	0.859643	-4.06869
Ak6	-0.102635	5.66368	-1.9681	0.053743	0.859643	-4.06183
Igfbp6	-0.225745	5.49943	-1.96886	0.0536541	0.859643	-4.06157
Ocrl	-0.146554	4.07412	-1.9702	0.0534963	0.859643	-4.026
Akirin1	-0.190209	5.07232	-1.97152	0.0533411	0.859643	-4.05559
Ccnt2	-0.136879	4.1649	-1.97258	0.0532174	0.859643	-4.02664
Champ1	-0.111315	3.39959	-1.97457	0.0529847	0.859643	-3.97579
Rnf214	-0.119116	3.70753	-1.97473	0.0529667	0.859643	-3.99682
Dcn	-0.183344	9.1092	-1.97505	0.0529296	0.859643	-3.97163
Thap2	-0.241466	1.7452	-1.97596	0.0528231	0.859643	-3.86748
Tmem167	-0.146846	4.31268	-1.97917	0.0524512	0.859643	-4.0223
Zc3h6	0.290487	3.24846	1.93934	0.0572274	0.859804	-4.02188
Uts2r	-0.585096	0.583844	-1.9387	0.0573073	0.859804	-3.91746
Gfpt1	-0.150452	4.78717	-1.93882	0.0572925	0.859804	-4.10586
Pla1a	-0.354546	2.86772	-1.93929	0.0572338	0.859804	-3.99211
Wdhd1	0.268095	-0.493358	1.93763	0.0574406	0.859891	-3.99032
Inha	0.383806	1.36819	1.93735	0.0574763	0.859891	-3.9128
Rpl28	0.133057	6.89291	1.93594	0.0576528	0.859891	-4.09181
Gnmt	0.684615	-0.434151	1.93488	0.0577858	0.859891	-3.98777
Arsk	0.192342	2.07411	1.93461	0.0578192	0.859891	-3.94385
Hes6	0.232805	2.59937	1.9346	0.0578208	0.859891	-3.97893
Calu	-0.0936341	6.6597	-1.93451	0.0578312	0.859891	-4.09998
Kctd5	-0.13541	2.89998	-1.93684	0.0575397	0.859891	-3.99853
Tra2a	-0.15862	3.86324	-1.93342	0.0579686	0.860008	-4.07502
Sphk2	-0.181367	3.9934	-1.93344	0.0579656	0.860008	-4.08271
Mrpl36	-0.135557	4.49845	-1.93273	0.0580561	0.860345	-4.10753
Gabpb2	0.127732	3.53406	1.93057	0.0583281	0.860441	-4.05754
Zfp626	0.195858	2.23734	1.92937	0.0584797	0.860441	-3.9616
Rpl5	0.347309	3.93035	1.92921	0.0584997	0.860441	-4.08598
Usp46	0.172828	3.35982	1.92857	0.058581	0.860441	-4.04781
Dpt	-0.444549	5.88503	-1.92887	0.0585438	0.860441	-4.12519
Hsbp1	-0.0919823	6.46093	-1.93019	0.0583756	0.860441	-4.11183
Arf4	-0.20136	4.96112	-1.9305	0.0583365	0.860441	-4.12311
Fam98a	-0.109896	5.00679	-1.93075	0.0583056	0.860441	-4.12338
Gucy1a3	0.249012	3.39213	1.92396	0.0591687	0.86326	-4.0577
Gpr137b	0.215258	2.41529	1.92372	0.0592001	0.86326	-3.98224
Smek2	0.157282	4.15759	1.92337	0.0592454	0.86326	-4.10817
9130023H24Rik	0.249812	1.04885	1.92109	0.0595381	0.86326	-3.93191
Habp4	0.152815	5.08743	1.92033	0.0596354	0.86326	-4.14172
Arhgef1	0.168564	4.97948	1.92024	0.0596468	0.86326	-4.14046
Lemd2	-0.1857	4.58834	-1.91946	0.0597482	0.86326	-4.13257
Arl8b	-0.17876	6.85591	-1.91968	0.0597187	0.86326	-4.1196
Polg	-0.162032	4.83485	-1.92012	0.059662	0.86326	-4.13805
Gsn	-0.232097	10.5662	-1.92063	0.0595972	0.86326	-4.03086
Adi1	-0.172711	6.28651	-1.92173	0.0594548	0.86326	-4.12971
Mier2	-0.133976	3.97204	-1.9225	0.0593569	0.86326	-4.09947
Pla2g6	-0.189508	4.64415	-1.92349	0.0592294	0.86326	-4.12761
Cdc42ep4	-0.232549	3.89114	-1.9255	0.0589724	0.86326	-4.08971
Srsf6	-0.113077	5.36402	-1.92647	0.0588488	0.86326	-4.13305
Glcci1	0.929501	-1.07108	1.91773	0.0599719	0.863673	-4.06379
Bag3	-0.176959	7.08292	-1.91823	0.0599069	0.863673	-4.11612
Gopc	-0.128239	3.88029	-1.91834	0.059893	0.863673	-4.10076
Tbcd	0.165674	4.16198	1.9155	0.0602612	0.865026	-4.12132
Wdr4	-0.157017	2.72755	-1.91573	0.0602308	0.865026	-4.01806
Spidr	-0.266822	0.477321	-1.91585	0.0602154	0.865026	-3.94914
Rasgrf2	0.267287	2.32777	1.91319	0.0605611	0.865712	-3.99205
Klhl36	0.266198	0.516207	1.91319	0.0605612	0.865712	-3.95095
Axin2	0.234351	2.84836	1.91238	0.0606681	0.865712	-4.03289
Per1	0.30663	6.5642	1.9116	0.0607696	0.865712	-4.14013
Myom1	0.171355	10.2972	1.91097	0.0608525	0.865712	-4.05092
Cep128	0.281995	0.278451	1.91093	0.0608577	0.865712	-3.96351
Ppp2r5c	0.11162	5.81225	1.91062	0.0608975	0.865712	-4.15645
Vmac	0.243277	1.93588	1.91035	0.0609334	0.865712	-3.97197
Ino80c	0.193573	5.25664	1.90931	0.0610703	0.865712	-4.16125
Ufc1	0.136362	5.72826	1.90749	0.0613101	0.865712	-4.16263
Cuedc2	0.120603	5.44876	1.90464	0.0616862	0.865712	-4.16916
Mn1	0.276062	5.7675	1.89833	0.0625292	0.865712	-4.17727
Rptor	0.119924	4.93168	1.89828	0.0625357	0.865712	-4.17595
Zfp40	0.274964	-0.0615898	1.8981	0.0625594	0.865712	-3.99724
Rcan3	0.230906	2.14541	1.89758	0.0626294	0.865712	-4.00312
Phldb2	0.204466	2.86534	1.89668	0.0627499	0.865712	-4.0587
Rragb	0.233856	1.02261	1.8956	0.0628963	0.865712	-3.96523
Rps4x	0.187093	8.18738	1.89526	0.0629412	0.865712	-4.12411
Plagl2	0.17984	2.03297	1.895	0.0629768	0.865712	-3.99989
Mypn	0.153591	8.75462	1.89496	0.0629822	0.865712	-4.10982
Jdp2	-0.233983	2.39293	-1.89579	0.0628696	0.865712	-4.02293
N4bp2l2	-0.158184	3.45266	-1.8958	0.0628685	0.865712	-4.10746
E2f6	-0.196349	6.78917	-1.89684	0.0627292	0.865712	-4.15874
Lrrc20	-0.194072	7.36676	-1.89754	0.0626346	0.865712	-4.14235
Kdelr2	-0.0977509	4.3519	-1.89811	0.0625579	0.865712	-4.15873
Anxa1	-0.281182	4.92848	-1.90018	0.0622802	0.865712	-4.17276
Thbs1	-0.428123	4.73397	-1.90096	0.062176	0.865712	-4.16728
Pno1	-0.124186	5.26041	-1.90129	0.0621328	0.865712	-4.1745
BC034090	-0.412218	0.0549769	-1.90203	0.0620334	0.865712	-3.98571
Pak2	-0.152553	4.74028	-1.9024	0.0619848	0.865712	-4.16509
Vkorc1l1	-0.0921147	5.06913	-1.90254	0.0619662	0.865712	-4.17093
C2cd2	-0.225587	6.96834	-1.90279	0.0619322	0.865712	-4.14438
Rab3gap2	-0.144455	4.20892	-1.90319	0.0618789	0.865712	-4.1438
Nf1	-0.13305	3.97183	-1.90477	0.0616695	0.865712	-4.12838
Tatdn1	-0.198917	3.75963	-1.90544	0.0615803	0.865712	-4.11397
Cirh1a	-0.183115	4.454	-1.90601	0.0615055	0.865712	-4.14997
Adgrg2	-0.474962	0.511675	-1.90619	0.0614813	0.865712	-3.95954
Creb3l1	-0.384595	2.58272	-1.90658	0.0614296	0.865712	-4.02088
Txnrd1	-0.26567	6.09302	-1.90773	0.061278	0.865712	-4.15671
Scoc	-0.185258	5.01849	-1.9083	0.0612037	0.865712	-4.1608
Creld1	-0.151516	5.1797	-1.9105	0.0609132	0.865712	-4.15882
Tmem44	0.255411	1.20175	1.89359	0.0631669	0.867353	-3.96949
Mapre1	-0.102128	5.39658	-1.89251	0.0633129	0.86846	-4.18918
Tfap4	0.273642	1.70712	1.8908	0.0635452	0.869796	-3.98871
Lmln	0.212919	1.4046	1.89055	0.0635795	0.869796	-3.97796
Tfb1m	-0.167464	2.18742	-1.89035	0.0636069	0.869796	-4.01656
Gin1	0.201954	1.47753	1.88883	0.063814	0.87173	-3.98253
Tinagl1	-0.276707	5.04132	-1.88815	0.0639072	0.872106	-4.1942
Tssc1	0.155245	2.46559	1.88713	0.0640465	0.87254	-4.04141
Pdik1l	0.173994	1.14605	1.88648	0.0641361	0.87254	-3.97813
Serf1	-0.265705	1.6126	-1.88656	0.0641241	0.87254	-3.99061
Gm12439	0.332599	3.19076	1.88528	0.0643009	0.873887	-4.10329
Thrsp	0.81789	4.41852	1.88331	0.0645712	0.874088	-4.1856
Nagpa	0.119619	2.79456	1.8822	0.0647244	0.874088	-4.07523
Mansc1	0.303012	0.309613	1.88212	0.0647361	0.874088	-3.99526
5430416O09Rik	0.318963	1.22303	1.8816	0.0648074	0.874088	-3.98578
Srrm1	0.149633	5.98464	1.88149	0.0648221	0.874088	-4.20163
Akna	0.377547	1.47044	1.88087	0.0649082	0.874088	-3.9932
Adam15	-0.203238	4.64591	-1.88117	0.064867	0.874088	-4.19713
Mcmbp	-0.0915721	4.03072	-1.88247	0.0646878	0.874088	-4.1679
Chchd5	-0.171379	2.93757	-1.88331	0.0645713	0.874088	-4.08539
Stx12	-0.10804	5.31292	-1.88007	0.0650192	0.874696	-4.20942
Myo6	0.122604	3.14071	1.87833	0.0652612	0.876177	-4.11005
Arfrp1	-0.140388	4.27407	-1.87876	0.0652009	0.876177	-4.18661
Plscr4	0.277357	2.56074	1.87768	0.0653523	0.876276	-4.06311
Tomm7	-0.121558	5.34415	-1.87733	0.0654006	0.876276	-4.21395
Adamts12	-0.361255	0.354813	-1.87539	0.0656718	0.879022	-4.00126
Lims1	0.16874	5.06118	1.87403	0.0658618	0.879746	-4.21746
Eny2	0.101087	4.48037	1.87235	0.0660982	0.879746	-4.20581
Myh3	0.892535	2.03353	1.8716	0.0662036	0.879746	-4.0339
Ubap2	0.120968	6.7548	1.87139	0.0662323	0.879746	-4.20086
Inpp5b	0.116724	3.2373	1.87118	0.0662627	0.879746	-4.1292
Gzmm	0.201257	2.52831	1.87095	0.066295	0.879746	-4.07065
Map3k12	0.196038	1.21629	1.87077	0.0663194	0.879746	-3.99997
Nr6a1	0.222423	1.54457	1.87076	0.0663222	0.879746	-4.00977
Zfyve21	-0.18042	3.25158	-1.87257	0.0660673	0.879746	-4.1282
Yars	-0.142112	5.29691	-1.8699	0.0664433	0.880474	-4.22593
B3galt1	0.426994	1.08864	1.86695	0.0668605	0.881	-4.00289
Arhgap32	0.191866	1.9079	1.86652	0.0669222	0.881	-4.03354
Amot	0.195529	6.23891	1.86575	0.0670311	0.881	-4.22223
Plb1	0.335891	0.0143952	1.8648	0.0671666	0.881	-4.02845
Plekha5	0.212967	2.40229	1.86462	0.0671923	0.881	-4.0702
Hmg20a	0.125653	3.75704	1.86338	0.0673685	0.881	-4.18115
Scx	0.34201	2.41557	1.86169	0.067611	0.881	-4.07558
Zfp664	-0.106128	4.56922	-1.86196	0.0675719	0.881	-4.22575
Slc39a3	-0.10575	4.25991	-1.86238	0.0675122	0.881	-4.2123
Csf1	-0.348439	3.98161	-1.86299	0.0674243	0.881	-4.19623
Commd7	-0.137483	3.12333	-1.86358	0.0673412	0.881	-4.13154
Socs1	-0.691545	-1.23177	-1.86367	0.0673283	0.881	-4.12368
DHRSX	-0.207125	2.68547	-1.86422	0.0672488	0.881	-4.09359
Zfp612	-0.302376	1.33214	-1.86603	0.0669909	0.881	-4.00903
Caprin1	-0.117002	5.84013	-1.86613	0.0669764	0.881	-4.22881
Rnf185	-0.12521	4.67631	-1.86659	0.066912	0.881	-4.22168
Adamts4	-0.991772	-1.10996	-1.86833	0.0666649	0.881	-4.10906
Scube1	0.374311	-0.723357	1.86111	0.0676944	0.881222	-4.08264
Mvb12a	0.11182	3.81127	1.85979	0.0678843	0.882829	-4.19053
Trappc1	-0.112172	4.48412	-1.85918	0.0679717	0.8831	-4.22716
Phkg2	0.139023	3.22672	1.85792	0.0681534	0.884595	-4.14897
Zfp712	0.242777	0.0893676	1.85737	0.0682319	0.884701	-4.03266
Ccl21a	0.564084	3.33612	1.85694	0.0682948	0.884701	-4.15951
Lrrc1	0.327675	-0.148524	1.85379	0.0687521	0.886943	-4.04922
Pycr2	0.167857	3.34428	1.8534	0.0688077	0.886943	-4.16568
G6pc3	-0.147136	5.47589	-1.85298	0.0688686	0.886943	-4.25325
Eed	-0.137162	4.04323	-1.85308	0.0688552	0.886943	-4.21564
Sytl4	-0.383918	-0.606603	-1.85405	0.068714	0.886943	-4.08005
Egfr	-0.22581	3.97383	-1.85489	0.0685917	0.886943	-4.20866
Pank2	0.125078	4.53215	1.85062	0.0692128	0.887811	-4.24266
Zfp677	0.353113	0.180555	1.8469	0.0697598	0.887811	-4.04007
Kcne1l	0.531055	-0.317301	1.84594	0.0699005	0.887811	-4.06756
Maml2	0.186839	2.18967	1.84566	0.0699415	0.887811	-4.08201
Mrpl1	-0.116019	4.6382	-1.84523	0.0700059	0.887811	-4.25483
Adam17	-0.140219	3.89342	-1.84554	0.0699593	0.887811	-4.21842
Snrpa1	-0.175787	3.8735	-1.84574	0.0699302	0.887811	-4.21683
Gm3558	-0.936366	-1.41363	-1.84597	0.069896	0.887811	-4.15351
Rnpep	-0.22278	3.84294	-1.84613	0.0698727	0.887811	-4.21423
Acadsb	-0.165219	6.25097	-1.84666	0.0697946	0.887811	-4.25265
Pcnx	-0.145026	5.82631	-1.84681	0.069773	0.887811	-4.26014
Nr4a2	-0.59039	0.846008	-1.84732	0.0696975	0.887811	-4.0261
Myo1c	-0.133378	5.8658	-1.84756	0.0696616	0.887811	-4.25836
Nup93	-0.153465	3.61714	-1.85106	0.0691499	0.887811	-4.19064
Cdc37l1	-0.155426	4.52925	-1.85148	0.0690875	0.887811	-4.24118
Sema3b	-0.238102	3.87363	-1.852	0.069012	0.887811	-4.20695
Top1mt	-0.160643	3.65068	-1.84372	0.0702281	0.888084	-4.20461
Mfsd4b3	-0.266482	0.342206	-1.84389	0.0702034	0.888084	-4.03768
E130311K13Rik	-0.161218	2.29249	-1.84421	0.0701564	0.888084	-4.09177
Mylip	0.212366	4.13772	1.84247	0.0704133	0.888449	-4.23777
Larp6	-0.19141	1.47932	-1.84172	0.0705245	0.888449	-4.04664
Homer1	-0.251399	5.50918	-1.84198	0.070486	0.888449	-4.27079
Lyrm1	-0.1517	2.38083	-1.84293	0.0703459	0.888449	-4.10052
Ppp1ca	0.119917	7.60483	1.8407	0.0706773	0.889529	-4.22671
Nrap	0.297778	10.2779	1.8393	0.0708852	0.889594	-4.16247
Gbe1	0.296061	5.94238	1.83868	0.0709774	0.889594	-4.27138
Itgal	0.64733	-0.214051	1.83439	0.0716204	0.889594	-4.07281
Grip2	-0.437451	7.27741	-1.83451	0.0716029	0.889594	-4.24555
Scyl2	-0.124084	3.74346	-1.83487	0.0715484	0.889594	-4.2251
4930503L19Rik	-0.243317	0.333883	-1.8355	0.0714537	0.889594	-4.04741
Rhobtb3	-0.246142	4.61166	-1.83581	0.0714078	0.889594	-4.269
Zhx1	-0.128096	4.79924	-1.83627	0.0713385	0.889594	-4.27356
N4bp1	-0.131329	4.89968	-1.83668	0.0712773	0.889594	-4.27508
Irf2	-0.140615	4.38488	-1.83713	0.0712092	0.889594	-4.25832
Eya1	-0.184702	4.2425	-1.83778	0.071112	0.889594	-4.25064
Frmd6	-0.198269	4.49326	-1.83802	0.0710769	0.889594	-4.26133
Rbm12	-0.189072	2.64675	-1.839	0.0709304	0.889594	-4.12821
Thbs2	-0.207356	4.82657	-1.83929	0.0708871	0.889594	-4.26938
Tmem154	0.314719	0.101349	1.8338	0.07171	0.889702	-4.05761
Pcsk4	0.340429	0.489961	1.83167	0.0720311	0.889702	-4.04805
Arhgap12	-0.122784	4.1515	-1.83198	0.0719846	0.889702	-4.25511
Acyp1	-0.209047	3.78317	-1.83228	0.0719394	0.889702	-4.23194
Slc2a1	-0.242062	3.41699	-1.83266	0.0718817	0.889702	-4.20376
Lmna	-0.164625	6.37265	-1.8332	0.0718003	0.889702	-4.27136
Zfp108	0.29732	0.211354	1.82979	0.0723159	0.890419	-4.05771
Bbs10	0.333826	0.822039	1.82871	0.0724792	0.890419	-4.04894
Tfcp2	-0.107522	2.94302	-1.82863	0.0724916	0.890419	-4.16947
Dio2	-0.518906	0.761142	-1.8289	0.0724504	0.890419	-4.04865
Cnn3	-0.16369	4.82235	-1.82927	0.072395	0.890419	-4.28524
Ly6a	-0.341846	5.04112	-1.83022	0.07225	0.890419	-4.28765
Pot1a	0.170169	3.1926	1.82736	0.0726849	0.891386	-4.19312
Fcer2a	0.553542	-0.365949	1.82591	0.0729059	0.891386	-4.09026
2210016F16Rik	-0.176675	3.30178	-1.82596	0.0728982	0.891386	-4.20456
Ckap4	-0.2186	3.57954	-1.8264	0.072831	0.891386	-4.22625
Grasp	-0.144619	2.69613	-1.82659	0.0728028	0.891386	-4.15093
Atp9a	0.180819	5.1739	1.82462	0.0731028	0.892561	-4.29793
Tcaim	0.149823	4.79194	1.82435	0.0731451	0.892561	-4.29232
Rapgef1	0.183798	7.87993	1.82277	0.073387	0.892561	-4.24711
Rdh12	0.511117	-1.29306	1.82273	0.0733939	0.892561	-4.16123
Inpp1	0.165966	2.14982	1.82249	0.0734302	0.892561	-4.11235
2810025M15Rik	0.177183	2.12573	1.8212	0.073628	0.892561	-4.11241
Clasp1	0.135877	5.55278	1.82113	0.0736389	0.892561	-4.3038
Rasgef1b	0.541657	-0.212219	1.81843	0.0740561	0.892561	-4.08874
Rev1	0.137493	4.38155	1.81826	0.0740821	0.892561	-4.28798
Doc2b	0.691862	0.824284	1.81797	0.0741275	0.892561	-4.06205
Ercc6	0.138395	2.48967	1.81591	0.0744469	0.892561	-4.14894
Gabbr1	0.206624	2.48546	1.81556	0.0745016	0.892561	-4.1491
Btbd1	0.160424	7.43765	1.81521	0.0745559	0.892561	-4.27131
Lrba	0.232264	5.28095	1.81495	0.0745967	0.892561	-4.31388
Zfp692	0.17254	1.73612	1.81348	0.074825	0.892561	-4.09753
Mcm5	0.309459	0.447676	1.81303	0.0748957	0.892561	-4.07022
F8	0.333735	-0.395292	1.81278	0.074934	0.892561	-4.10471
Fmnl1	0.337591	2.62793	1.81173	0.0750988	0.892561	-4.16696
Kcna5	0.256593	3.14787	1.81063	0.075272	0.892561	-4.21468
Mcm8	0.254883	0.851712	1.8098	0.0754019	0.892561	-4.07217
Metap2	0.128481	7.09639	1.80779	0.0757177	0.892561	-4.29246
Inca1	0.214159	1.68976	1.80718	0.0758141	0.892561	-4.10346
Lrrc61	0.159736	4.22193	1.80705	0.0758353	0.892561	-4.29792
Nudt7	0.239718	3.9754	1.80699	0.0758438	0.892561	-4.28396
Cyp2e1	0.823732	5.21419	1.80581	0.076031	0.892561	-4.32797
Ndnf	0.336038	-0.792349	1.80541	0.0760942	0.892561	-4.13738
Bag2	-0.204057	3.63664	-1.80547	0.0760841	0.892561	-4.26291
Nudcd2	-0.119455	3.15973	-1.80551	0.0760777	0.892561	-4.22344
Dpp7	-0.284606	3.33431	-1.80557	0.0760679	0.892561	-4.23843
Tyw5	-0.155446	1.33255	-1.8067	0.0758902	0.892561	-4.08723
Mllt1	-0.100431	4.82665	-1.80706	0.0758335	0.892561	-4.32043
Pom121	-0.136356	4.05644	-1.80809	0.0756701	0.892561	-4.28715
Prmt3	-0.123059	3.73122	-1.80845	0.0756131	0.892561	-4.26527
Oxsr1	-0.101615	6.35361	-1.80878	0.0755621	0.892561	-4.31035
Ascc1	-0.12304	3.90031	-1.80904	0.0755211	0.892561	-4.27597
Nampt	-0.217009	6.86308	-1.8093	0.07548	0.892561	-4.29654
Rasd1	-0.539299	2.59203	-1.80998	0.0753729	0.892561	-4.1664
Micall2	-0.264649	0.341987	-1.81028	0.0753269	0.892561	-4.07549
Mesdc1	-0.260283	2.27124	-1.81029	0.075325	0.892561	-4.13911
Lamb1	-0.220625	5.02282	-1.81135	0.0751589	0.892561	-4.31729
Gm20388	-0.238099	5.62959	-1.81301	0.0748986	0.892561	-4.3161
Jmjd1c	-0.308972	4.26945	-1.81799	0.0741236	0.892561	-4.28317
Gem	-0.340072	1.60116	-1.81973	0.0738547	0.892561	-4.08177
Sdhaf2	-0.0971233	4.98228	-1.8203	0.0737674	0.892561	-4.30253
Senp2	-0.116209	4.93553	-1.82061	0.0737193	0.892561	-4.30126
Lbp	-0.279802	4.00519	-1.82123	0.073624	0.892561	-4.26361
1810010H24Rik	0.38889	-0.0911793	1.8038	0.0763486	0.894246	-4.0975
Zdhhc18	0.148419	5.63153	1.80322	0.0764415	0.894246	-4.3315
Nipbl	0.14015	4.55771	1.80224	0.0765971	0.894246	-4.32012
Kl	0.457835	-1.04484	1.80216	0.0766104	0.894246	-4.15832
Pdgfd	-0.277967	1.57621	-1.80196	0.076642	0.894246	-4.10435
Zfp36	-0.360246	6.15389	-1.8024	0.0765723	0.894246	-4.32478
Csrp3	0.772259	5.82342	1.80106	0.0767849	0.894342	-4.33272
Map3k8	-0.497583	0.876999	-1.80112	0.0767756	0.894342	-4.08298
L2hgdh	-0.116425	5.34322	-1.8006	0.0768588	0.894418	-4.33663
Cd27	0.726873	-0.210407	1.79951	0.0770323	0.89459	-4.1075
Kif1c	0.142702	10.1179	1.79878	0.0771492	0.89459	-4.22698
Gpr34	0.600772	-0.717444	1.79826	0.0772321	0.89459	-4.13854
Calcrl	0.307304	2.93365	1.79798	0.0772778	0.89459	-4.21455
Acvr2b	-0.225417	0.0476925	-1.79869	0.0771635	0.89459	-4.09702
Ppia	-0.148998	6.79363	-1.7987	0.0771626	0.89459	-4.31496
Gimap8	0.246554	1.83572	1.79419	0.0778874	0.896675	-4.12999
Supt20	0.120578	3.08238	1.79377	0.0779558	0.896675	-4.23421
Pik3cg	0.450397	-0.00186144	1.79233	0.0781879	0.896675	-4.10553
Sln	1.08962	1.75789	1.79165	0.0782985	0.896675	-4.12851
0610030E20Rik	0.141515	3.68771	1.79049	0.0784857	0.896675	-4.28968
Cwc25	0.129086	2.95693	1.78939	0.0786654	0.896675	-4.22941
Zc4h2	0.330612	0.206108	1.78851	0.0788085	0.896675	-4.10274
Sash1	-0.175354	4.19991	-1.78884	0.0787542	0.896675	-4.32503
Rbm14	-0.164051	3.18403	-1.78885	0.0787525	0.896675	-4.25062
Stambp	-0.12411	3.10014	-1.78892	0.0787418	0.896675	-4.24305
Prkaa1	-0.174575	3.6623	-1.789	0.0787282	0.896675	-4.29006
Sf3b3	-0.132441	4.61699	-1.79063	0.0784631	0.896675	-4.34024
Nop58	-0.194849	3.99195	-1.79104	0.078397	0.896675	-4.30966
Kif3a	-0.127674	2.047	-1.79262	0.0781406	0.896675	-4.14684
Ppp2r2a	-0.0811737	5.67494	-1.79318	0.0780503	0.896675	-4.34682
Tmem184b	-0.183434	4.64408	-1.79349	0.0780007	0.896675	-4.33668
Tollip	-0.200958	5.57855	-1.79394	0.0779269	0.896675	-4.34645
Irgm2	-0.514806	3.1434	-1.79529	0.0777092	0.896675	-4.23737
Slc35a1	-0.129406	3.53719	-1.79575	0.0776358	0.896675	-4.27006
P3h3	-0.244519	2.75185	-1.79598	0.0775993	0.896675	-4.20111
Ruvbl2	-0.114495	4.32205	-1.78733	0.0790014	0.8981	-4.33352
Ubxn7	0.11547	3.78161	1.78559	0.0792853	0.900557	-4.304
Cep164	0.159288	1.63348	1.78503	0.079378	0.900839	-4.13003
Trim13	0.197146	2.68871	1.78291	0.0797253	0.901294	-4.2145
Dnajc9	0.188818	4.01665	1.78129	0.0799932	0.901294	-4.32617
Ryk	0.102567	6.1794	1.7812	0.080007	0.901294	-4.35725
Msln	0.722098	-1.16802	1.78085	0.0800658	0.901294	-4.18438
Rpl4	0.167898	9.30184	1.78053	0.080118	0.901294	-4.27298
Frmpd1	0.469745	0.144101	1.77942	0.0803015	0.901294	-4.11414
Srgap3	0.333231	0.336709	1.77902	0.0803684	0.901294	-4.11019
Map1a	-0.350853	3.72926	-1.77976	0.0802458	0.901294	-4.30911
Socs2	-0.429429	3.30046	-1.78003	0.0802006	0.901294	-4.27409
Lrrc14b	-0.187461	6.51319	-1.78076	0.0800797	0.901294	-4.35011
Stat3	-0.239597	5.87767	-1.78129	0.0799933	0.901294	-4.36277
1810013L24Rik	-0.139934	5.11643	-1.78215	0.0798514	0.901294	-4.36414
Serpine2	-0.166176	6.34889	-1.78389	0.0795639	0.901294	-4.34927
Cdk4	-0.0929337	4.81981	-1.78436	0.079488	0.901294	-4.35574
B3galnt1	-0.278071	1.64734	-1.77714	0.08068	0.903263	-4.14132
Pdgfa	-0.187164	4.36607	-1.77719	0.0806718	0.903263	-4.35122
Nid2	-0.335564	3.63831	-1.7766	0.0807695	0.903502	-4.30709
Dgkq	0.207179	0.896218	1.77365	0.081262	0.903508	-4.11651
Mttp	0.556564	1.49758	1.77356	0.0812768	0.903508	-4.13776
Fxyd7	0.533434	-1.09363	1.77342	0.0813013	0.903508	-4.18503
Agap2	0.228598	1.34605	1.7732	0.0813378	0.903508	-4.13099
Tlcd2	0.201095	2.48242	1.77144	0.0816325	0.903508	-4.21247
Pknox1	0.172681	3.4775	1.77028	0.0818281	0.903508	-4.30379
Dtx1	0.548749	-0.655716	1.76881	0.0820755	0.903508	-4.16072
Glg1	0.105143	5.39331	1.76825	0.0821685	0.903508	-4.38703
Rgag4	0.266391	-0.152007	1.76485	0.0827448	0.903508	-4.13921
Dstyk	0.0827235	3.7103	1.76471	0.0827692	0.903508	-4.33052
Ikzf2	0.267749	2.53943	1.76462	0.0827831	0.903508	-4.22732
Parl	0.0902113	5.10357	1.76428	0.0828415	0.903508	-4.39166
Inpp5j	0.520654	0.42867	1.76313	0.0830368	0.903508	-4.12654
Klhl34	0.478159	2.65942	1.76311	0.0830408	0.903508	-4.24046
Syt7	0.213801	1.19409	1.76246	0.0831508	0.903508	-4.13842
Pde2a	0.17193	5.01272	1.76033	0.0835145	0.903508	-4.39656
Tspan13	0.166459	4.64936	1.75838	0.0838491	0.903508	-4.3911
Hip1	0.148033	4.76127	1.75799	0.0839158	0.903508	-4.39497
Gabrr1	0.641394	-1.40702	1.75767	0.0839718	0.903508	-4.2189
Neo1	0.141762	5.35727	1.75699	0.0840873	0.903508	-4.40435
Pou6f1	0.110007	4.33809	1.75661	0.084154	0.903508	-4.38147
Kxd1	0.153388	5.69822	1.7561	0.0842407	0.903508	-4.40401
Fam53b	0.180524	4.74392	1.75535	0.0843712	0.903508	-4.39857
Btla	0.973023	-0.0497591	1.75519	0.0843976	0.903508	-4.1451
Rqcd1	0.0895735	4.05572	1.75512	0.0844106	0.903508	-4.36844
Tmem245	0.180886	4.93918	1.75461	0.0844982	0.903508	-4.40412
Tln1	0.102521	6.73221	1.7534	0.0847083	0.903508	-4.38633
Atp13a2	0.12521	4.80495	1.75334	0.0847172	0.903508	-4.4032
Pms2	0.232719	2.27598	1.75158	0.0850222	0.903508	-4.22233
Myo5c	0.259792	3.16312	1.75156	0.0850257	0.903508	-4.30407
Lrrk1	0.206651	2.34764	1.75155	0.0850283	0.903508	-4.22863
Vps29	-0.103206	4.08196	-1.75138	0.0850569	0.903508	-4.37567
Atf6b	-0.145981	3.24173	-1.75158	0.0850229	0.903508	-4.31119
Fkbp11	-0.451461	-0.56459	-1.75214	0.0849254	0.903508	-4.17048
Pkn2	-0.148733	4.98231	-1.75309	0.0847612	0.903508	-4.40719
Cmc1	-0.102639	3.56757	-1.75318	0.0847447	0.903508	-4.33673
Fabp3	-0.400456	7.66061	-1.75426	0.0845585	0.903508	-4.35838
Rps6ka3	-0.156022	5.76181	-1.75446	0.0845237	0.903508	-4.40579
Sfrp5	-0.279973	3.58917	-1.75516	0.0844029	0.903508	-4.33551
Mon1a	-0.116732	3.44283	-1.75648	0.084176	0.903508	-4.32153
Agt	-0.455173	3.49715	-1.75707	0.0840735	0.903508	-4.32519
Slfn5	-0.269915	3.37303	-1.75893	0.0837542	0.903508	-4.31188
Cdc42ep1	-0.213057	3.84076	-1.75976	0.0836124	0.903508	-4.34742
Ralb	-0.18438	3.50188	-1.76084	0.0834286	0.903508	-4.31995
Cdca4	-0.20936	1.57105	-1.7613	0.0833499	0.903508	-4.15777
Scamp1	-0.0915541	4.5771	-1.76137	0.083338	0.903508	-4.38409
Bmp2	-0.245568	1.44948	-1.76138	0.0833357	0.903508	-4.15108
Sqrdl	-0.162757	4.95396	-1.76162	0.0832941	0.903508	-4.39362
Dolk	-0.100743	4.42434	-1.7629	0.0830766	0.903508	-4.37574
Pxmp4	-0.130465	4.11983	-1.76301	0.0830575	0.903508	-4.36024
Cacul1	-0.110417	5.31796	-1.76517	0.0826905	0.903508	-4.3917
Cpa3	-0.416265	1.36929	-1.76531	0.0826661	0.903508	-4.14212
Arfgap3	-0.243043	3.06107	-1.76702	0.0823771	0.903508	-4.27197
Spred1	-0.255006	3.37398	-1.76786	0.082235	0.903508	-4.29865
St7	-0.153159	3.11178	-1.76791	0.0822266	0.903508	-4.2753
Piga	-0.261435	0.831039	-1.76853	0.0821223	0.903508	-4.12158
Heatr6	-0.099087	3.5571	-1.76861	0.0821077	0.903508	-4.31275
Cd320	-0.156723	3.08376	-1.76912	0.0820225	0.903508	-4.27095
Col4a4	-0.242414	1.63655	-1.77079	0.0817408	0.903508	-4.1491
Cbarp	-0.298589	0.499042	-1.77162	0.0816024	0.903508	-4.11654
Zfp641	-0.194704	4.1124	-1.77228	0.0814918	0.903508	-4.34566
Naa38	-0.139846	4.06386	-1.77401	0.081202	0.903508	-4.34016
Oaf	-0.310635	2.95519	-1.77497	0.0810421	0.903508	-4.25054
Nusap1	0.33598	-0.751507	1.75099	0.0851255	0.903514	-4.18182
Inmt	0.333597	5.20623	1.74978	0.0853356	0.904298	-4.41483
Mocs3	-0.178595	1.88389	-1.74983	0.0853265	0.904298	-4.19339
Prkrir	0.158	7.55652	1.74717	0.0857915	0.905502	-4.37211
Prox1	0.382651	1.03024	1.74699	0.0858233	0.905502	-4.15194
Dnajb11	0.0830217	5.32393	1.74679	0.0858583	0.905502	-4.41992
2022-09-02	-0.136942	5.94202	-1.74774	0.0856921	0.905502	-4.41337
Sike1	-0.116163	4.08203	-1.748	0.0856469	0.905502	-4.38079
Col5a3	-0.337744	4.81711	-1.74803	0.0856415	0.905502	-4.41162
Drosha	0.127331	5.46282	1.74545	0.086092	0.905828	-4.42193
Brwd1	-0.135953	4.78216	-1.74544	0.0860939	0.905828	-4.41468
Tgoln1	-0.160905	5.55617	-1.74579	0.0860331	0.905828	-4.421
Alx4	0.512738	-0.82539	1.74462	0.086238	0.90627	-4.1915
Slc8a3	0.262222	5.83348	1.74308	0.0865088	0.90627	-4.42219
Gm9794	0.682045	2.10099	1.74291	0.0865396	0.90627	-4.21958
Blvra	-0.156827	3.21788	-1.74288	0.0865454	0.90627	-4.32182
Ube2n-ps1	-0.179527	2.44774	-1.74353	0.08643	0.90627	-4.24884
Rnf121	-0.106685	4.50619	-1.74358	0.0864209	0.90627	-4.40857
Epc1	0.118255	4.35132	1.74075	0.0869197	0.907166	-4.40616
Ube2b	-0.128041	8.55339	-1.74046	0.0869726	0.907166	-4.35302
Ict1	-0.120134	4.51823	-1.74105	0.0868671	0.907166	-4.41288
Anxa2	-0.263785	5.82079	-1.74134	0.0868168	0.907166	-4.42504
Psma1	-0.171054	5.87103	-1.74181	0.0867339	0.907166	-4.42357
Cpne8	-0.267556	2.3079	-1.7398	0.0870884	0.90766	-4.24148
Smarcd1	0.125144	3.25123	1.7384	0.0873364	0.909532	-4.33141
Ttc30b	0.282561	1.44711	1.73653	0.0876698	0.910022	-4.18279
Lrrc8b	0.2653	2.13874	1.73633	0.0877054	0.910022	-4.23168
Adgrf5	0.152705	6.23189	1.73538	0.0878753	0.910022	-4.4263
Gm14308	1.02246	-1.77358	1.73478	0.0879809	0.910022	-4.2599
Rfc5	0.187137	1.80244	1.73427	0.0880727	0.910022	-4.20824
5830454E08Rik	0.438258	-0.0612852	1.73347	0.0882156	0.910022	-4.16715
Slc50a1	0.139752	3.25154	1.73337	0.0882335	0.910022	-4.3388
Ifitm3	-0.243826	5.16415	-1.73276	0.088343	0.910022	-4.44042
Cd14	-0.444996	1.80567	-1.73282	0.088332	0.910022	-4.21039
Dse	-0.247925	2.42272	-1.73348	0.0882144	0.910022	-4.26062
Numb	-0.114589	3.84436	-1.73355	0.0882013	0.910022	-4.38702
Thoc1	-0.127574	4.14637	-1.73413	0.0880985	0.910022	-4.40546
Pdlim7	-0.192179	8.16292	-1.73434	0.0880607	0.910022	-4.37348
Prkab1	-0.130419	3.59062	-1.73659	0.0876585	0.910022	-4.36329
Rhebl1	0.277725	0.712906	1.73107	0.0886462	0.910401	-4.16356
Atp1a3	0.523393	-0.0656505	1.73086	0.0886843	0.910401	-4.16987
Pm20d2	0.39048	1.90516	1.72956	0.0889189	0.910401	-4.22209
Cdh11	0.304161	0.958737	1.72861	0.0890887	0.910401	-4.17186
Tmem191c	0.250503	-0.46598	1.72815	0.0891723	0.910401	-4.18729
Vav3	0.173146	1.15268	1.72726	0.0893324	0.910401	-4.18027
Cwc15	0.086085	6.20016	1.72632	0.0895031	0.910401	-4.44068
Arhgef17	0.186563	5.93346	1.72631	0.0895045	0.910401	-4.44603
Zfp11	0.233493	1.0794	1.72581	0.089596	0.910401	-4.1792
Rps25	0.171681	7.99993	1.72571	0.0896139	0.910401	-4.39108
Blcap	-0.149192	5.18019	-1.72603	0.0895558	0.910401	-4.45074
Lgr6	-0.544535	-1.02772	-1.72612	0.0895401	0.910401	-4.21843
Acot8	-0.132895	2.17921	-1.72636	0.0894958	0.910401	-4.24872
Dennd2a	-0.206068	2.52663	-1.72666	0.0894419	0.910401	-4.27979
Ptpn9	-0.169007	2.8837	-1.7274	0.0893079	0.910401	-4.31285
R3hdm2	-0.110981	6.84344	-1.72815	0.0891731	0.910401	-4.4214
Prdx4	-0.177802	2.80845	-1.73017	0.0888085	0.910401	-4.30168
Patl1	-0.144681	4.81779	-1.73023	0.0887968	0.910401	-4.43866
Fasn	0.914582	6.63777	1.72463	0.0898109	0.911693	-4.43237
Asap3	-0.256136	1.20642	-1.72425	0.0898785	0.911693	-4.18623
Rnh1	-0.151456	5.49079	-1.72385	0.0899513	0.911736	-4.45462
Tmeff2	-0.29662	1.50462	-1.72283	0.0901375	0.912926	-4.20351
Trim28	-0.110403	5.64032	-1.72157	0.0903674	0.913861	-4.4571
Kctd9	-0.136929	5.70958	-1.72173	0.0903389	0.913861	-4.45616
Cdc14b	0.186202	2.79359	1.71677	0.0912474	0.914297	-4.31929
Dnajc7	0.103728	6.40688	1.71614	0.091364	0.914297	-4.45109
Slc35a5	0.250992	1.96824	1.7157	0.0914438	0.914297	-4.24547
Akap7	0.18763	3.1446	1.71564	0.0914558	0.914297	-4.35463
Fam81a	0.370264	-0.15161	1.7153	0.0915186	0.914297	-4.18758
Lgals4	0.541748	0.373077	1.71384	0.0917871	0.914297	-4.18051
Efcab2	0.199098	3.97581	1.71344	0.0918613	0.914297	-4.42584
Icmt	0.0841902	5.06715	1.71142	0.0922374	0.914297	-4.47158
Sox12	0.337969	1.23218	1.71083	0.092346	0.914297	-4.20385
Rsrc1	0.105654	3.86309	1.71028	0.092448	0.914297	-4.42283
Mef2c	0.289031	8.55157	1.71015	0.0924723	0.914297	-4.39765
Szt2	0.115883	3.03442	1.70992	0.0925157	0.914297	-4.35233
Zfp322a	0.134958	2.92472	1.70835	0.0928076	0.914297	-4.34396
Itga9	0.216608	3.10046	1.70788	0.0928962	0.914297	-4.36159
Tmed4	0.0723083	5.75794	1.70769	0.0929311	0.914297	-4.47667
Tmem63b	0.117187	6.10787	1.70722	0.0930197	0.914297	-4.47135
Spata2l	0.208693	0.312575	1.70709	0.0930441	0.914297	-4.18787
Myom3	0.567546	5.41147	1.70561	0.0933207	0.914297	-4.48224
P2ry12	0.421605	-0.4504	1.70553	0.0933352	0.914297	-4.20705
Dhcr24	0.250556	2.41871	1.70481	0.0934714	0.914297	-4.2999
9030617O03Rik	0.270867	4.10536	1.70415	0.0935945	0.914297	-4.44769
Trp63	0.233598	3.30552	1.70404	0.0936158	0.914297	-4.38632
Tmem88b	0.415633	-0.0428292	1.70397	0.0936283	0.914297	-4.19579
Cpd	0.187284	6.15019	1.70307	0.0937985	0.914297	-4.47663
Gm3604	0.379978	-1.00968	1.70218	0.0939652	0.914297	-4.23631
Neurl1b	0.229275	1.30703	1.70016	0.0943472	0.914297	-4.2207
Fam160a2	0.0715149	3.92938	1.69964	0.0944456	0.914297	-4.44307
Gpbp1l1	0.0969354	4.62481	1.69912	0.0945439	0.914297	-4.47965
Mycbp2	0.127381	5.23703	1.69895	0.0945755	0.914297	-4.49177
H2-Q7	0.601757	1.57279	1.69859	0.0946444	0.914297	-4.23857
Rttn	0.240212	0.247848	1.69846	0.0946686	0.914297	-4.19722
Erbb3	0.203871	1.88904	1.69779	0.0947966	0.914297	-4.26276
Tmem229b	0.319371	2.36838	1.6971	0.0949267	0.914297	-4.30568
Zc3hav1l	0.314411	-0.524647	1.69679	0.0949868	0.914297	-4.21778
Shtn1	0.242543	0.852321	1.69632	0.0950767	0.914297	-4.20651
Ost4	-0.105964	5.07709	-1.69623	0.095093	0.914297	-4.49438
Stard10	-0.186551	4.84553	-1.69641	0.095059	0.914297	-4.49002
Wdpcp	-0.161698	0.933415	-1.69681	0.0949828	0.914297	-4.20847
Trmt11	-0.151315	1.60096	-1.69694	0.0949583	0.914297	-4.24256
Fdx1l	-0.126366	4.7311	-1.6988	0.0946051	0.914297	-4.4835
Mapre2	-0.122329	5.4492	-1.69901	0.0945656	0.914297	-4.49202
Mettl2	-0.158994	2.49927	-1.69942	0.0944874	0.914297	-4.31499
Atf4	-0.225578	7.48545	-1.69992	0.0943928	0.914297	-4.44447
Psenen	-0.148499	5.72247	-1.70024	0.0943329	0.914297	-4.48822
Zfp809	-0.199382	1.091	-1.70178	0.0940407	0.914297	-4.20851
Comt	-0.143665	5.46041	-1.70283	0.0938427	0.914297	-4.48629
C1ra	-0.264866	4.7579	-1.70298	0.0938148	0.914297	-4.47802
Amotl2	-0.229461	4.63346	-1.70348	0.0937206	0.914297	-4.47347
Slc10a7	-0.167758	2.07608	-1.70421	0.0935838	0.914297	-4.26974
Ogfod3	-0.149449	3.21785	-1.70463	0.0935055	0.914297	-4.37735
Zfp703	-0.289334	5.16408	-1.7052	0.0933976	0.914297	-4.48191
Snai1	-0.368761	0.118528	-1.70639	0.0931745	0.914297	-4.19041
Fer1l5	-0.219727	1.45777	-1.70686	0.093087	0.914297	-4.2209
Ptp4a1	-0.242108	6.70402	-1.70698	0.093064	0.914297	-4.4569
Chtf8	-0.12907	4.31359	-1.70791	0.0928896	0.914297	-4.45355
Clec11a	-0.427921	1.27567	-1.70891	0.0927043	0.914297	-4.20834
Ctsf	-0.143765	4.62695	-1.71044	0.0924189	0.914297	-4.46287
Rnf25	-0.108441	3.9388	-1.71226	0.0920809	0.914297	-4.42512
Rell1	-0.20953	3.68351	-1.71414	0.0917318	0.914297	-4.4038
Alkbh5	-0.106552	7.20277	-1.71438	0.0916886	0.914297	-4.43153
Crat	-0.127664	9.06265	-1.71505	0.091565	0.914297	-4.37597
Klhl21	-0.269301	7.59116	-1.71628	0.0913379	0.914297	-4.41719
Tomm5	-0.124831	4.61284	-1.71728	0.0911536	0.914297	-4.45215
Gnai3	-0.139688	4.16073	-1.71776	0.0910653	0.914297	-4.43075
Hnrnpab	-0.114531	6.76171	-1.7195	0.0907452	0.914297	-4.43663
Mmrn2	-0.135135	4.547	-1.71957	0.0907325	0.914297	-4.44636
Tm2d1	-0.112633	4.40158	-1.72008	0.0906402	0.914297	-4.43958
Prdx6	-0.124104	6.43595	-1.72088	0.0904933	0.914297	-4.44325
Mb	0.400273	10.5979	1.69575	0.0951855	0.914525	-4.36697
Bard1	0.672054	-1.6556	1.69429	0.0954631	0.916026	-4.27932
Egflam	0.28403	4.56535	1.6942	0.0954797	0.916026	-4.48484
Rfc1	0.0984345	4.44409	1.69358	0.0955985	0.916503	-4.48086
Proser1	0.110593	3.00999	1.69286	0.0957362	0.917161	-4.37421
Sbf1	-0.0801475	5.71381	-1.69219	0.0958658	0.91774	-4.50029
Usf1	0.106029	4.08025	1.69133	0.0960304	0.917946	-4.46504
Gm2445	0.356957	-0.365248	1.6909	0.0961132	0.917946	-4.21718
Ttc9	0.424333	2.46038	1.6886	0.0965559	0.917946	-4.32607
P2ry14	0.197983	0.587693	1.68833	0.0966069	0.917946	-4.20961
Vapb	0.108791	7.3239	1.68712	0.0968403	0.917946	-4.46807
Gm28042	0.641657	0.144199	1.68705	0.0968552	0.917946	-4.20969
2310039H08Rik	0.143706	4.06385	1.68641	0.0969791	0.917946	-4.47123
Prr12	0.198817	4.34321	1.68616	0.0970267	0.917946	-4.48716
Zdhhc3	0.0953291	6.4324	1.68586	0.0970841	0.917946	-4.49539
Pcdhga3	0.527626	-0.658107	1.68515	0.0972225	0.917946	-4.23332
Ano1	0.182005	2.27019	1.68497	0.0972574	0.917946	-4.31288
Maged2	0.319514	4.44483	1.68482	0.0972869	0.917946	-4.49381
Exoc1	0.117094	3.58265	1.68414	0.0974187	0.917946	-4.43933
Nrm	0.269386	0.363609	1.68355	0.0975324	0.917946	-4.21265
Pld3	0.170101	4.28116	1.68351	0.097541	0.917946	-4.4879
Cdh15	0.226538	4.69091	1.68304	0.0976318	0.917946	-4.50561
Ncoa1	0.108373	4.73027	1.68152	0.0979294	0.917946	-4.50904
Nbeal2	0.152313	2.42139	1.68105	0.0980195	0.917946	-4.33257
D2Wsu81e	0.162301	2.61519	1.68022	0.0981815	0.917946	-4.35274
Ppp5c	-0.091483	5.9132	-1.67958	0.0983069	0.917946	-4.51606
Dnajb4	-0.196068	5.61479	-1.67992	0.0982418	0.917946	-4.51944
Armc6	-0.180935	2.66032	-1.68007	0.0982116	0.917946	-4.35743
Gid4	-0.221407	6.2827	-1.68023	0.0981811	0.917946	-4.5074
Pcolce2	-0.284606	3.9445	-1.68032	0.0981628	0.917946	-4.47233
Dusp3	-0.165301	7.12745	-1.68055	0.0981186	0.917946	-4.48357
Sbno2	-0.447488	3.32303	-1.68127	0.0979775	0.917946	-4.42059
Znrd1	-0.10506	2.9576	-1.68141	0.0979507	0.917946	-4.38521
Wdr77	-0.148627	4.92845	-1.68205	0.0978245	0.917946	-4.51302
Naa40	-0.136372	3.60505	-1.68488	0.0972739	0.917946	-4.44012
Tuba8	-0.209588	7.75383	-1.68683	0.0968968	0.917946	-4.45552
Ppp6c	-0.0776878	5.83166	-1.68767	0.0967344	0.917946	-4.50542
Cacybp	-0.114075	5.30703	-1.68838	0.0965971	0.917946	-4.50776
Rcn1	-0.229432	3.07226	-1.68857	0.0965616	0.917946	-4.38637
Ccdc163	-0.361688	0.0710982	-1.6888	0.0965165	0.917946	-4.20876
Prob1	-0.184622	6.47777	-1.69139	0.0960176	0.917946	-4.48607
2010109I03Rik	0.538521	-1.16343	1.67902	0.0984174	0.9183	-4.26221
Arl5c	0.472103	-1.0445	1.67857	0.0985047	0.9183	-4.25649
Me2	0.184268	2.14698	1.67833	0.0985523	0.9183	-4.31041
Ckb	0.256964	3.0792	1.6769	0.098833	0.918338	-4.40351
Arpc1a	-0.103757	4.72752	-1.6769	0.0988328	0.918338	-4.51575
Elmod2	-0.148129	2.92811	-1.67756	0.0987034	0.918338	-4.38767
Ldhd	-0.195471	5.03244	-1.67785	0.0986462	0.918338	-4.52097
Cldn1	0.261331	1.93598	1.67562	0.099084	0.918934	-4.29548
Tob2	0.218857	6.97024	1.6756	0.0990886	0.918934	-4.49546
Dcaf4	-0.198486	4.21622	-1.67552	0.0991048	0.918934	-4.49611
Tbx21	0.515224	-0.350751	1.67477	0.0992516	0.919012	-4.23134
Pigc	-0.101478	3.88857	-1.67492	0.0992229	0.919012	-4.47627
Stc2	0.337369	2.50906	1.6733	0.099542	0.919124	-4.35166
Zfp146	-0.124046	3.88732	-1.67296	0.0996098	0.919124	-4.47901
Rffl	-0.140894	3.64415	-1.67298	0.0996052	0.919124	-4.46047
Hspe1	-0.147237	5.52674	-1.67309	0.0995838	0.919124	-4.53007
Numbl	-0.190906	2.40671	-1.6738	0.0994444	0.919124	-4.34095
Mospd2	-0.182815	2.47302	-1.67238	0.0997256	0.919553	-4.34936
Dpm3	0.149895	2.16989	1.67127	0.0999451	0.920672	-4.32185
Ppp6r1	0.0678389	6.00934	1.67087	0.100025	0.920672	-4.52709
Nexn	0.191469	8.38363	1.67002	0.100194	0.920672	-4.46068
Pak1	-0.372381	5.13233	-1.67004	0.100188	0.920672	-4.53366
H2afz	-0.119788	5.45993	-1.67056	0.100085	0.920672	-4.53406
Murc	0.190054	6.80959	1.66854	0.100488	0.921486	-4.51044
Pgap1	0.254901	1.29828	1.66803	0.100588	0.921486	-4.25931
Med24	0.163196	5.42335	1.66791	0.100613	0.921486	-4.53803
Rbfa	0.143237	4.53453	1.66677	0.10084	0.921486	-4.52397
Etl4	0.197062	6.16508	1.66667	0.100861	0.921486	-4.52998
Cacfd1	0.0993526	5.68021	1.66466	0.101262	0.921486	-4.5412
Cxcr5	0.545519	-0.513707	1.66412	0.101372	0.921486	-4.24591
Zfp949	0.208275	3.22525	1.66363	0.101469	0.921486	-4.43635
Pkd1	0.115432	4.56924	1.66309	0.101579	0.921486	-4.53066
Arhgap27	0.20245	2.54598	1.66264	0.101669	0.921486	-4.36982
Rbak	0.153624	1.73595	1.66229	0.10174	0.921486	-4.29633
Ccl11	-0.189024	4.58639	-1.66238	0.101721	0.921486	-4.53232
Ten1	-0.165228	3.0396	-1.66278	0.101641	0.921486	-4.41938
Mrps25	-0.0938769	5.4068	-1.6631	0.101576	0.921486	-4.54509
Trip11	-0.126654	4.36647	-1.66339	0.101518	0.921486	-4.52155
Serping1	-0.19226	6.96533	-1.66397	0.101401	0.921486	-4.5125
Glmp	-0.102243	4.5107	-1.6643	0.101334	0.921486	-4.52662
Lasp1	-0.218465	4.51154	-1.66514	0.101166	0.921486	-4.52543
Rhoq	-0.146848	7.31826	-1.66626	0.100943	0.921486	-4.49857
1700088E04Rik	-0.300035	0.6636	-1.66665	0.100864	0.921486	-4.2349
Reps1	-0.106463	4.31321	-1.66839	0.100517	0.921486	-4.51164
Cyp2d22	0.246142	3.669	1.65988	0.102225	0.922166	-4.48125
Amt	0.24458	0.231055	1.65842	0.102521	0.922166	-4.23829
C530008M17Rik	0.455448	0.721815	1.65685	0.102838	0.922166	-4.24722
Clec18a	0.48034	-1.16309	1.65643	0.102925	0.922166	-4.27901
Gsta3	0.469855	0.82472	1.65542	0.103129	0.922166	-4.25207
Plxna4	0.248242	1.7391	1.65429	0.10336	0.922166	-4.30667
Sbk2	0.395504	5.87364	1.6529	0.103643	0.922166	-4.55573
Zfp280c	0.179776	1.38061	1.65252	0.103721	0.922166	-4.28305
Cntln	0.197657	1.27292	1.6506	0.104114	0.922166	-4.27873
Stil	0.34205	-0.314141	1.64982	0.104274	0.922166	-4.2529
Eno1	0.383765	6.09053	1.64931	0.104379	0.922166	-4.55684
Fkbp8	0.0722442	6.67158	1.64904	0.104435	0.922166	-4.54261
Ino80d	0.105723	3.68887	1.64879	0.104485	0.922166	-4.49862
Mks1	0.194412	1.14364	1.64859	0.104526	0.922166	-4.27386
Enho	0.238818	3.57518	1.64571	0.10512	0.922166	-4.49353
Mpp3	0.39466	4.59334	1.64543	0.105179	0.922166	-4.55712
Rpl23a	0.130996	8.02497	1.64511	0.105245	0.922166	-4.50716
Gm6882	0.405596	-0.838494	1.64421	0.105432	0.922166	-4.27424
Mfn2	0.124792	9.07837	1.64403	0.105469	0.922166	-4.47688
Tmtc2	0.274651	0.582141	1.6431	0.105661	0.922166	-4.25853
Epas1	0.112112	7.20328	1.64189	0.105913	0.922166	-4.53709
Cpne5	0.39245	-0.365763	1.64132	0.106031	0.922166	-4.26169
Arrb2	0.199265	3.02899	1.64131	0.106034	0.922166	-4.44806
Smpx	0.123192	7.99964	1.63964	0.106382	0.922166	-4.51569
Ikbkap	0.108285	4.87008	1.63964	0.106382	0.922166	-4.57365
Pnrc2	0.138375	4.93073	1.63915	0.106484	0.922166	-4.57562
Hoxa7	0.145999	2.60312	1.6386	0.106599	0.922166	-4.40804
Aqp4	0.751954	3.56405	1.6386	0.1066	0.922166	-4.50259
Gltscr2	0.116596	6.01454	1.63845	0.106631	0.922166	-4.57407
Rpl27	0.184189	2.83335	1.63816	0.10669	0.922166	-4.43238
Cbx2	0.335878	-0.0666447	1.63792	0.10674	0.922166	-4.25972
Pofut1	0.105897	3.67754	1.63698	0.106939	0.922166	-4.51442
Satb2	0.31356	-1.16426	1.63685	0.106965	0.922166	-4.29346
Fam117b	0.243106	3.21389	1.63619	0.107104	0.922166	-4.47356
Hoxb7	0.292053	-0.519049	1.63484	0.107388	0.922166	-4.27126
1700011I03Rik	0.712188	-1.23308	1.63475	0.107406	0.922166	-4.29806
Mlh3	0.215709	3.59946	1.63469	0.107418	0.922166	-4.51112
Pcnx3	0.0820154	3.93694	1.6321	0.107965	0.922166	-4.54098
Abca1	0.26627	4.23199	1.63207	0.10797	0.922166	-4.55959
Lrrc29	0.335777	-0.358847	1.63199	0.107987	0.922166	-4.26978
Atp1b4	0.475945	0.968293	1.63198	0.107991	0.922166	-4.28429
Capns1	0.0940124	7.57786	1.63172	0.108045	0.922166	-4.53999
Ube2m	0.0650816	6.68525	1.63148	0.108095	0.922166	-4.56739
Scnm1	0.137984	4.17706	1.63113	0.108169	0.922166	-4.55781
Zscan18	0.374446	-0.675229	1.6304	0.108325	0.922166	-4.27963
Pdcd4	0.156474	3.97198	1.63033	0.10834	0.922166	-4.54593
Cd40	0.401605	-0.580035	1.62925	0.108568	0.922166	-4.2777
Slc33a1	0.145255	2.58401	1.6289	0.108643	0.922166	-4.41904
Pnisr	0.128231	4.79442	1.628	0.108833	0.922166	-4.58849
Zfp65	0.203319	1.9962	1.62722	0.108999	0.922166	-4.36301
Zc3h13	0.0879643	3.9668	1.62617	0.109223	0.922166	-4.55145
Nupl1	0.134393	3.39956	1.62591	0.109279	0.922166	-4.50557
Dnmt3b	0.228597	-0.479162	1.62536	0.109395	0.922166	-4.27831
Anxa11	0.154828	7.41588	1.62523	0.109424	0.922166	-4.55419
Tmem9	0.240396	2.67649	1.62342	0.109812	0.922166	-4.43598
N4bp3	0.165929	1.93924	1.62298	0.109905	0.922166	-4.36318
Gtf2f1	0.0873788	4.34884	1.62285	0.109933	0.922166	-4.57889
Hlcs	0.161077	3.53395	1.62237	0.110036	0.922166	-4.52267
Disc1	0.390551	-1.03281	1.62206	0.110104	0.922166	-4.29894
Pdxdc1	0.131015	5.56206	1.622	0.110115	0.922166	-4.60391
Gltscr1	0.143117	3.31171	1.62179	0.11016	0.922166	-4.50297
Runx2	0.338352	-0.278145	1.62147	0.110228	0.922166	-4.27761
Rpgrip1	0.872788	-1.84615	1.61992	0.110562	0.922166	-4.33673
Cyb561d1	0.108413	2.47423	1.61966	0.110618	0.922166	-4.41988
Prima1	0.46385	0.791005	1.61904	0.110752	0.922166	-4.29111
Gpx4	0.11938	8.36195	1.61788	0.111002	0.922166	-4.53494
Rps23	0.133873	6.72337	1.61703	0.111186	0.922166	-4.58683
Sec23b	0.117913	3.70804	1.61655	0.111291	0.922166	-4.54553
Taf1	0.0840711	3.62991	1.61502	0.111623	0.922166	-4.54121
Pdlim2	0.196468	1.64972	1.6143	0.111778	0.922166	-4.34907
Ppp4r1l-ps	0.136265	2.36819	1.6123	0.112213	0.922166	-4.41858
Rfx3	0.195683	0.785703	1.61203	0.112271	0.922166	-4.29854
Cep85l	0.453751	2.29524	1.61024	0.112664	0.922166	-4.4138
Rnf126	0.19636	5.46648	1.60951	0.112823	0.922166	-4.62216
2022-09-04	0.19709	3.26447	1.60913	0.112906	0.922166	-4.51578
Pigx	0.13559	2.55617	1.60821	0.113108	0.922166	-4.44352
Iqsec3	0.257081	0.585698	1.6056	0.113681	0.922166	-4.29838
Smtnl1	0.358311	5.79759	1.60488	0.11384	0.922166	-4.62573
Plekha6	0.332026	3.36655	1.60463	0.113894	0.922166	-4.53179
Fli1	0.208369	2.932	1.6035	0.114144	0.922166	-4.48949
Nos1	0.452314	5.44724	1.602	0.114475	0.922166	-4.63284
Stxbp3	0.119564	5.0516	1.60196	0.114486	0.922166	-4.63071
Dock2	0.469096	0.780683	1.6018	0.11452	0.922166	-4.30943
Cdc40	0.135845	3.22622	1.60108	0.11468	0.922166	-4.52295
Slc19a1	0.169467	2.49206	1.60058	0.114791	0.922166	-4.44674
Npy1r	0.22055	2.32315	1.60047	0.114815	0.922166	-4.42925
Ppox	0.113069	2.78757	1.60046	0.114818	0.922166	-4.4783
Nup205	0.0936505	3.31949	1.59924	0.11509	0.922166	-4.53466
Stk17b	0.216678	3.39692	1.59911	0.115118	0.922166	-4.54224
Gm11953	0.447354	-0.930852	1.59859	0.115233	0.922166	-4.31299
Pkd2l2	0.202752	0.936882	1.59849	0.115257	0.922166	-4.32021
Esm1	0.379556	-0.346048	1.59841	0.115273	0.922166	-4.29898
Spata13	0.209836	1.77398	1.59772	0.115427	0.922166	-4.37984
Nek8	0.243427	-0.244187	1.59711	0.115563	0.922166	-4.29887
Mafa	0.330734	4.19225	1.59612	0.115785	0.922166	-4.60802
Zfp930	0.239822	0.705787	1.5957	0.115878	0.922166	-4.31298
Arrdc1	0.26639	2.07139	1.59399	0.116261	0.922166	-4.41217
Baz2b	0.12978	3.65672	1.5931	0.116461	0.922166	-4.57378
Pck2	0.187438	2.11936	1.59258	0.116578	0.922166	-4.41866
Zfp329	0.221137	1.18326	1.592	0.116709	0.922166	-4.34152
Rplp0	0.423448	8.45823	1.59177	0.11676	0.922166	-4.56797
Asxl2	0.112477	3.71128	1.59101	0.116932	0.922166	-4.58117
Pgm5	0.188083	3.25278	1.59084	0.11697	0.922166	-4.5395
Alkbh8	0.164013	2.3026	1.59062	0.11702	0.922166	-4.43977
Zfp865	0.136853	4.20088	1.58935	0.117305	0.922166	-4.61794
Plcg2	0.314061	0.795764	1.58907	0.11737	0.922166	-4.32381
Gnb3	0.465606	0.433598	1.58845	0.11751	0.922166	-4.31183
P4ha2	-0.179779	4.45599	-1.58845	0.117511	0.922166	-4.63237
Mllt3	-0.146878	6.59446	-1.58879	0.117431	0.922166	-4.63017
Esam	-0.135896	4.97516	-1.58891	0.117406	0.922166	-4.64783
Arvcf	-0.179062	3.86201	-1.58921	0.117337	0.922166	-4.5955
Abcc5	-0.130551	5.19075	-1.58974	0.117218	0.922166	-4.64943
Foxp4	-0.146283	3.45634	-1.59008	0.117142	0.922166	-4.56015
Tagln2	-0.16918	4.83632	-1.59079	0.11698	0.922166	-4.64227
Alkbh1	-0.152637	2.21404	-1.59081	0.116976	0.922166	-4.43043
Gm2026	-0.789502	0.841563	-1.59189	0.116734	0.922166	-4.32284
Ifngr2	-0.149643	5.74473	-1.59236	0.116627	0.922166	-4.6441
Dll4	-0.175949	3.30893	-1.59273	0.116544	0.922166	-4.54248
Zdhhc13	-0.17427	1.93442	-1.59301	0.116482	0.922166	-4.40025
Brd9	-0.0953497	3.1283	-1.59335	0.116404	0.922166	-4.52352
Gm7488	-0.233488	1.21775	-1.59363	0.116343	0.922166	-4.34187
Inafm1	-0.149347	3.63776	-1.59394	0.116273	0.922166	-4.57102
Pcm1	-0.0977753	5.35316	-1.59399	0.116261	0.922166	-4.64419
Cdk20	-0.231492	1.30957	-1.59412	0.116231	0.922166	-4.34747
Agfg1	-0.110156	4.53345	-1.59437	0.116176	0.922166	-4.62741
Snx21	-0.124777	4.76547	-1.59483	0.116074	0.922166	-4.63473
Igfbp7	-0.193992	6.2401	-1.59536	0.115954	0.922166	-4.63033
Ptger4	-0.3077	1.22568	-1.59548	0.115927	0.922166	-4.34026
Cpq	-0.251219	3.85399	-1.59577	0.115864	0.922166	-4.58584
3110001I22Rik	-0.259245	0.0134843	-1.59606	0.115799	0.922166	-4.29877
Ptk2	-0.0889729	4.7009	-1.59708	0.115571	0.922166	-4.62965
Nle1	-0.188652	3.12718	-1.59799	0.115368	0.922166	-4.51716
Aprt	-0.195212	3.95339	-1.59936	0.115063	0.922166	-4.58809
Fam150b	-0.401977	-0.67105	-1.60016	0.114884	0.922166	-4.30414
Klf16	-0.195876	1.68666	-1.60055	0.114798	0.922166	-4.36888
Nagk	-0.193122	2.60847	-1.60099	0.1147	0.922166	-4.45855
Tgfb3	-0.117318	5.16963	-1.60238	0.114393	0.922166	-4.63145
Cd63	-0.131589	6.56487	-1.60362	0.114119	0.922166	-4.61025
Emp1	-0.297579	5.77056	-1.60413	0.114006	0.922166	-4.62718
Tppp	-0.200805	3.53596	-1.60512	0.113787	0.922166	-4.54674
Wdr18	-0.107774	4.94967	-1.60516	0.113779	0.922166	-4.6245
Galnt16	-0.218414	2.76214	-1.60603	0.113588	0.922166	-4.4682
Spcs3	-0.105249	5.08877	-1.6063	0.113527	0.922166	-4.62506
Rpp30	-0.116738	3.29175	-1.60652	0.11348	0.922166	-4.52202
Fam220a	-0.185477	6.17702	-1.60678	0.113421	0.922166	-4.61574
Zbtb4	-0.101312	5.2116	-1.60685	0.113407	0.922166	-4.62548
Zfp280b	-0.147081	3.26412	-1.60701	0.113371	0.922166	-4.51864
Slc10a3	-0.215496	1.98808	-1.60718	0.113335	0.922166	-4.3876
Vps9d1	-0.115649	4.22238	-1.60803	0.113146	0.922166	-4.59306
Zbtb46	-0.169232	2.48023	-1.60818	0.113115	0.922166	-4.43558
Paip1	-0.0995365	5.60332	-1.60871	0.112998	0.922166	-4.62253
Cep170b	-0.12069	3.84917	-1.60906	0.112921	0.922166	-4.56701
Srsf7	-0.117703	4.22553	-1.60913	0.112907	0.922166	-4.5917
Dpagt1	-0.095238	3.78201	-1.60958	0.112808	0.922166	-4.56115
Pkp2	-0.240799	1.99774	-1.61036	0.112637	0.922166	-4.3845
Itpkc	-0.376533	2.51165	-1.611	0.112496	0.922166	-4.43517
Chrm3	-0.310318	-1.04213	-1.61192	0.112297	0.922166	-4.30687
Mvp	-0.148922	5.42474	-1.61197	0.112285	0.922166	-4.61877
Hibadh	-0.102684	6.98418	-1.61218	0.11224	0.922166	-4.58592
Mrrf	-0.200917	3.64155	-1.61287	0.112089	0.922166	-4.54518
Atp1a1	-0.142048	6.28208	-1.61315	0.112027	0.922166	-4.60423
Nutf2-ps1	-0.139233	5.10913	-1.61317	0.112024	0.922166	-4.61556
Ifitm2	-0.272867	5.42152	-1.61359	0.111933	0.922166	-4.61647
Arpc3	-0.121868	5.14822	-1.61371	0.111906	0.922166	-4.61519
Rps19bp1	-0.132727	2.78386	-1.61464	0.111705	0.922166	-4.459
Rab5c	-0.0925	5.55613	-1.61497	0.111633	0.922166	-4.61398
Bphl	-0.173402	3.88045	-1.61694	0.111205	0.922166	-4.55829
Dcun1d3	-0.12418	3.72943	-1.61796	0.110986	0.922166	-4.54529
Tspan14	-0.151555	3.71626	-1.61884	0.110795	0.922166	-4.54299
Agpat9	-0.459492	2.75972	-1.61899	0.110763	0.922166	-4.45063
S100a10	-0.190205	4.62489	-1.61915	0.110729	0.922166	-4.59589
Sgcb	-0.168792	6.5485	-1.61923	0.110712	0.922166	-4.58865
Hira	-0.103982	4.38618	-1.62049	0.11044	0.922166	-4.58407
Spred3	-0.374336	0.898738	-1.62113	0.110302	0.922166	-4.29329
Kcp	-0.329303	1.44874	-1.62164	0.110193	0.922166	-4.32483
Sema3f	-0.157871	3.58235	-1.62235	0.110039	0.922166	-4.52692
Coq4	-0.198556	2.88779	-1.62267	0.109971	0.922166	-4.45904
Pcnp	-0.0980006	5.75848	-1.62313	0.109873	0.922166	-4.60033
Tgfbr2	-0.156153	5.50171	-1.62401	0.109685	0.922166	-4.60136
Piezo1	-0.289925	4.47956	-1.62625	0.109207	0.922166	-4.58012
Rala	-0.118018	4.9089	-1.62683	0.109083	0.922166	-4.59288
Tuba1a	-0.347763	5.31464	-1.6271	0.109024	0.922166	-4.59709
Irgm1	-0.163675	3.684	-1.62779	0.108879	0.922166	-4.52787
Adat1	-0.191231	1.0747	-1.62849	0.10873	0.922166	-4.29351
Dctn4	-0.178029	5.15221	-1.62871	0.108683	0.922166	-4.59381
Cdk10	-0.116102	3.13802	-1.62887	0.108649	0.922166	-4.47617
Rin2	-0.217209	3.95694	-1.63169	0.108051	0.922166	-4.54296
RP23-389K5.5	-0.189818	4.62542	-1.63258	0.107864	0.922166	-4.57674
Dkk2	-0.358741	2.78803	-1.63282	0.107812	0.922166	-4.43495
Nfe2l2	-0.172854	5.47274	-1.6329	0.107795	0.922166	-4.58873
Nudt4	-0.156912	7.95793	-1.63336	0.1077	0.922166	-4.52586
Mlx	-0.121726	3.37259	-1.63361	0.107647	0.922166	-4.49235
Plcl2	-0.117398	6.14845	-1.63411	0.107541	0.922166	-4.57748
Trim67	-0.563321	-0.951923	-1.63471	0.107414	0.922166	-4.28613
Clic5	-0.148214	7.49368	-1.63641	0.107057	0.922166	-4.53595
Gpr27	-0.349358	-0.391274	-1.63869	0.10658	0.922166	-4.26462
Glrx	-0.239251	4.58742	-1.63919	0.106475	0.922166	-4.56589
Trak2	-0.131039	6.21823	-1.63966	0.106378	0.922166	-4.56791
Col1a2	-0.53238	7.76924	-1.63975	0.106359	0.922166	-4.52268
Rars	-0.0834884	5.33576	-1.63984	0.106339	0.922166	-4.57882
Cox8b	-0.165797	8.04045	-1.64173	0.105945	0.922166	-4.51146
Idh2	-0.353736	7.54788	-1.64185	0.105922	0.922166	-4.52655
Kcne4	-0.280185	1.54673	-1.64235	0.105817	0.922166	-4.30682
Tmbim1	-0.256752	5.97756	-1.64467	0.105337	0.922166	-4.56583
Vcl	-0.137063	5.90969	-1.64475	0.10532	0.922166	-4.56694
RP24-560O24.2	-0.623926	5.64408	-1.64545	0.105175	0.922166	-4.56953
E130309D02Rik	-0.100696	3.53283	-1.64612	0.105035	0.922166	-4.48929
Sumo3	-0.108297	5.17488	-1.64618	0.105024	0.922166	-4.56885
Tle1	-0.216569	4.06008	-1.64631	0.104997	0.922166	-4.52899
Sec24d	-0.184728	3.23789	-1.64668	0.10492	0.922166	-4.46131
Arhgap26	-0.353751	3.24725	-1.64705	0.104845	0.922166	-4.46171
Mars	-0.185103	5.8242	-1.64816	0.104616	0.922166	-4.56338
Kmt5a	-0.22471	6.85312	-1.64828	0.10459	0.922166	-4.53847
Cda	-0.427598	-1.23859	-1.6498	0.104279	0.922166	-4.28747
Timm10	-0.166814	3.91252	-1.6506	0.104114	0.922166	-4.51294
Nqo1	-0.207823	4.28997	-1.65101	0.104031	0.922166	-4.5356
Col4a6	-0.465882	-0.961776	-1.65106	0.104021	0.922166	-4.27391
Nid1	-0.263657	6.22754	-1.65357	0.103506	0.922166	-4.5476
Pvr	-0.405186	2.88824	-1.65581	0.103049	0.922166	-4.41383
Zbtb1	-0.152131	3.35598	-1.65663	0.102883	0.922166	-4.45855
Glipr2	-0.303343	1.69164	-1.65664	0.102882	0.922166	-4.3
Khnyn	-0.197406	2.30653	-1.6582	0.102565	0.922166	-4.35209
Sccpdh	-0.12147	5.30119	-1.65824	0.102557	0.922166	-4.55205
Rbm15	-0.210625	3.28041	-1.66083	0.102034	0.922166	-4.44557
Fam136a	-0.166554	3.26524	-1.66097	0.102005	0.922166	-4.44393
Mut	-0.11645	5.77731	-1.6613	0.101938	0.922166	-4.54495
Ccdc144b	0.303795	-0.878764	1.58794	0.117625	0.922322	-4.3195
Kif21b	0.437815	-0.177364	1.58666	0.117915	0.922322	-4.3077
Clptm1	0.0827701	6.26044	1.58646	0.117959	0.922322	-4.64229
Lair1	0.466575	-0.907486	1.58522	0.118241	0.922322	-4.32241
Xrcc3	0.24049	1.20761	1.58438	0.118432	0.922322	-4.35177
Kdm3a	0.157483	3.70524	1.58392	0.118538	0.922322	-4.59041
Dctn5	0.0933744	3.80224	1.58372	0.118583	0.922322	-4.59848
1700047I17Rik2	0.287669	1.91126	1.5837	0.118588	0.922322	-4.40958
Usp38	-0.106286	4.8477	-1.58316	0.118711	0.922322	-4.65323
Gm14698	-0.293208	5.54662	-1.58328	0.118684	0.922322	-4.65874
Serpina3n	-0.530885	3.91249	-1.58333	0.118671	0.922322	-4.60731
Prdx3	-0.109028	7.24907	-1.58431	0.118449	0.922322	-4.61658
Lama3	-0.29397	0.61958	-1.58472	0.118355	0.922322	-4.32134
Tmem170	-0.209159	0.0798754	-1.58524	0.118238	0.922322	-4.30926
Tuba1c	-0.382226	3.18052	-1.58613	0.118035	0.922322	-4.53856
Zfp524	-0.145872	2.98566	-1.58705	0.117827	0.922322	-4.51713
Id3	-0.184787	4.31663	-1.58727	0.117776	0.922322	-4.62723
Ubxn11	0.288161	-0.745399	1.58238	0.118889	0.923163	-4.3202
Ankrd9	0.2316	6.63067	1.58206	0.118963	0.923194	-4.63852
Cmc4	0.164813	1.99554	1.5806	0.119297	0.923498	-4.42148
Fyco1	0.133217	7.70194	1.58054	0.119309	0.923498	-4.60741
Capn6	0.347019	1.60985	1.57895	0.119674	0.923498	-4.3884
Rpl21	0.415668	6.59722	1.57859	0.119757	0.923498	-4.64428
2300009A05Rik	0.133372	2.85235	1.57851	0.119775	0.923498	-4.51425
Lrrc56	0.215041	1.10183	1.57643	0.120255	0.923498	-4.35399
Hey2	0.290243	-0.310072	1.57637	0.120267	0.923498	-4.31768
E2f2	0.502201	0.956169	1.57519	0.120539	0.923498	-4.34684
Actn3	0.185899	13.0381	1.57518	0.120541	0.923498	-4.48011
Tbc1d31	0.25743	1.10034	1.57465	0.120664	0.923498	-4.35588
Rrm2	0.469952	0.329407	1.57452	0.120695	0.923498	-4.32327
Cep152	0.19407	0.53916	1.57313	0.121017	0.923498	-4.33052
Zfp687	0.183439	3.79593	1.57245	0.121173	0.923498	-4.6134
Lzts1	0.371721	0.934686	1.57222	0.121227	0.923498	-4.34891
Gpn2	-0.117253	2.16111	-1.57239	0.121189	0.923498	-4.44825
Rnaset2a	-0.280166	4.7081	-1.57308	0.121029	0.923498	-4.66337
Ublcp1	-0.100998	4.17574	-1.57345	0.120941	0.923498	-4.63844
Gm527	-0.20724	-0.000448969	-1.57365	0.120895	0.923498	-4.31956
Tsga10	-0.204866	2.16233	-1.57388	0.120843	0.923498	-4.44651
Gnpnat1	-0.208666	3.66826	-1.57471	0.120652	0.923498	-4.59991
Ifi205	-0.492992	2.69929	-1.57532	0.12051	0.923498	-4.5019
Ccdc117	-0.148002	4.4119	-1.57567	0.120429	0.923498	-4.64808
Psen1	-0.125238	4.80696	-1.5757	0.120422	0.923498	-4.66257
Snapc2	-0.143432	3.4252	-1.57578	0.120403	0.923498	-4.57662
Arx	-0.442037	-1.44114	-1.57703	0.120117	0.923498	-4.3465
Prkar1a	-0.0970372	6.97493	-1.57707	0.120106	0.923498	-4.63513
Acads	-0.161271	5.97478	-1.57759	0.119987	0.923498	-4.66099
Ptrh1	-0.246611	-0.0431792	-1.57919	0.119619	0.923498	-4.31429
Raly	-0.0656957	5.66386	-1.57952	0.119544	0.923498	-4.663
Bend3	-0.125681	2.73772	-1.5802	0.119389	0.923498	-4.49969
Rab1a	-0.0797099	6.69362	-1.58058	0.1193	0.923498	-4.63875
Mta1	-0.139877	5.06559	-1.58142	0.119108	0.923498	-4.65974
Hnrnpl	0.098511	5.96664	1.5707	0.121579	0.925645	-4.67071
Col27a1	-0.311538	0.701533	-1.57029	0.121675	0.925849	-4.33966
Ms4a4d	-0.226333	2.50263	-1.56931	0.121903	0.927046	-4.4883
Smyd4	0.171996	2.31505	1.56859	0.12207	0.927789	-4.46907
Riok3	0.151958	7.56157	1.56819	0.122163	0.927967	-4.62879
Mtbp	0.201636	0.231298	1.56749	0.122328	0.928274	-4.32813
Maff	-0.553497	2.90079	-1.56742	0.122344	0.928274	-4.53405
Anxa8	0.334906	1.4681	1.56616	0.122638	0.928997	-4.39181
Sfxn2	-0.230213	1.10778	-1.56612	0.122649	0.928997	-4.36585
Slc25a39	-0.156263	5.55127	-1.56627	0.122614	0.928997	-4.68237
Cilp	0.270918	5.64391	1.56523	0.122858	0.929518	-4.68305
Crispld2	-0.18821	5.02063	-1.56538	0.122822	0.929518	-4.68136
Sorl1	0.304715	5.4847	1.56428	0.123081	0.929616	-4.68546
Ednra	-0.223167	2.14549	-1.56448	0.123033	0.929616	-4.45651
Rbbp8	-0.225435	0.945507	-1.56466	0.122991	0.929616	-4.35773
Arl6ip6	-0.146848	2.52709	-1.56353	0.123257	0.930419	-4.49838
Sec11c	0.137038	3.7281	1.56235	0.123534	0.93198	-4.62165
Helt	0.696611	-0.997636	1.56143	0.123749	0.932504	-4.34269
Ttc5	0.161049	2.35446	1.56102	0.123848	0.932504	-4.48286
Ttc25	0.498009	-0.294725	1.5608	0.123899	0.932504	-4.33101
Susd5	0.232818	1.05933	1.55996	0.124098	0.932504	-4.36961
Coil	0.117711	1.90107	1.55961	0.12418	0.932504	-4.43805
Sacs	0.228527	3.50289	1.55879	0.124373	0.932504	-4.60675
Polr3c	0.130119	4.46317	1.55869	0.124397	0.932504	-4.67383
Pag1	0.206392	1.84763	1.55823	0.124508	0.932504	-4.43461
Clip4	0.22857	5.99787	1.55778	0.124614	0.932504	-4.68793
Ldb1	0.103143	4.56585	1.55691	0.124819	0.932504	-4.6806
Hs3st3a1	0.578689	-1.59905	1.55618	0.124993	0.932504	-4.36581
Tesk2	0.167306	0.905997	1.55592	0.125056	0.932504	-4.36496
Bbs12	0.308492	-0.526895	1.55548	0.125159	0.932504	-4.33759
Nkap	0.0934855	3.19866	1.55537	0.125187	0.932504	-4.58144
Lmbr1	0.177646	3.69426	1.55521	0.125224	0.932504	-4.62848
Zdhhc12	0.161254	1.60406	1.55517	0.125232	0.932504	-4.41602
Pycrl	-0.161701	2.54697	-1.55494	0.125289	0.932504	-4.51153
Col18a1	-0.291791	3.93088	-1.5556	0.125132	0.932504	-4.64654
Myod1	-0.378252	3.94487	-1.55622	0.124984	0.932504	-4.64672
Mrpl39	-0.0945499	4.22338	-1.55748	0.124684	0.932504	-4.66312
Copg1	-0.0747006	5.45778	-1.55783	0.124601	0.932504	-4.69445
Gprc5a	-0.464127	1.00446	-1.55813	0.124531	0.932504	-4.36825
Cryzl1	-0.105286	3.45602	-1.55868	0.124401	0.932504	-4.60254
S1pr2	-0.231596	1.51744	-1.56014	0.124054	0.932504	-4.40285
Taok2	0.0742541	4.78124	1.55443	0.125411	0.932886	-4.69124
2022-09-01	0.429034	0.224073	1.55314	0.125717	0.933618	-4.34174
Casq2	0.418398	4.34549	1.55275	0.125811	0.933618	-4.67629
Ablim3	0.142598	4.49157	1.55213	0.12596	0.933618	-4.68408
Cstf3	0.131534	2.59374	1.55112	0.126202	0.933618	-4.52156
Tubg1	0.180761	4.80524	1.54969	0.126543	0.933618	-4.69838
Tkt	0.54791	5.33714	1.54928	0.126641	0.933618	-4.70624
Abcf1	0.0960276	6.82378	1.54895	0.126722	0.933618	-4.67829
Rasl11b	0.36284	1.73056	1.54887	0.12674	0.933618	-4.43481
Dnajc12	0.190797	3.51256	1.54748	0.127074	0.933618	-4.62276
Inpp5d	0.288659	1.8628	1.54689	0.127218	0.933618	-4.44971
Zfp324	0.252701	0.946013	1.54601	0.127429	0.933618	-4.37789
Prkdc	0.10304	2.78377	1.54591	0.127455	0.933618	-4.54925
Nomo1	0.115912	6.74721	1.54544	0.127566	0.933618	-4.68536
Dact3	0.273221	1.29178	1.54538	0.127581	0.933618	-4.40187
Tti2	0.13087	2.82622	1.54536	0.127586	0.933618	-4.55462
Pitx3	0.218149	1.72022	1.54523	0.127618	0.933618	-4.43818
Gm15280	-0.61009	1.68078	-1.54596	0.127441	0.933618	-4.43369
Rnd3	-0.20681	2.97166	-1.54669	0.127265	0.933618	-4.5688
Med22	-0.0753118	3.89717	-1.54705	0.127178	0.933618	-4.65559
Metrnl	-0.22051	2.1292	-1.54753	0.127064	0.933618	-4.47579
Mpdz	-0.15646	5.19095	-1.54754	0.127062	0.933618	-4.70793
Zfp37	-0.217738	0.0401256	-1.54774	0.127012	0.933618	-4.34376
Selp	-0.513396	1.46622	-1.54799	0.126953	0.933618	-4.4127
Mdm2	-0.129249	5.61919	-1.54831	0.126875	0.933618	-4.70657
Nedd4l	-0.145406	4.86875	-1.54917	0.126668	0.933618	-4.7007
Fam43a	-0.24392	3.0818	-1.54923	0.126655	0.933618	-4.5773
mt-Co3	-0.134875	14.128	-1.55019	0.126423	0.933618	-4.4913
Sdccag3	-0.119222	4.24219	-1.55069	0.126303	0.933618	-4.67345
Penk	-0.239956	3.86589	-1.55223	0.125935	0.933618	-4.64626
Vcan	-0.288202	2.41356	-1.55289	0.125776	0.933618	-4.49951
Polr3e	0.143504	3.772	1.54434	0.127832	0.934153	-4.6495
Paip2	-0.0704864	6.57761	-1.54436	0.127828	0.934153	-4.6918
Tapbpl	0.172318	2.19092	1.5437	0.127988	0.934475	-4.487
Pard6a	0.135081	2.16854	1.54297	0.128166	0.934475	-4.48553
Gm7536	0.17217	6.92247	1.54271	0.128228	0.934475	-4.68371
Exoc8	-0.0955639	2.92341	-1.54272	0.128226	0.934475	-4.56872
Mmp19	-0.351439	1.8516	-1.54328	0.12809	0.934475	-4.45295
Sbk1	0.199253	4.98063	1.54097	0.12865	0.936423	-4.71417
Pdcl3	0.106149	5.62503	1.53924	0.129072	0.936423	-4.71891
Gm8956	0.561841	-1.39	1.53862	0.129223	0.936423	-4.37
Eef2k	0.170111	6.27801	1.53818	0.129331	0.936423	-4.70831
Hoxc4	0.188333	2.53025	1.5373	0.129547	0.936423	-4.53204
Ptger1	0.226571	3.49482	1.53659	0.129719	0.936423	-4.63558
Tinf2	0.11768	3.49589	1.53644	0.129755	0.936423	-4.63587
Ptch1	0.143478	3.34416	1.53638	0.129771	0.936423	-4.62126
Xylt2	0.140819	2.54049	1.53633	0.129782	0.936423	-4.5344
Sgta	0.103371	6.83781	1.5362	0.129814	0.936423	-4.69512
Pemt	0.222124	1.03271	1.53615	0.129827	0.936423	-4.39388
Hist1h1e	-0.336566	0.196074	-1.53612	0.129835	0.936423	-4.35726
Arl6ip5	-0.15457	6.96624	-1.53614	0.129829	0.936423	-4.6912
Sema5a	-0.312617	2.64729	-1.53723	0.129563	0.936423	-4.54517
Lamc2	-0.339049	1.67624	-1.5375	0.129496	0.936423	-4.44321
Tmem189	-0.138146	4.4322	-1.53784	0.129415	0.936423	-4.7008
Rrs1	-0.160652	4.15595	-1.53803	0.129367	0.936423	-4.68548
Loxl4	-0.331851	0.90816	-1.53821	0.129324	0.936423	-4.384
Primpol	-0.210171	0.408888	-1.54015	0.12885	0.936423	-4.35923
9830147E19Rik	0.288925	-0.250073	1.5356	0.129961	0.936474	-4.35257
Col5a2	-0.321379	4.86358	-1.53551	0.129984	0.936474	-4.71919
Sh3gl1	-0.113946	3.6045	-1.53504	0.130099	0.936801	-4.64766
Shprh	0.113036	3.12801	1.53436	0.130267	0.937054	-4.60164
Rhbdd1	0.0848299	3.4877	1.53326	0.130537	0.937054	-4.63931
1110002E22Rik	-0.241377	7.02745	-1.53317	0.130558	0.937054	-4.69328
Usp12	-0.107426	4.39259	-1.5332	0.130551	0.937054	-4.70517
Dusp1	-0.250363	6.40954	-1.53369	0.130431	0.937054	-4.71094
Upp2	-0.328978	-0.881608	-1.53383	0.130396	0.937054	-4.36029
Prelp	-0.233506	6.00059	-1.53271	0.130672	0.937367	-4.72209
Rbfox2	0.144562	5.86339	1.53123	0.131037	0.937955	-4.72664
Rrad	-0.787849	2.45892	-1.53132	0.131014	0.937955	-4.53158
Ccnd1	-0.358229	2.77718	-1.53178	0.130901	0.937955	-4.56662
0610009B22Rik	-0.086016	4.21091	-1.53208	0.130827	0.937955	-4.6968
Ndufa4l2	0.160998	2.95608	1.5304	0.131241	0.938898	-4.58819
Prex1	0.191775	3.15571	1.52987	0.131372	0.938898	-4.61039
Ogn	-0.218434	5.4604	-1.52984	0.131381	0.938898	-4.73268
Cyp4f18	0.607646	-0.965557	1.52907	0.13157	0.939123	-4.36547
Aldh3a1	0.595696	-0.905091	1.52894	0.131604	0.939123	-4.36435
Stx2	-0.158904	2.97446	-1.52885	0.131624	0.939123	-4.59219
Poc1a	0.194929	0.379133	1.52504	0.132571	0.941767	-4.37294
Rpa1	0.103308	6.28911	1.52495	0.132594	0.941767	-4.7259
Fam20a	0.188523	1.37508	1.52454	0.132696	0.941767	-4.43186
Cln8	0.0702817	4.02869	1.52438	0.132737	0.941767	-4.69545
Zfp827	0.293628	1.43188	1.52307	0.133062	0.941767	-4.43824
Lbr	0.10965	4.31697	1.5224	0.133231	0.941767	-4.71579
Tldc1	0.205484	1.45353	1.52237	0.133239	0.941767	-4.44088
Chic1	0.3223	-0.931261	1.52215	0.133294	0.941767	-4.36982
Rundc3a	0.235695	-0.21119	1.52207	0.133314	0.941767	-4.36431
Pxdc1	-0.192517	2.60348	-1.52195	0.133343	0.941767	-4.55956
Ptpn23	-0.124606	3.99613	-1.52225	0.133268	0.941767	-4.69601
Thoc6	-0.144465	2.66458	-1.52285	0.133118	0.941767	-4.5653
Umad1	-0.122253	3.36549	-1.52345	0.132967	0.941767	-4.64032
Fam20b	-0.127074	5.6085	-1.52384	0.13287	0.941767	-4.73993
Csgalnact1	-0.127392	1.62802	-1.52403	0.132824	0.941767	-4.45446
Tirap	-0.245162	4.4671	-1.5244	0.132731	0.941767	-4.72054
Taf5	-0.146798	1.45324	-1.52456	0.132692	0.941767	-4.43837
Plekha8	-0.119166	1.9121	-1.52579	0.132385	0.941767	-4.4798
Pdia3	-0.114817	5.88964	-1.52674	0.132148	0.941767	-4.73226
Nnat	-1.2735	2.02376	-1.52062	0.133676	0.942617	-4.49746
Fam13b	-0.153543	2.13795	-1.52063	0.133675	0.942617	-4.50954
Serf2	-0.106402	8.04797	-1.52106	0.133566	0.942617	-4.6763
Chrdl1	-0.269813	2.39053	-1.52004	0.133821	0.943143	-4.53798
Map6	0.256991	2.12085	1.51928	0.134013	0.943613	-4.50934
Gng2	0.225427	2.28769	1.5181	0.13431	0.943613	-4.52893
Rasal2	0.152633	2.77544	1.51792	0.134354	0.943613	-4.58403
Fzd10	0.408841	0.474723	1.51729	0.134514	0.943613	-4.38401
3110062M04Rik	0.164265	2.31241	1.51729	0.134514	0.943613	-4.53266
Hadhb	-0.16813	8.29874	-1.51723	0.134528	0.943613	-4.67311
Slc48a1	-0.0901975	5.9845	-1.51765	0.134422	0.943613	-4.74272
Ints12	-0.127386	3.22068	-1.51785	0.134373	0.943613	-4.63282
Erp44	-0.0923984	5.07667	-1.51897	0.13409	0.943613	-4.74547
Hoxa9	0.14874	2.95111	1.51429	0.13527	0.943629	-4.60829
Gtdc1	0.146249	4.51149	1.51418	0.1353	0.943629	-4.73621
Cln3	0.114494	2.52772	1.5138	0.135395	0.943629	-4.56116
Tsen54	0.141718	2.60171	1.51326	0.135533	0.943629	-4.57024
Atp13a1	0.082569	3.90388	1.51193	0.135871	0.943629	-4.70293
Mfsd4b5	0.280203	-0.654135	1.51165	0.135941	0.943629	-4.37376
Hoxb3	0.261427	-0.548479	1.51153	0.135971	0.943629	-4.37307
Pard6g	0.238302	0.795326	1.51012	0.136331	0.943629	-4.40685
Tbc1d22b	0.0925488	3.73225	1.50991	0.136385	0.943629	-4.69188
Sppl2b	0.11989	3.61592	1.50987	0.136395	0.943629	-4.68184
Car14	0.258676	5.11447	1.50969	0.136439	0.943629	-4.75839
Carf	0.203715	1.36583	1.50939	0.136516	0.943629	-4.44803
Lrrc52	-0.775808	-0.529417	-1.5091	0.136591	0.943629	-4.37491
Dhrs13	-0.286579	-0.257002	-1.50929	0.136542	0.943629	-4.3749
Jund	-0.216872	5.76351	-1.50943	0.136506	0.943629	-4.75754
Dnajc27	-0.197635	5.61807	-1.50992	0.136382	0.943629	-4.75856
Fos	-0.589549	5.4334	-1.51036	0.136269	0.943629	-4.75899
Toporsos	-0.1641	2.94168	-1.51073	0.136176	0.943629	-4.61178
Il1r1	-0.336633	3.02032	-1.51184	0.135894	0.943629	-4.61903
Il13ra1	-0.233219	2.19045	-1.51202	0.135847	0.943629	-4.52566
Coa6	-0.138516	3.44162	-1.51235	0.135763	0.943629	-4.66231
Prkrip1	-0.103999	3.41801	-1.51249	0.135728	0.943629	-4.65982
Ubr5	-0.0918331	6.46231	-1.51283	0.135641	0.943629	-4.73752
Zbtb2	-0.166144	2.67064	-1.51317	0.135555	0.943629	-4.57816
Vegfc	-0.215982	1.2063	-1.5156	0.134941	0.943629	-4.42845
Card14	-0.538584	-0.326838	-1.51609	0.134816	0.943629	-4.36893
Cdk2ap1	-0.0949455	6.43553	-1.51635	0.134751	0.943629	-4.73355
Fundc1	-0.129186	4.11813	-1.51638	0.134742	0.943629	-4.71205
Arsi	-0.46265	0.614449	-1.51658	0.134691	0.943629	-4.39081
Rps28	0.152302	6.44317	1.50748	0.137003	0.94437	-4.74517
Eda2r	0.325577	4.18522	1.50627	0.137315	0.94437	-4.72969
Ppp6r2	0.118345	5.42983	1.50617	0.137339	0.94437	-4.7646
Fam89b	0.0956226	4.09481	1.50554	0.137501	0.94437	-4.72488
Ccdc12	0.0992352	4.90592	1.50543	0.137528	0.94437	-4.76062
Dennd6a	0.124696	2.99342	1.50445	0.13778	0.94437	-4.62548
Olfr1372-ps1	0.263222	-0.171667	1.50175	0.138474	0.94437	-4.38202
Rdh11	0.135554	1.84913	1.5006	0.13877	0.94437	-4.5031
Pla2g4a	0.233045	0.603467	1.50049	0.138801	0.94437	-4.40632
1700020L24Rik	0.404902	-0.694608	1.50032	0.138843	0.94437	-4.38279
Hmgcs2	0.433028	1.78122	1.49992	0.138947	0.94437	-4.49704
Cenpn	0.256732	-0.922038	1.49943	0.139074	0.94437	-4.38609
Snta1	0.194952	7.70005	1.49876	0.139247	0.94437	-4.71706
Slc2a3	0.653836	2.96759	1.49738	0.139605	0.94437	-4.63157
Slc39a11	0.172456	1.52306	1.49689	0.139733	0.94437	-4.47578
Nat8f1	0.321572	-0.774093	1.49663	0.1398	0.94437	-4.3863
Npc1l1	0.363015	-0.985854	1.49475	0.14029	0.94437	-4.39038
Rps5	0.139513	8.08244	1.49378	0.140543	0.94437	-4.71088
Nsdhl	0.193871	2.72286	1.49071	0.141344	0.94437	-4.61215
Cldn22	0.490129	-1.05926	1.49	0.14153	0.94437	-4.39487
Fbxo27	0.430745	-1.06012	1.49	0.141531	0.94437	-4.39488
Iqce	0.200963	1.12698	1.48959	0.141639	0.94437	-4.45051
Il20rb	0.293779	0.876997	1.48919	0.141743	0.94437	-4.43333
Brcc3	0.103563	4.04475	1.48885	0.141834	0.94437	-4.74342
Gnaz	0.257213	-1.07557	1.48882	0.14184	0.94437	-4.39595
Cntrob	0.226586	0.759191	1.488	0.142056	0.94437	-4.42726
Clcn1	0.301297	7.15253	1.48677	0.14238	0.94437	-4.75073
Gm9843	0.143523	6.78703	1.4867	0.142399	0.94437	-4.76249
Col23a1	0.271803	1.77217	1.48656	0.142435	0.94437	-4.51152
Nol7	0.0788414	5.74819	1.48634	0.142493	0.94437	-4.78841
Gucy1b3	0.151757	2.8854	1.48593	0.142603	0.94437	-4.6367
Ntpcr	0.121339	3.12547	1.48589	0.142613	0.94437	-4.66354
Ggact	0.181913	3.06672	1.48586	0.14262	0.94437	-4.65712
Nebl	0.316888	-0.936938	1.48568	0.142667	0.94437	-4.39612
Ank3	0.165577	6.25368	1.48555	0.142701	0.94437	-4.7792
Acot11	0.356757	2.77628	1.48552	0.142711	0.94437	-4.62474
Mri1	0.114969	3.68229	1.48526	0.142778	0.94437	-4.71967
Pkn3	0.152316	2.20014	1.48498	0.142851	0.94437	-4.5592
Zfp931	0.221688	1.35036	1.48478	0.142904	0.94437	-4.47384
Slc35g1	0.195978	1.6222	1.48464	0.142942	0.94437	-4.49889
Yod1	0.133116	1.72936	1.48443	0.142997	0.94437	-4.50966
4931414P19Rik	0.134727	1.60062	1.48365	0.143204	0.94437	-4.49792
Ap5z1	0.12392	2.44937	1.48325	0.143311	0.94437	-4.5897
Samd4b	-0.133783	4.01519	-1.48324	0.143313	0.94437	-4.74866
Plpp1	-0.116996	5.36465	-1.48335	0.143285	0.94437	-4.79489
Fzd9	-0.274098	4.0787	-1.48362	0.143213	0.94437	-4.75254
Ndufaf2	-0.132647	2.89406	-1.48373	0.143184	0.94437	-4.64043
Afg3l1	-0.1203	5.47644	-1.48393	0.14313	0.94437	-4.79396
Alkbh2	-0.406292	-0.397038	-1.4841	0.143085	0.94437	-4.39489
Sqle	-0.216259	1.8824	-1.48427	0.143041	0.94437	-4.52552
Ccdc71l	-0.182023	3.227	-1.48463	0.142946	0.94437	-4.67606
Med29	-0.135862	4.15865	-1.48496	0.142858	0.94437	-4.75603
Srpk1	-0.139506	4.19694	-1.48507	0.142828	0.94437	-4.75825
Mgst3	-0.145645	7.29486	-1.48543	0.142733	0.94437	-4.74781
Rhob	-0.187132	6.25957	-1.4855	0.142715	0.94437	-4.77912
Uqcrfs1	-0.120214	8.44093	-1.48724	0.142257	0.94437	-4.70743
Rassf1	-0.202053	4.42922	-1.48794	0.142073	0.94437	-4.76719
Fbxo30	-0.23447	3.37662	-1.48823	0.141996	0.94437	-4.68697
Gxylt2	-0.41915	0.541826	-1.48938	0.141694	0.94437	-4.41421
Hsf1	-0.124162	5.3299	-1.48941	0.141687	0.94437	-4.78684
Bcs1l	-0.163477	3.61718	-1.48991	0.141553	0.94437	-4.70787
Gm14150	-0.965282	-1.3792	-1.4916	0.141113	0.94437	-4.40014
Prickle3	-0.184923	4.04554	-1.4923	0.140928	0.94437	-4.73896
Cog8	-0.0818024	5.02693	-1.49268	0.14083	0.94437	-4.77984
Akap1	-0.114577	5.94888	-1.49275	0.14081	0.94437	-4.77661
Tgif1	-0.446138	2.94909	-1.49346	0.140627	0.94437	-4.63446
Mgat2	-0.148106	3.17332	-1.49499	0.140227	0.94437	-4.65715
Zfp608	-0.163157	1.99361	-1.49549	0.140097	0.94437	-4.52415
Rbm28	-0.124623	4.47664	-1.49604	0.139955	0.94437	-4.75875
Pdlim4	-0.153493	2.35422	-1.49633	0.139879	0.94437	-4.56293
Tmem117	-0.168701	4.02658	-1.49636	0.139869	0.94437	-4.73233
Acbd3	-0.141289	3.87181	-1.49695	0.139716	0.94437	-4.72013
Arhgef26	-0.243767	0.237983	-1.49706	0.139687	0.94437	-4.39481
Fh1	-0.112615	7.54003	-1.49744	0.13959	0.94437	-4.72407
Dab2	-0.23625	4.28204	-1.49764	0.139538	0.94437	-4.74674
Rbbp7	-0.061419	6.57445	-1.49851	0.139312	0.94437	-4.75334
Cdk8	-0.0985222	3.32955	-1.49873	0.139255	0.94437	-4.66875
[truncated: 11,279 more rows]

## Sheet: 129S1 Gene Ontology
gene ontology analysis
term_name	FDR	pvalue	geneset	zscore	combined_score	overlapping_genes	gene_set_library	log10P
positive regulation of cell differentiation (GO:0045597)	3.08203e-07	1.18449e-10	downregulated	5.73307	131.038	['WWTR1', 'JUN', 'CEBPB', 'JUND', 'SUCO', 'LPL', 'CREBL2', 'GDF5', 'CYR61', 'MEDAG', 'CTGF', 'ZFP36L1', 'TGFBR2', 'OLFM1', 'ZFP36', 'BMP2', 'CDH2', 'BAMBI', 'BOC', 'ABL1', 'PRKD1', 'WDFY2', 'BMPR1B', 'JUNB']	Gene Ontology Biological Process (2018 version)	9.92647
cellular amino acid catabolic process (GO:0009063)	2.76419e-06	2.12467e-09	downregulated	25.5127	509.479	['ALDH6A1', 'CTH', 'IVD', 'DBT', 'ABAT', 'PPM1K', 'BCAT1', 'ACADSB', 'BCAT2']	Gene Ontology Biological Process (2018 version)	8.67271
negative regulation of transcription from RNA polymerase II promoter (GO:0000122)	9.32343e-05	1.07495e-07	downregulated	2.87144	46.0746	['CEBPB', 'CITED2', 'ZBTB1', 'BMI1', 'ZBTB4', 'RNF2', 'DNAJB1', 'ZFP36', 'EDNRB', 'HEY1', 'NFIL3', 'HES1', 'JUNB', 'E2F7', 'PLK3', 'JUN', 'JUND', 'SMURF2', 'FST', 'ARID5B', 'KLF4', 'ZHX1', 'KLF2', 'THAP1', 'NR4A2', 'ZEB2', 'IMPACT', 'BMP2', 'H2AFY2', 'IRF2', 'REL', 'ERF', 'FOSB', 'MAFK', 'RCOR3', 'ATF3', 'HSPA1A']	Gene Ontology Biological Process (2018 version)	6.96861
regulation of transcription from RNA polymerase II promoter (GO:0006357)	0.000227304	3.4943e-07	downregulated	2.05553	30.5595	['ARF4', 'CSRNP1', 'CCNT2', 'DDX3X', 'CITED2', 'SERPINE1', 'BMI1', 'PKD2', 'LITAF', 'CYR61', 'ZFP36', 'HMGN5', 'EDNRB', 'SOX17', 'HEY1', 'NFKBIZ', 'JUNB', 'HTATIP2', 'FST', 'EBF1', 'ARID5B', 'ZHX1', 'THAP1', 'TGFBR3', 'ZEB2', 'IMPACT', 'ELF1', 'IRF2', 'ERF', 'NCOA7', 'PRKD1', 'ATF3', 'JDP2', 'CEBPB', 'TSHZ3', 'ZBTB1', 'NOD2', 'DLL1', 'HIF1A', 'ZBTB4', 'RNF2', 'NFIL3', 'HES1', 'RIPK1', 'E2F7', 'PL…	Gene Ontology Biological Process (2018 version)	6.45664
branched-chain amino acid catabolic process (GO:0009083)	0.000261314	5.02141e-07	downregulated	19.7627	286.645	['ALDH6A1', 'IVD', 'DBT', 'PPM1K', 'BCAT1', 'ACADSB', 'BCAT2']	Gene Ontology Biological Process (2018 version)	6.29917
negative regulation of apoptotic process (GO:0043066)	0.000267878	6.74727e-07	downregulated	2.87496	40.8502	['ARF4', 'DDX3X', 'CITED2', 'DLL1', 'THBS1', 'HMGN5', 'CCND2', 'SIX4', 'EPHB2', 'PAK2', 'EPHB4', 'HTATIP2', 'PLK3', 'TLE1', 'EGR3', 'PLK2', 'SIAH2', 'F2R', 'PLAUR', 'TNFRSF10B', 'KLF4', 'DNAJC3', 'DNAJA1', 'NR4A2', 'NFKBIA', 'GOLPH3', 'RASA1', 'CAT', 'ROR1', 'HSPA1B', 'CPEB4', 'HSPA1A']	Gene Ontology Biological Process (2018 version)	6.17087
branched-chain amino acid metabolic process (GO:0009081)	0.000267878	7.20656e-07	downregulated	18.4442	260.859	['ALDH6A1', 'IVD', 'DBT', 'PPM1K', 'BCAT1', 'ACADSB', 'BCAT2']	Gene Ontology Biological Process (2018 version)	6.14227
regulation of cell migration (GO:0030334)	0.00050137	1.54149e-06	downregulated	3.31668	44.3863	['PTPRU', 'CLIC4', 'TCAF1', 'CITED2', 'SERPINE1', 'F2R', 'SEMA4C', 'PTEN', 'STC1', 'ADAM10', 'THBS1', 'RHOBTB1', 'CYR61', 'RHOB', 'RND1', 'PTP4A1', 'BMP2', 'STK24', 'PDGFD', 'DLC1', 'PDGFC', 'ENPP2', 'NUMB', 'AMOTL2']	Gene Ontology Biological Process (2018 version)	5.81206
negative regulation of transcription from RNA polymerase II promoter in response to stress (GO:0097201)	0.000628666	2.17448e-06	downregulated	39.3838	513.515	['DNAJB1', 'IMPACT', 'JUN', 'CITED2', 'HSPA1A']	Gene Ontology Biological Process (2018 version)	5.66265
heart morphogenesis (GO:0003007)	0.000930022	3.57426e-06	downregulated	8.69957	109.108	['TGFBR3', 'OLFM1', 'BMP2', 'HEY1', 'SOX17', 'FLRT2', 'DLC1', 'HES1', 'EPHB4']	Gene Ontology Biological Process (2018 version)	5.44681
regulation of cell proliferation (GO:0042127)	0.00103841	4.38989e-06	downregulated	2.3354	28.81	['PTPRU', 'BTG2', 'IRS1', 'PTEN', 'DERL2', 'PKD2', 'DLL1', 'THBS1', 'ZFP36L1', 'EFNB2', 'HMGN5', 'CCND2', 'SIX4', 'ADAMTS1', 'CAMK2N1', 'PDGFD', 'PDGFC', 'ABL1', 'HES1', 'JUNB', 'E2F7', 'WWTR1', 'JUN', 'JUND', 'F2R', 'ADAM10', 'TNFRSF10B', 'VEGFC', 'KLF4', 'OSMR', 'PIAS1', 'TGFBR2', 'CCDC88A', 'FABP3', 'BMP2', 'BAMBI', 'DLC1', 'BCL6B', 'HSPA1B', 'HSPA1A']	Gene Ontology Biological Process (2018 version)	5.35755
regulation of cell death (GO:0010941)	0.00105373	4.85962e-06	downregulated	5.68384	69.5392	['IMPACT', 'JUN', 'JUND', 'NOV', 'DLC1', 'PRKD1', 'JUNB', 'CYR61', 'HSPA1B', 'CTGF', 'IER3', 'HSPA1A']	Gene Ontology Biological Process (2018 version)	5.3134
positive regulation of extrinsic apoptotic signaling pathway via death domain receptors (GO:1902043)	0.0011135	5.5632e-06	downregulated	78.621	951.262	['PTEN', 'TIMP3', 'THBS1', 'ATF3']	Gene Ontology Biological Process (2018 version)	5.25468
regulation of apoptotic process (GO:0042981)	0.0015168	8.1611e-06	downregulated	2.22163	26.029	['ARF4', 'DDX3X', 'MAGED1', 'CITED2', 'THBS1', 'HMGN5', 'CCND2', 'SIX4', 'ABL1', 'RIPK1', 'EPHB2', 'PAK2', 'EPHB4', 'MAP2K6', 'HTATIP2', 'MAP3K2', 'PLK3', 'JUN', 'EGR3', 'NEK4', 'DUSP1', 'DAPK1', 'PLK2', 'SIAH2', 'PLAUR', 'TNFRSF10B', 'INHBB', 'GDF5', 'RHOB', 'DNAJC3', 'DNAJA1', 'NFKBIA', 'BMP3', 'BMP2', 'GOLPH3', 'RYBP', 'STK24', 'RASA1', 'CAT', 'ROR1', 'HSPA1B', 'HSPA1A']	Gene Ontology Biological Process (2018 version)	5.08825
negative regulation of signal transduction (GO:0009968)	0.00171377	9.87952e-06	downregulated	3.21916	37.101	['NDRG4', 'TLE1', 'CISH', 'IRS1', 'PTCH2', 'SPRY4', 'PTEN', 'NRARP', 'PTPN12', 'THBS1', 'NR4A2', 'SOCS3', 'RGS2', 'BMP2', 'HEY1', 'WIF1', 'ROR1', 'EPHB2', 'TRIB1', 'EPHB4', 'SOCS5']	Gene Ontology Biological Process (2018 version)	5.00526
positive regulation of transcription, DNA-templated (GO:0045893)	0.00209279	1.29369e-05	downregulated	2.00321	22.547	['ARF4', 'CSRNP1', 'CCNT2', 'DDX3X', 'CITED2', 'SERPINE1', 'RASL11A', 'PKD2', 'LITAF', 'CYR61', 'HMGN5', 'SOX17', 'HEY1', 'SIX4', 'JUNB', 'F2R', 'EBF1', 'PIAS1', 'ZEB2', 'ELF1', 'IRF2', 'WAC', 'NCOA7', 'PRKD1', 'ATF3', 'CEBPB', 'CREBL2', 'NOD2', 'DLL1', 'HIF1A', 'HES1', 'RIPK1', 'E2F7', 'MAP3K2', 'WWTR1', 'JUN', 'JUND', 'NEK4', 'KLF4', 'KLF2', 'FOSL2', 'NR4A2', 'NFKBIA', 'KLF7', 'KLF6', 'BMP2', '…	Gene Ontology Biological Process (2018 version)	4.88817
negative regulation of cellular process (GO:0048523)	0.00209279	1.36731e-05	downregulated	2.49635	27.9593	['CDA', 'PTPRU', 'BTG2', 'DDX3X', 'PTEN', 'PKD2', 'DLL1', 'CYR61', 'CTGF', 'RND1', 'GJA1', 'SOX17', 'ADAMTS1', 'CAMK2N1', 'SLIT3', 'E2F7', 'F2R', 'OSGIN1', 'ADAM10', 'KLF4', 'RHOB', 'TGFBR3', 'FABP3', 'IMPACT', 'BMP2', 'NOV', 'DLC1', 'RASA1', 'PRKD1', 'HSPA1B', 'HSPA1A']	Gene Ontology Biological Process (2018 version)	4.86413
negative regulation of transcription, DNA-templated (GO:0045892)	0.00251733	1.74143e-05	downregulated	2.16693	23.7457	['CEBPB', 'TSHZ3', 'CITED2', 'TWIST2', 'ZBTB1', 'BMI1', 'ZBTB4', 'RNF2', 'ZFP36', 'EDNRB', 'HEY1', 'NFIL3', 'SIX4', 'HES1', 'JUNB', 'E2F7', 'PLK3', 'JUN', 'JUND', 'TLE1', 'SMURF2', 'ATP8B1', 'FST', 'ARID5B', 'KLF4', 'ZHX1', 'KLF2', 'THAP1', 'NR4A2', 'ZEB2', 'IMPACT', 'BMP2', 'H2AFY2', 'IRF2', 'REL', 'ERF', 'FOSB', 'ID3', 'MAFK', 'RCOR3', 'ATF3']	Gene Ontology Biological Process (2018 version)	4.75909
regulation of cell cycle (GO:0051726)	0.00421938	3.08102e-05	downregulated	3.43114	35.6416	['MAP3K2', 'LIN54', 'JUN', 'JUND', 'NEK4', 'UHRF2', 'CITED2', 'THAP1', 'RHOB', 'BMP2', 'STK24', 'CAMK2N1', 'ID3', 'SIK1', 'JUNB', 'PAK2', 'MAP2K6']	Gene Ontology Biological Process (2018 version)	4.5113
negative regulation of programmed cell death (GO:0043069)	0.00477371	3.89085e-05	downregulated	2.62704	26.6758	['ARF4', 'DDX3X', 'CITED2', 'THBS1', 'HMGN5', 'CCND2', 'SIX4', 'EPHB2', 'PAK2', 'EPHB4', 'HTATIP2', 'PLK3', 'EGR3', 'PLK2', 'SIAH2', 'PLAUR', 'DNAJC3', 'DNAJA1', 'NFKBIA', 'GOLPH3', 'RASA1', 'CAT', 'ROR1', 'HSPA1B', 'HSPA1A']	Gene Ontology Biological Process (2018 version)	4.40995
negative regulation of protein phosphorylation (GO:0001933)	0.00477371	4.30861e-05	downregulated	3.66903	36.8822	['ERRFI1', 'WWTR1', 'PPP1R15B', 'CISH', 'DUSP1', 'PTEN', 'ASPN', 'DNAJC3', 'IMPACT', 'FLRT2', 'CAMK2N1', 'FLRT1', 'EPHB2', 'TRIB1', 'PAK2']	Gene Ontology Biological Process (2018 version)	4.36566
positive regulation of fat cell differentiation (GO:0045600)	0.00477371	4.49842e-05	downregulated	8.63818	86.4613	['CEBPB', 'ZFP36', 'BMP2', 'CREBL2', 'WDFY2', 'ZFP36L1', 'MEDAG']	Gene Ontology Biological Process (2018 version)	4.34694
positive regulation of transcription from RNA polymerase II promoter (GO:0045944)	0.00477371	4.5469e-05	downregulated	2.06908	20.6876	['ARF4', 'CSRNP1', 'CEBPB', 'CCNT2', 'DDX3X', 'CITED2', 'SERPINE1', 'NOD2', 'PKD2', 'DLL1', 'HIF1A', 'LITAF', 'CYR61', 'SOX17', 'HEY1', 'HES1', 'RIPK1', 'JUNB', 'E2F7', 'WWTR1', 'JUN', 'JUND', 'EBF1', 'KLF4', 'KLF2', 'FOSL2', 'NR4A2', 'NFKBIA', 'KLF7', 'ZEB2', 'KLF6', 'ELF1', 'BMP2', 'MAFF', 'IRF2', 'REL', 'NCOA7', 'PRKD1', 'BMPR1B', 'ATF3', 'NFE2L2']	Gene Ontology Biological Process (2018 version)	4.34228
positive regulation of protein phosphorylation (GO:0001934)	0.00477371	4.56112e-05	downregulated	2.59935	25.9814	['CCNT2', 'FMR1', 'CREBL2', 'CYR61', 'RELN', 'CCND2', 'PDGFD', 'PDGFC', 'ABL1', 'ENPP2', 'RIPK1', 'EPHB2', 'PAK2', 'EPHB4', 'CAV2', 'F2R', 'PLAUR', 'TNFRSF10B', 'INHBB', 'GDF5', 'BMP3', 'BMP2', 'ROR1', 'PRKD1', 'WDFY2']	Gene Ontology Biological Process (2018 version)	4.34093
negative regulation of cell proliferation (GO:0008285)	0.00477371	4.73507e-05	downregulated	2.71723	27.058	['PTPRU', 'BTG2', 'NDRG4', 'MAGED1', 'F2R', 'PTEN', 'PKD2', 'KLF4', 'GDF5', 'DLL1', 'TGFBR3', 'FABP3', 'BMP2', 'NOV', 'CAMK2N1', 'ADAMTS1', 'DLC1', 'HES1', 'TRIB1', 'BMPR1B', 'HSPA1B', 'E2F7', 'HSPA1A']	Gene Ontology Biological Process (2018 version)	4.32467
positive regulation of cellular biosynthetic process (GO:0031328)	0.00477371	4.77004e-05	downregulated	3.84518	38.2618	['HSP90AA1', 'LPGAT1', 'DDX3X', 'YTHDF3', 'IRS1', 'FMR1', 'PKD2', 'KLF4', 'HIF1A', 'THBS1', 'KLF2', 'ZEB2', 'FABP3', 'PDGFC']	Gene Ontology Biological Process (2018 version)	4.32148
positive regulation of cellular process (GO:0048522)	0.00478788	5.1581e-05	downregulated	2.38871	23.5822	['DDX3X', 'IRS1', 'CITED2', 'FMR1', 'PTEN', 'DERL2', 'DLL1', 'THBS1', 'NCMAP', 'CTGF', 'EFNB2', 'HMGN5', 'CCND2', 'PDGFD', 'PDGFC', 'HES1', 'LBP', 'JUNB', 'WWTR1', 'JUN', 'JUND', 'F2R', 'ADAM10', 'VEGFC', 'OSMR', 'TGFBR2', 'BAMBI', 'DLC1', 'BMPR1B']	Gene Ontology Biological Process (2018 version)	4.28751
negative regulation of cell migration (GO:0030336)	0.00478788	5.18226e-05	downregulated	4.37457	43.1669	['PTPRU', 'NDRG4', 'TCAF1', 'CLIC4', 'STK24', 'CITED2', 'DLC1', 'SERPINE1', 'PTEN', 'STC1', 'TRIB1', 'RHOB']	Gene Ontology Biological Process (2018 version)	4.28548
response to cAMP (GO:0051591)	0.00478788	5.33623e-05	downregulated	8.37599	82.4064	['HCN4', 'RAP1B', 'JUN', 'JUND', 'PKD2', 'JUNB', 'ZFP36L1']	Gene Ontology Biological Process (2018 version)	4.27277
positive regulation of proteasomal ubiquitin-dependent protein catabolic process (GO:0032436)	0.0051703	5.96114e-05	downregulated	5.84124	56.8216	['PLK3', 'RNF125', 'RNF19A', 'TRIB1', 'HSPA1B', 'PIAS1', 'SOCS5', 'HSPA1A', 'NFE2L2']	Gene Ontology Biological Process (2018 version)	4.22467
Rho protein signal transduction (GO:0007266)	0.00626574	7.46495e-05	downregulated	5.65522	53.7399	['ROCK1', 'RHOJ', 'ARHGAP29', 'ARHGAP5', 'PAK2', 'CTNNAL1', 'RHOBTB1', 'RND1', 'RHOB']	Gene Ontology Biological Process (2018 version)	4.12697
focal adhesion (GO:0005925)	0.00669516	3.50532e-05	downregulated	2.77536	28.4714	['MME', 'CAV2', 'USP33', 'SPRY4', 'TNC', 'PLAUR', 'ADAM10', 'RHOB', 'CNN3', 'AKAP12', 'EFNB2', 'GJA1', 'LASP1', 'FLRT2', 'CDH2', 'DLC1', 'FLRT1', 'IRF2', 'CAT', 'NUMB', 'PABPC1', 'HSPA1B', 'HSPA1A']	Gene Ontology Cellular Component (2018 version)	4.45527
response to hydrogen peroxide (GO:0042542)	0.00702989	8.64553e-05	downregulated	7.67681	71.8233	['IMPACT', 'STK24', 'DLC1', 'CAT', 'ABL1', 'RHOB', 'NFE2L2']	Gene Ontology Biological Process (2018 version)	4.06321
sprouting angiogenesis (GO:0002040)	0.0076197	0.00010062	downregulated	7.46894	68.7454	['EFNB2', 'EGR3', 'NRARP', 'THBS1', 'DLL1', 'E2F7', 'EPHB4']	Gene Ontology Biological Process (2018 version)	3.99732
positive regulation of interleukin-8 production (GO:0032757)	0.0076197	0.00010062	downregulated	7.46894	68.7454	['SERPINE1', 'F2R', 'RIPK1', 'NOD2', 'LBP', 'HSPA1B', 'HSPA1A']	Gene Ontology Biological Process (2018 version)	3.99732
liver development (GO:0001889)	0.0076197	0.000102494	downregulated	9.46154	86.9109	['TGFBR3', 'CEBPB', 'CITED2', 'ARID5B', 'PKD2', 'E2F7']	Gene Ontology Biological Process (2018 version)	3.9893
regulation of protein phosphorylation (GO:0001932)	0.0076469	0.000108247	downregulated	2.95943	27.0228	['WWTR1', 'PPP1R15B', 'FMR1', 'PTEN', 'PLAUR', 'INHBB', 'GDF5', 'CYR61', 'CCDC88A', 'BMP3', 'BMP2', 'IMPACT', 'CCND2', 'ABL1', 'RIPK1', 'WDFY2', 'EPHB2', 'PAK2']	Gene Ontology Biological Process (2018 version)	3.96559
regulation of epidermal cell differentiation (GO:0045604)	0.0076469	0.000108738	downregulated	13.1212	119.752	['ERRFI1', 'ZFP36', 'ROCK1', 'DLL1', 'ZFP36L1']	Gene Ontology Biological Process (2018 version)	3.96362
positive regulation of blood vessel endothelial cell migration (GO:0043536)	0.00798513	0.000116616	downregulated	7.27202	65.8599	['NUS1', 'SRPX2', 'AKT3', 'RHOJ', 'PRKD1', 'THBS1', 'HIF1A']	Gene Ontology Biological Process (2018 version)	3.93324
regulation of erythrocyte differentiation (GO:0045646)	0.00823993	0.000123504	downregulated	9.09717	81.8676	['ZFP36', 'MAFB', 'HIF1A', 'HSPA1B', 'ZFP36L1', 'HSPA1A']	Gene Ontology Biological Process (2018 version)	3.90832
regulation of cytoskeleton organization (GO:0051493)	0.00856379	0.000131649	downregulated	4.66146	41.6519	['CCDC88A', 'CLIC4', 'ROCK1', 'DLC1', 'RHOJ', 'ABL1', 'BICD2', 'RHOBTB1', 'RND1', 'RHOB']	Gene Ontology Biological Process (2018 version)	3.88058
ventricular septum morphogenesis (GO:0060412)	0.00887216	0.0001398	downregulated	12.3005	109.171	['TGFBR3', 'HEY1', 'CITED2', 'HES1', 'TGFBR2']	Gene Ontology Biological Process (2018 version)	3.85449
regulation of actin filament-based process (GO:0032970)	0.00923843	0.000149121	downregulated	5.85547	51.591	['CCDC88A', 'ROCK1', 'DLC1', 'RHOJ', 'ABL1', 'RHOBTB1', 'RND1', 'RHOB']	Gene Ontology Biological Process (2018 version)	3.82646
regulation of endothelial cell proliferation (GO:0001936)	0.00926873	0.000154707	downregulated	5.08787	44.6408	['BMP2', 'EGR3', 'CAV2', 'AKT3', 'VEGFC', 'NRARP', 'PRKD1', 'THBS1', 'HIF1A']	Gene Ontology Biological Process (2018 version)	3.81049
negative regulation of cell motility (GO:2000146)	0.00926873	0.000156735	downregulated	4.55384	39.8959	['PTPRU', 'TCAF1', 'CLIC4', 'STK24', 'CITED2', 'DLC1', 'SERPINE1', 'PTEN', 'STC1', 'RHOB']	Gene Ontology Biological Process (2018 version)	3.80483
cellular response to fluid shear stress (GO:0071498)	0.00941697	0.000162861	downregulated	19.6492	171.392	['KLF4', 'PKD2', 'KLF2', 'NFE2L2']	Gene Ontology Biological Process (2018 version)	3.78818
regulation of interleukin-8 production (GO:0032677)	0.00993861	0.000175702	downregulated	8.4465	73.0345	['SERPINE1', 'RIPK1', 'NOD2', 'LBP', 'HSPA1B', 'HSPA1A']	Gene Ontology Biological Process (2018 version)	3.75522
response to cytokine (GO:0034097)	0.0101854	0.000183979	downregulated	3.78103	32.5195	['JUN', 'JUND', 'MME', 'YTHDC2', 'REL', 'ADAM10', 'TIMP3', 'RIPK1', 'PTPN12', 'AFF3', 'OSMR', 'JUNB']	Gene Ontology Biological Process (2018 version)	3.73523
protein kinase inhibitor activity (GO:0004860)	0.0121381	4.18761e-05	downregulated	6.14432	61.9397	['DNAJC3', 'SOCS3', 'CISH', 'FLRT2', 'CAMK2N1', 'FLRT1', 'TRIB1', 'ASPN', 'SOCS5']	Gene Ontology Molecular Function (2018 version)	4.37803
protein kinase binding (GO:0019901)	0.0121381	5.609e-05	downregulated	2.41772	23.666	['PPP1R15A', 'ERRFI1', 'IRS1', 'NOD2', 'HIF1A', 'ZBTB4', 'RHOBTB1', 'RND1', 'ZFP36', 'CCND2', 'CAMK2N1', 'ABL1', 'EPHB2', 'SLC12A7', 'PAK2', 'EPHB4', 'MAP2K6', 'MAP3K2', 'HSP90AA1', 'CAV2', 'ADAM10', 'RHOB', 'DNAJC3', 'CCDC88A', 'RHOJ', 'ROR1', 'SIK1', 'TRIB1']	Gene Ontology Molecular Function (2018 version)	4.25111
transforming growth factor beta receptor binding (GO:0005160)	0.0121381	0.00010062	downregulated	7.46894	68.7454	['TGFBR3', 'BMP3', 'BMP2', 'BAMBI', 'INHBB', 'GDF5', 'TGFBR2']	Gene Ontology Molecular Function (2018 version)	3.99732
kinase inhibitor activity (GO:0019210)	0.0121381	0.000104414	downregulated	6.20086	56.8442	['DNAJC3', 'SOCS3', 'CISH', 'FLRT2', 'FLRT1', 'TRIB1', 'ASPN', 'SOCS5']	Gene Ontology Molecular Function (2018 version)	3.98124
regulation of cell differentiation (GO:0045595)	0.0124495	0.000229661	downregulated	3.96524	33.2243	['JUN', 'JUND', 'HEY1', 'SPOCK2', 'BCL6B', 'SIK1', 'BMPR1B', 'KLF4', 'JUNB', 'DLL1', 'CTGF']	Gene Ontology Biological Process (2018 version)	3.63891
negative regulation of G1/S transition of mitotic cell cycle (GO:2000134)	0.0145753	0.000274477	downregulated	10.3567	84.9318	['PLK3', 'PTEN', 'KLF4', 'PKD2', 'E2F7']	Gene Ontology Biological Process (2018 version)	3.56149
negative regulation of erythrocyte differentiation (GO:0045647)	0.0152807	0.000293634	downregulated	39.2294	319.059	['ZFP36', 'MAFB', 'ZFP36L1']	Gene Ontology Biological Process (2018 version)	3.53219
transcription corepressor activity (GO:0003714)	0.0175973	0.000189218	downregulated	3.17701	27.2353	['TLE1', 'CITED2', 'SIAH2', 'ZHX1', 'TBX18', 'PIAS1', 'DNAJB1', 'NFIL3', 'ERF', 'ID3', 'RCOR3', 'JUNB', 'ATF3', 'E2F7', 'HSPA1A']	Gene Ontology Molecular Function (2018 version)	3.72304
regulation of Notch signaling pathway (GO:0008593)	0.0176316	0.0003498	downregulated	5.09782	40.5692	['HEY1', 'NOV', 'BMP2K', 'NRARP', 'NOD2', 'NEPRO', 'DLL1', 'LLGL2']	Gene Ontology Biological Process (2018 version)	3.45618
regulation of proteasomal ubiquitin-dependent protein catabolic process (GO:0032434)	0.0176316	0.000352361	downregulated	4.50615	35.8277	['RNF125', 'RYBP', 'RNF19A', 'WAC', 'TRIB1', 'HSPA1B', 'PIAS1', 'SOCS5', 'HSPA1A']	Gene Ontology Biological Process (2018 version)	3.45301
heart development (GO:0007507)	0.0180715	0.00037458	downregulated	3.47547	27.4204	['TGFBR3', 'GJA1', 'NDRG4', 'BMP2', 'SOX17', 'FLRT2', 'CITED2', 'DLC1', 'PTEN', 'PKD2', 'EPHB4', 'TGFBR2']	Gene Ontology Biological Process (2018 version)	3.42646
negative regulation of cellular component organization (GO:0051129)	0.0180715	0.000375043	downregulated	5.87679	46.3588	['DNAJB1', 'IMPACT', 'DDX3X', 'PRKD1', 'SNX33', 'HSPA1B', 'HSPA1A']	Gene Ontology Biological Process (2018 version)	3.42592
central nervous system development (GO:0007417)	0.018351	0.000387896	downregulated	2.95468	23.2083	['NDRG4', 'SLC6A17', 'FMR1', 'PTEN', 'PKD2', 'DLL1', 'TGFBR2', 'CLN5', 'NR4A2', 'RELN', 'H2AFY2', 'CDH2', 'PDGFC', 'NNAT', 'SH3GL1']	Gene Ontology Biological Process (2018 version)	3.41129
transforming growth factor beta-activated receptor activity (GO:0005024)	0.018396	0.000293634	downregulated	39.2294	319.059	['TGFBR3', 'LTBP1', 'TGFBR2']	Gene Ontology Molecular Function (2018 version)	3.53219
C3HC4-type RING finger domain binding (GO:0055131)	0.018396	0.000293634	downregulated	39.2294	319.059	['DNAJA1', 'HSPA1B', 'HSPA1A']	Gene Ontology Molecular Function (2018 version)	3.53219
transmembrane receptor protein serine/threonine kinase activity (GO:0004675)	0.018396	0.00031649	downregulated	15.7177	126.657	['TGFBR3', 'BMPR1B', 'LTBP1', 'TGFBR2']	Gene Ontology Molecular Function (2018 version)	3.49964
negative regulation of protein kinase activity (GO:0006469)	0.018923	0.000407259	downregulated	3.99938	31.2194	['WWTR1', 'CISH', 'FLRT2', 'CAMK2N1', 'FLRT1', 'ABL1', 'EPHB2', 'TRIB1', 'PAK2', 'ASPN']	Gene Ontology Biological Process (2018 version)	3.39013
atrioventricular valve morphogenesis (GO:0003181)	0.0190392	0.000423084	downregulated	14.2881	110.989	['OLFM1', 'BMP2', 'HEY1', 'TGFBR2']	Gene Ontology Biological Process (2018 version)	3.37357
regulation of epithelial cell proliferation (GO:0050678)	0.0190392	0.000424626	downregulated	4.93801	38.3402	['TGFBR3', 'ZFP36', 'SIX4', 'MAGED1', 'PRKD1', 'NOD2', 'GDF5', 'ZFP36L1']	Gene Ontology Biological Process (2018 version)	3.37199
transmembrane receptor protein tyrosine kinase signaling pathway (GO:0007169)	0.0190392	0.000440291	downregulated	2.35368	18.1894	['CEP57', 'NUS1', 'HSP90AA1', 'ROCK1', 'IRS1', 'CAV2', 'MMP2', 'NEDD9', 'VEGFC', 'EFNB2', 'BAIAP2L2', 'FLRT2', 'PDGFD', 'RASA1', 'FLRT1', 'PDGFC', 'ABL1', 'ELMO1', 'PRKD1', 'EPHB2', 'PAK2', 'EPHB4']	Gene Ontology Biological Process (2018 version)	3.35626
embryonic heart tube morphogenesis (GO:0003143)	0.0190392	0.000441783	downregulated	6.9538	53.7159	['NDRG4', 'SOX17', 'HES1', 'PKD2', 'DLL1', 'TGFBR2']	Gene Ontology Biological Process (2018 version)	3.35479
negative regulation of gene expression (GO:0010629)	0.0190392	0.000446345	downregulated	2.05297	15.8375	['BTG2', 'DDX3X', 'TSHZ3', 'CITED2', 'FMR1', 'TWIST2', 'BMI1', 'HIF1A', 'ZBTB4', 'ZFP36', 'HEY1', 'SIX4', 'ENC1', 'HES1', 'JUN', 'TLE1', 'SMURF2', 'ATP8B1', 'DAPK1', 'ARID5B', 'KLF4', 'MEX3C', 'ZHX1', 'OLFM1', 'BMP2', 'H2AFY2', 'REL', 'ID3', 'HSPA1B', 'HSPA1A']	Gene Ontology Biological Process (2018 version)	3.35033
positive regulation of cell proliferation (GO:0008284)	0.0191086	0.000459215	downregulated	2.29655	17.6513	['WWTR1', 'IRS1', 'F2R', 'PTEN', 'DERL2', 'VEGFC', 'ADAM10', 'NOD2', 'BMI1', 'OSMR', 'DLL1', 'THBS1', 'CYR61', 'TGFBR2', 'EFNB2', 'TGFBR3', 'BMP2', 'HMGN5', 'CCND2', 'BAMBI', 'PDGFD', 'PDGFC', 'HES1']	Gene Ontology Biological Process (2018 version)	3.33798
positive regulation of proteasomal protein catabolic process (GO:1901800)	0.0191086	0.000466637	downregulated	4.86179	37.2897	['RNF125', 'FMR1', 'RNF19A', 'TRIB1', 'HSPA1B', 'PIAS1', 'SOCS5', 'HSPA1A']	Gene Ontology Biological Process (2018 version)	3.33102
negative regulation of cell-matrix adhesion (GO:0001953)	0.0191086	0.000490088	downregulated	8.94307	68.1544	['RASA1', 'DLC1', 'SERPINE1', 'PTEN', 'THBS1']	Gene Ontology Biological Process (2018 version)	3.30973
positive regulation of glutamate receptor signaling pathway (GO:1900451)	0.0191086	0.000504318	downregulated	29.4205	223.37	['ARC', 'RELN', 'EPHB2']	Gene Ontology Biological Process (2018 version)	3.2973
cellular response to laminar fluid shear stress (GO:0071499)	0.0191086	0.000504318	downregulated	29.4205	223.37	['KLF4', 'KLF2', 'NFE2L2']	Gene Ontology Biological Process (2018 version)	3.2973
valine metabolic process (GO:0006573)	0.0191086	0.000504318	downregulated	29.4205	223.37	['ALDH6A1', 'BCAT1', 'BCAT2']	Gene Ontology Biological Process (2018 version)	3.2973
leucine metabolic process (GO:0006551)	0.0191086	0.000504318	downregulated	29.4205	223.37	['IVD', 'BCAT1', 'BCAT2']	Gene Ontology Biological Process (2018 version)	3.2973
negative regulation of STAT cascade (GO:1904893)	0.0191086	0.000506722	downregulated	6.75477	51.2522	['SOCS3', 'FLRT2', 'CISH', 'FLRT1', 'ASPN', 'SOCS5']	Gene Ontology Biological Process (2018 version)	3.29523
Ras protein signal transduction (GO:0007265)	0.0192081	0.000516743	downregulated	2.86856	21.7091	['JUN', 'ROCK1', 'PLK2', 'ARHGAP29', 'ARHGAP5', 'DNAJC27', 'RHOBTB1', 'RHOB', 'RND1', 'RAP1B', 'RHOJ', 'ELMO1', 'PRKD1', 'PAK2', 'CTNNAL1']	Gene Ontology Biological Process (2018 version)	3.28673
positive regulation of nuclear-transcribed mRNA catabolic process, deadenylation-dependent decay (GO:1900153)	0.0197118	0.00055302	downregulated	13.0968	98.2273	['BTG2', 'ZFP36', 'PABPC1', 'ZFP36L1']	Gene Ontology Biological Process (2018 version)	3.25726
cardiac epithelial to mesenchymal transition (GO:0060317)	0.0197118	0.00055302	downregulated	13.0968	98.2273	['TGFBR3', 'OLFM1', 'BMP2', 'HEY1']	Gene Ontology Biological Process (2018 version)	3.25726
embryonic heart tube development (GO:0035050)	0.0197118	0.00055302	downregulated	13.0968	98.2273	['NDRG4', 'SOX17', 'CITED2', 'HES1']	Gene Ontology Biological Process (2018 version)	3.25726
regulation of actin cytoskeleton organization (GO:0032956)	0.019718	0.000560774	downregulated	4.71618	35.3062	['CCDC88A', 'ROCK1', 'DLC1', 'RHOJ', 'ABL1', 'RHOBTB1', 'RND1', 'RHOB']	Gene Ontology Biological Process (2018 version)	3.25121
positive regulation of sprouting angiogenesis (GO:1903672)	0.0197661	0.000584481	downregulated	8.5538	63.6812	['SRPX2', 'AKT3', 'RHOJ', 'KLF4', 'DLL1']	Gene Ontology Biological Process (2018 version)	3.23323
ventricular septum development (GO:0003281)	0.0197661	0.000584481	downregulated	8.5538	63.6812	['TGFBR3', 'HEY1', 'CITED2', 'HES1', 'TGFBR2']	Gene Ontology Biological Process (2018 version)	3.23323
positive regulation of multicellular organismal process (GO:0051240)	0.0197661	0.000584932	downregulated	2.95911	22.0277	['WWTR1', 'SMURF2', 'ROCK1', 'SERPINE1', 'INHBB', 'HIF1A', 'TGFBR2', 'OLFM1', 'BMP2', 'H2AFY2', 'BAMBI', 'ENPP2', 'LBP', 'BMPR1B']	Gene Ontology Biological Process (2018 version)	3.23289
regulation of MAPK cascade (GO:0043408)	0.0200307	0.000614244	downregulated	2.9433	21.7661	['DUSP1', 'CAV2', 'F2R', 'TNFRSF10B', 'INHBB', 'GDF5', 'CYR61', 'BMP3', 'BMP2', 'ROR1', 'EPHB2', 'TRIB1', 'PAK2', 'EPHB4']	Gene Ontology Biological Process (2018 version)	3.21166
positive regulation of macromolecule metabolic process (GO:0010604)	0.0200307	0.000619076	downregulated	2.61475	19.3159	['TLE1', 'DDX3X', 'ROCK1', 'CITED2', 'FMR1', 'EPHX2', 'KLF4', 'HIF1A', 'KLF2', 'OLFM1', 'BMP2', 'HMGN5', 'CAMK2N1', 'EPHB2', 'HSPA1B', 'HSPA1A', 'NFE2L2']	Gene Ontology Biological Process (2018 version)	3.20826
negative regulation of cell growth (GO:0030308)	0.0200307	0.000623554	downregulated	3.76968	27.8205	['CDA', 'GJA1', 'DDX3X', 'SOX17', 'NOV', 'OSGIN1', 'SLIT3', 'OSTN', 'HSPA1B', 'HSPA1A']	Gene Ontology Biological Process (2018 version)	3.20513
cellular response to oxidative stress (GO:0034599)	0.0200307	0.000623554	downregulated	3.76968	27.8205	['JUN', 'DAPK1', 'CAT', 'ABL1', 'PRKD1', 'PKD2', 'HIF1A', 'HSPA1B', 'NFE2L2', 'HSPA1A']	Gene Ontology Biological Process (2018 version)	3.20513
regulation of I-kappaB kinase/NF-kappaB signaling (GO:0043122)	0.0204604	0.000644793	downregulated	2.92766	21.5083	['TLE1', 'PLK2', 'F2R', 'TNFRSF10B', 'NOD2', 'ATP2C1', 'LITAF', 'NFKBIA', 'GJA1', 'TRAF5', 'REL', 'ROR1', 'RIPK1', 'PRKD1']	Gene Ontology Biological Process (2018 version)	3.19058
response to unfolded protein (GO:0006986)	0.0206498	0.000658698	downregulated	6.38899	46.8009	['DNAJA1', 'DNAJB1', 'HSP90AA1', 'DNAJB4', 'HSPA1B', 'HSPA1A']	Gene Ontology Biological Process (2018 version)	3.18131
RNA polymerase II transcription corepressor activity (GO:0001106)	0.0210612	0.000407637	downregulated	9.36941	73.1295	['DNAJB1', 'TLE1', 'CITED2', 'TBX18', 'HSPA1A']	Gene Ontology Molecular Function (2018 version)	3.38973
regulation of keratinocyte differentiation (GO:0045616)	0.0211795	0.000691876	downregulated	8.19697	59.642	['ERRFI1', 'ZFP36', 'ROCK1', 'H2AFY2', 'ZFP36L1']	Gene Ontology Biological Process (2018 version)	3.15997
positive regulation of transcription from RNA polymerase II promoter in response to stress (GO:0036003)	0.0211795	0.000691876	downregulated	8.19697	59.642	['CEBPB', 'HIF1A', 'KLF2', 'ATF3', 'NFE2L2']	Gene Ontology Biological Process (2018 version)	3.15997
regulation of establishment or maintenance of cell polarity (GO:0032878)	0.0214505	0.000708972	downregulated	12.0887	87.6636	['ARFGEF1', 'RAP1B', 'ROCK1', 'LLGL2']	Gene Ontology Biological Process (2018 version)	3.14937
response to hydroperoxide (GO:0033194)	0.0236855	0.000791945	downregulated	23.5352	168.065	['DAPK1', 'PRKD1', 'STX2']	Gene Ontology Biological Process (2018 version)	3.10131
regulation of cell migration involved in sprouting angiogenesis (GO:0090049)	0.0240498	0.000813366	downregulated	7.86869	55.9804	['SRPX2', 'AKT3', 'RHOJ', 'KLF4', 'THBS1']	Gene Ontology Biological Process (2018 version)	3.08971
positive regulation of I-kappaB kinase/NF-kappaB signaling (GO:0043123)	0.0244805	0.000837342	downregulated	3.15096	22.3254	['GJA1', 'PLK2', 'F2R', 'TRAF5', 'REL', 'TNFRSF10B', 'ROR1', 'RIPK1', 'PRKD1', 'NOD2', 'ATP2C1', 'LITAF']	Gene Ontology Biological Process (2018 version)	3.0771
positive regulation of macromolecule biosynthetic process (GO:0010557)	0.0259701	0.000898272	downregulated	3.32598	23.3319	['DDX3X', 'YTHDF3', 'IRS1', 'FMR1', 'F2R', 'PDGFC', 'SUCO', 'NOD2', 'KLF4', 'HIF1A', 'THBS1']	Gene Ontology Biological Process (2018 version)	3.04659
Golgi organization (GO:0007030)	0.0265078	0.000927061	downregulated	3.56481	24.8948	['ARFGEF1', 'ARHGAP21', 'PLK3', 'GOLPH3', 'ATP8B2', 'ATP8B1', 'PRKD1', 'TMED7', 'VAMP4', 'TMED5']	Gene Ontology Biological Process (2018 version)	3.03289
regulation of G1/S transition of mitotic cell cycle (GO:2000045)	0.0268725	0.000950143	downregulated	5.90891	41.1195	['DDX3X', 'CCND2', 'PTEN', 'PKD2', 'KLF4', 'E2F7']	Gene Ontology Biological Process (2018 version)	3.02221
positive regulation of gene expression (GO:0010628)	0.0288756	0.00103936	downregulated	1.8575	12.7594	['DDX3X', 'ROCK1', 'CITED2', 'FMR1', 'CREBL2', 'HIF1A', 'THBS1', 'HMGN5', 'SOX17', 'SIX4', 'CAMK2N1', 'EPHB2', 'MAP3K2', 'JUN', 'TLE1', 'YTHDF3', 'NEK4', 'EPHX2', 'F2R', 'BAZ1B', 'KLF4', 'KLF2', 'PIAS1', 'OLFM1', 'KLF6', 'ELF1', 'BMP2', 'RYBP', 'BAMBI', 'WAC', 'POLR1E', 'HSPA1B', 'HSPA1A', 'NFE2L2']	Gene Ontology Biological Process (2018 version)	2.98323
negative regulation of JAK-STAT cascade (GO:0046426)	0.0288756	0.00106653	downregulated	5.76449	39.4484	['SOCS3', 'FLRT2', 'CISH', 'FLRT1', 'ASPN', 'SOCS5']	Gene Ontology Biological Process (2018 version)	2.97203
negative regulation of receptor activity (GO:2000272)	0.0288756	0.00110314	downregulated	7.28507	49.6084	['ERRFI1', 'GPRC5A', 'PKD2', 'EPHB2', 'SOCS5']	Gene Ontology Biological Process (2018 version)	2.95737
vasculogenesis (GO:0001570)	0.0288756	0.00110314	downregulated	7.28507	49.6084	['TGFBR3', 'SOX17', 'RASA1', 'ADM', 'TGFBR2']	Gene Ontology Biological Process (2018 version)	2.95737
regulation of sprouting angiogenesis (GO:1903670)	0.0288756	0.00110975	downregulated	10.4758	71.2734	['KLF4', 'DLL1', 'ADAMTS9', 'KLF2']	Gene Ontology Biological Process (2018 version)	2.95478
negative regulation of cell junction assembly (GO:1901889)	0.0288756	0.00110975	downregulated	10.4758	71.2734	['ROCK1', 'DLC1', 'PTEN', 'THBS1']	Gene Ontology Biological Process (2018 version)	2.95478
regulation of long-term synaptic potentiation (GO:1900271)	0.0288756	0.00110975	downregulated	10.4758	71.2734	['ARC', 'RELN', 'ABL1', 'EPHB2']	Gene Ontology Biological Process (2018 version)	2.95478
positive regulation of blood coagulation (GO:0030194)	0.0288756	0.00110975	downregulated	10.4758	71.2734	['THBD', 'F2R', 'SERPINE1', 'THBS1']	Gene Ontology Biological Process (2018 version)	2.95478
negative regulation of apoptotic signaling pathway (GO:2001234)	0.0288924	0.00116486	downregulated	4.75953	32.1514	['NR4A2', 'DDX3X', 'SIAH2', 'PLAUR', 'RIPK1', 'THBS1', 'HSPA1A']	Gene Ontology Biological Process (2018 version)	2.93373
regulation of JAK-STAT cascade (GO:0046425)	0.0288924	0.00116486	downregulated	4.75953	32.1514	['SOCS3', 'CISH', 'FLRT2', 'FLRT1', 'HES1', 'ASPN', 'SOCS5']	Gene Ontology Biological Process (2018 version)	2.93373
positive regulation of coagulation (GO:0050820)	0.0288924	0.00116591	downregulated	19.6117	132.462	['F2R', 'SERPINE1', 'THBS1']	Gene Ontology Biological Process (2018 version)	2.93333
negative regulation of fibrinolysis (GO:0051918)	0.0288924	0.00116591	downregulated	19.6117	132.462	['THBD', 'SERPINE1', 'THBS1']	Gene Ontology Biological Process (2018 version)	2.93333
positive regulation of hemostasis (GO:1900048)	0.0288924	0.00116591	downregulated	19.6117	132.462	['F2R', 'SERPINE1', 'THBS1']	Gene Ontology Biological Process (2018 version)	2.93333
regulation of neuron differentiation (GO:0045664)	0.0290029	0.00119218	downregulated	4.15576	27.9764	['CCDC88A', 'IMPACT', 'BMP2', 'ROCK1', 'PTEN', 'ID3', 'NEPRO', 'DLL1']	Gene Ontology Biological Process (2018 version)	2.92366
regulation of protein kinase activity (GO:0045859)	0.0290029	0.00119266	downregulated	3.20288	21.5604	['UVRAG', 'WWTR1', 'RELN', 'CISH', 'FLRT2', 'CAMK2N1', 'FLRT1', 'TRIB1', 'PAK2', 'CYR61', 'ASPN']	Gene Ontology Biological Process (2018 version)	2.92348
positive regulation of Notch signaling pathway (GO:0045747)	0.0306877	0.00127374	downregulated	7.02453	46.8241	['NOV', 'BMP2K', 'NOD2', 'DLL1', 'NEPRO']	Gene Ontology Biological Process (2018 version)	2.89492
positive regulation of synaptic transmission (GO:0050806)	0.0329799	0.00139423	downregulated	4.60041	30.2496	['ARC', 'RELN', 'TSHZ3', 'FMR1', 'PLK2', 'PTEN', 'EPHB2']	Gene Ontology Biological Process (2018 version)	2.85567
positive regulation of endothelial cell proliferation (GO:0001938)	0.0329799	0.00139423	downregulated	4.60041	30.2496	['BMP2', 'EGR3', 'AKT3', 'VEGFC', 'NRARP', 'PRKD1', 'HIF1A']	Gene Ontology Biological Process (2018 version)	2.85567
transcription factor activity, RNA polymerase II core promoter proximal region sequence-specific binding (GO:0000982)	0.033813	0.000727161	downregulated	2.57444	18.6039	['JUN', 'CEBPB', 'TSHZ3', 'EBF1', 'KLF4', 'LITAF', 'THAP1', 'FOSL2', 'NR4A2', 'KLF7', 'ELF1', 'KLF6', 'NFIL3', 'FOSB', 'HES1', 'ATF3', 'JDP2']	Gene Ontology Molecular Function (2018 version)	3.13837
regulation of ERK1 and ERK2 cascade (GO:0070372)	0.0342117	0.00145945	downregulated	2.56861	16.7722	['NDRG4', 'F2R', 'PTEN', 'NOD2', 'CYR61', 'CTGF', 'BMP2', 'CAMK2N1', 'PDGFD', 'PDGFC', 'TIMP3', 'ACKR3', 'ROR1', 'EPHB2', 'EPHB4']	Gene Ontology Biological Process (2018 version)	2.83581
regulation of MAP kinase activity (GO:0043405)	0.0347909	0.00149753	downregulated	3.99732	25.9983	['RGS2', 'DUSP1', 'PDGFD', 'PDGFC', 'SPRY4', 'NOD2', 'EPHB2', 'TRIB1']	Gene Ontology Biological Process (2018 version)	2.82462
negative regulation of cysteine-type endopeptidase activity involved in apoptotic process (GO:0043154)	0.0350325	0.0015214	downregulated	4.52476	29.3572	['DDX3X', 'SIAH2', 'PLAUR', 'TNFRSF10B', 'KLF4', 'THBS1', 'PAK2']	Gene Ontology Biological Process (2018 version)	2.81776
negative regulation of translation (GO:0017148)	0.0359614	0.00161205	downregulated	3.94715	25.3812	['BTG2', 'DDX3X', 'YTHDF3', 'DAPK1', 'FMR1', 'ENC1', 'MEX3C', 'CPEB4']	Gene Ontology Biological Process (2018 version)	2.79262
response to laminar fluid shear stress (GO:0034616)	0.0359614	0.00163478	downregulated	16.8091	107.852	['KLF4', 'KLF2', 'NFE2L2']	Gene Ontology Biological Process (2018 version)	2.78654
negative regulation of inclusion body assembly (GO:0090084)	0.0359614	0.00163478	downregulated	16.8091	107.852	['DNAJB1', 'HSPA1B', 'HSPA1A']	Gene Ontology Biological Process (2018 version)	2.78654
hepaticobiliary system development (GO:0061008)	0.0359614	0.00164711	downregulated	9.24241	59.2321	['TGFBR3', 'CITED2', 'ARID5B', 'PKD2']	Gene Ontology Biological Process (2018 version)	2.78328
phospholipid translocation (GO:0045332)	0.0359614	0.00164711	downregulated	9.24241	59.2321	['ATP8B2', 'ATP8B1', 'ATP11C', 'ATP10A']	Gene Ontology Biological Process (2018 version)	2.78328
negative regulation of angiogenesis (GO:0016525)	0.0359614	0.00165742	downregulated	4.45155	28.501	['ROCK1', 'SERPINE1', 'THBS2', 'KLF4', 'ADAMTS9', 'THBS1', 'KLF2']	Gene Ontology Biological Process (2018 version)	2.78057
positive regulation of osteoblast differentiation (GO:0045669)	0.0359614	0.0016723	downregulated	6.55556	41.9133	['BMP2', 'SUCO', 'PRKD1', 'BMPR1B', 'CYR61']	Gene Ontology Biological Process (2018 version)	2.77669
actin filament bundle organization (GO:0061572)	0.0359614	0.0016723	downregulated	6.55556	41.9133	['BAIAP2L2', 'NEDD9', 'RHOBTB1', 'RND1', 'RHOB']	Gene Ontology Biological Process (2018 version)	2.77669
negative regulation of cellular protein metabolic process (GO:0032269)	0.0369695	0.00173339	downregulated	3.89822	24.7836	['BTG2', 'DDX3X', 'EDNRB', 'DAPK1', 'CAMK2N1', 'FMR1', 'ENC1', 'MEX3C']	Gene Ontology Biological Process (2018 version)	2.7611
positive regulation of endothelial cell migration (GO:0010595)	0.0380256	0.00180271	downregulated	4.38066	27.6791	['NUS1', 'AKT3', 'ABL1', 'PRKD1', 'THBS1', 'HIF1A', 'RHOB']	Gene Ontology Biological Process (2018 version)	2.74407
protein phosphorylation (GO:0006468)	0.0380256	0.00181213	downregulated	2.05525	12.9753	['MAP3K2', 'NEK4', 'DAPK1', 'PLK2', 'ADAM10', 'BAZ1B', 'TGFBR2', 'TGFBR3', 'BMP2', 'RELN', 'STK24', 'STK17B', 'AKT3', 'ABL1', 'BMP2K', 'SIK1', 'RIPK1', 'PRKD1', 'EPHB2', 'BMPR1B', 'PAK2', 'EPHB4', 'MAP2K6']	Gene Ontology Biological Process (2018 version)	2.74181
heart looping (GO:0001947)	0.0392919	0.00190268	downregulated	6.34376	39.7404	['NDRG4', 'SOX17', 'PKD2', 'DLL1', 'TGFBR2']	Gene Ontology Biological Process (2018 version)	2.72063
endoderm formation (GO:0001706)	0.0392919	0.00190268	downregulated	6.34376	39.7404	['SOX17', 'DUSP1', 'COL11A1', 'MMP2', 'COL8A1']	Gene Ontology Biological Process (2018 version)	2.72063
extracellular matrix organization (GO:0030198)	0.0395054	0.00194936	downregulated	2.58388	16.1241	['LAMA2', 'LAMC3', 'COL11A1', 'MMP2', 'SERPINE1', 'TNC', 'ADAM10', 'THBS1', 'FLRT2', 'LOX', 'SPOCK2', 'COL8A1', 'ADAMTS9', 'JAM3']	Gene Ontology Biological Process (2018 version)	2.71011
negative regulation of sprouting angiogenesis (GO:1903671)	0.0395054	0.00197375	downregulated	8.72849	54.3595	['KLF4', 'THBS1', 'ADAMTS9', 'KLF2']	Gene Ontology Biological Process (2018 version)	2.70471
negative regulation of cell cycle G1/S phase transition (GO:1902807)	0.0395054	0.00197375	downregulated	8.72849	54.3595	['PTEN', 'KLF4', 'PKD2', 'E2F7']	Gene Ontology Biological Process (2018 version)	2.70471
lipid translocation (GO:0034204)	0.0395054	0.00197375	downregulated	8.72849	54.3595	['ATP8B2', 'ATP8B1', 'ATP11C', 'ATP10A']	Gene Ontology Biological Process (2018 version)	2.70471
negative regulation of kinase activity (GO:0033673)	0.0396789	0.00199767	downregulated	3.8039	23.6442	['WWTR1', 'CISH', 'FLRT2', 'CAMK2N1', 'FLRT1', 'TRIB1', 'PAK2', 'ASPN']	Gene Ontology Biological Process (2018 version)	2.69948
transcriptional repressor activity, RNA polymerase II transcription factor binding (GO:0001191)	0.0396948	0.00106653	downregulated	5.76449	39.4484	['DNAJB1', 'TLE1', 'CITED2', 'ID3', 'TBX18', 'HSPA1A']	Gene Ontology Molecular Function (2018 version)	2.97203
transforming growth factor beta binding (GO:0050431)	0.0396948	0.00110975	downregulated	10.4758	71.2734	['TGFBR3', 'THBS1', 'LTBP1', 'TGFBR2']	Gene Ontology Molecular Function (2018 version)	2.95478
RNA polymerase binding (GO:0070063)	0.0396948	0.00110975	downregulated	10.4758	71.2734	['ZFP36', 'CCNT2', 'YTHDC2', 'ARHGAP5']	Gene Ontology Molecular Function (2018 version)	2.95478
regulation of fat cell differentiation (GO:0045598)	0.0413004	0.00212279	downregulated	4.24544	26.1308	['ZFP36', 'CEBPB', 'BMP2', 'CREBL2', 'WDFY2', 'MEDAG', 'ZFP36L1']	Gene Ontology Biological Process (2018 version)	2.67309
epithelial to mesenchymal transition (GO:0001837)	0.0413004	0.00215544	downregulated	6.1452	37.7301	['TGFBR3', 'OLFM1', 'BMP2', 'HEY1', 'HIF1A']	Gene Ontology Biological Process (2018 version)	2.66646
actin filament bundle assembly (GO:0051017)	0.0413004	0.00215544	downregulated	6.1452	37.7301	['BAIAP2L2', 'NEDD9', 'RHOBTB1', 'RND1', 'RHOB']	Gene Ontology Biological Process (2018 version)	2.66646
regulation of inclusion body assembly (GO:0090083)	0.0413004	0.00220629	downregulated	14.7072	89.956	['DNAJB1', 'HSPA1B', 'HSPA1A']	Gene Ontology Biological Process (2018 version)	2.65634
Golgi ribbon formation (GO:0090161)	0.0413004	0.00220629	downregulated	14.7072	89.956	['GOLPH3', 'VAMP4', 'TMED5']	Gene Ontology Biological Process (2018 version)	2.65634
regulation of nuclear-transcribed mRNA poly(A) tail shortening (GO:0060211)	0.0413004	0.00220629	downregulated	14.7072	89.956	['BTG2', 'ZFP36', 'PABPC1']	Gene Ontology Biological Process (2018 version)	2.65634
spinal cord development (GO:0021510)	0.0413004	0.00220629	downregulated	14.7072	89.956	['RELN', 'PKD2', 'DLL1']	Gene Ontology Biological Process (2018 version)	2.65634
positive regulation of nuclear-transcribed mRNA poly(A) tail shortening (GO:0060213)	0.0413004	0.00220629	downregulated	14.7072	89.956	['BTG2', 'ZFP36', 'PABPC1']	Gene Ontology Biological Process (2018 version)	2.65634
positive regulation of inflammatory response (GO:0050729)	0.0424277	0.00229844	downregulated	4.1809	25.4011	['PTGER4', 'NFKBIA', 'SERPINE1', 'LPL', 'LBP', 'NOD2', 'OSMR']	Gene Ontology Biological Process (2018 version)	2.63857
positive regulation of phosphorylation (GO:0042327)	0.0424277	0.00229912	downregulated	2.64271	16.0551	['FMR1', 'PLAUR', 'HIF1A', 'THBS1', 'CYR61', 'BMP2', 'CCND2', 'ABL1', 'ROR1', 'RIPK1', 'WDFY2', 'EPHB2', 'EPHB4']	Gene Ontology Biological Process (2018 version)	2.63844
protein localization to Golgi apparatus (GO:0034067)	0.0429253	0.00234258	downregulated	8.26868	50.0793	['GOLPH3', 'ARL5B', 'ARL5A', 'BICD2']	Gene Ontology Biological Process (2018 version)	2.63031
negative regulation of transforming growth factor beta receptor signaling pathway (GO:0030512)	0.0439944	0.00243474	downregulated	4.82137	29.0146	['SMURF2', 'BAMBI', 'LTBP1', 'ASPN', 'TGFBR2', 'HSPA1A']	Gene Ontology Biological Process (2018 version)	2.61355
Notch signaling pathway (GO:0007219)	0.0439944	0.00243474	downregulated	4.82137	29.0146	['BMP2', 'HEY1', 'ADAM10', 'NRARP', 'HES1', 'DLL1']	Gene Ontology Biological Process (2018 version)	2.61355
actin cytoskeleton (GO:0015629)	0.0444054	0.000464978	downregulated	2.60112	19.9597	['CLIC4', 'DAPK1', 'SLC2A1', 'CTTNBP2NL', 'CNN3', 'RND1', 'CLDN5', 'ARHGAP21', 'BAIAP2L2', 'ARC', 'LASP1', 'CDH2', 'CALD1', 'DLC1', 'ABL1', 'INTS6', 'TAF5', 'LLGL2']	Gene Ontology Cellular Component (2018 version)	3.33257
phospholipid-translocating ATPase activity (GO:0004012)	0.0451714	0.00136	downregulated	9.82056	64.8184	['ATP8B2', 'ATP8B1', 'ATP11C', 'ATP10A']	Gene Ontology Molecular Function (2018 version)	2.86646
protein kinase regulator activity (GO:0019887)	0.0452073	0.0014583	downregulated	3.62895	23.6988	['DNAJC3', 'SOCS3', 'CCNT2', 'CISH', 'FLRT2', 'FLRT1', 'TRIB1', 'ASPN', 'SOCS5']	Gene Ontology Molecular Function (2018 version)	2.83615
nervous system development (GO:0007399)	0.0468837	0.00261266	downregulated	2.0267	12.0536	['PCDHGB5', 'GDA', 'FMR1', 'PCDHGB2', 'PCDHGC3', 'PTEN', 'CRIM1', 'PKD2', 'CLN5', 'OLFM1', 'ZEB2', 'MAFB', 'EDNRB', 'RELN', 'CDH2', 'FEZ1', 'SPOCK2', 'PDGFC', 'ENC1', 'HES1', 'EPHB2', 'SH3GL1']	Gene Ontology Biological Process (2018 version)	2.58292
negative regulation of cellular amide metabolic process (GO:0034249)	0.0478195	0.00268319	downregulated	4.05751	24.0235	['BTG2', 'DDX3X', 'ROCK1', 'DAPK1', 'FMR1', 'ENC1', 'MEX3C']	Gene Ontology Biological Process (2018 version)	2.57135
negative regulation of extrinsic apoptotic signaling pathway (GO:2001237)	0.0512112	0.00289318	downregulated	3.9985	23.3728	['SIAH2', 'SERPINE1', 'TNFRSF10B', 'RIPK1', 'THBS1', 'HSPA1B', 'HSPA1A']	Gene Ontology Biological Process (2018 version)	2.53863
brain development (GO:0007420)	0.0530868	0.00302805	downregulated	3.23107	18.7397	['NDRG4', 'RELN', 'CDH2', 'SLC6A17', 'H2AFY2', 'NNAT', 'PTEN', 'TGFBR2', 'CLN5']	Gene Ontology Biological Process (2018 version)	2.51884
positive regulation of epithelial to mesenchymal transition (GO:0010718)	0.0530868	0.00306034	downregulated	5.6176	32.5216	['WWTR1', 'OLFM1', 'BMP2', 'BAMBI', 'TGFBR2']	Gene Ontology Biological Process (2018 version)	2.51423
determination of heart left/right asymmetry (GO:0061371)	0.0530868	0.00306034	downregulated	5.6176	32.5216	['NDRG4', 'SOX17', 'PKD2', 'DLL1', 'TGFBR2']	Gene Ontology Biological Process (2018 version)	2.51423
negative regulation of transmembrane receptor protein serine/threonine kinase signaling pathway (GO:0090101)	0.053686	0.00311552	downregulated	3.94118	22.7459	['NOV', 'SMURF2', 'BAMBI', 'FST', 'ASPN', 'TGFBR2', 'HSPA1A']	Gene Ontology Biological Process (2018 version)	2.50647
regulation of programmed cell death (GO:0043067)	0.054007	0.00320015	downregulated	2.35284	13.516	['MAP3K2', 'NEK4', 'DAPK1', 'MAGED1', 'DUSP1', 'TNFRSF10B', 'INHBB', 'GDF5', 'BMP3', 'BMP2', 'STK24', 'ABL1', 'RIPK1', 'PAK2', 'MAP2K6']	Gene Ontology Biological Process (2018 version)	2.49483
negative regulation of growth (GO:0045926)	0.054007	0.00320307	downregulated	3.20179	18.39	['CDA', 'GJA1', 'DDX3X', 'SOX17', 'NOV', 'OSGIN1', 'SLIT3', 'HSPA1B', 'HSPA1A']	Gene Ontology Biological Process (2018 version)	2.49443
positive regulation of nitric oxide biosynthetic process (GO:0045429)	0.054007	0.00321718	downregulated	7.48041	42.932	['HSP90AA1', 'PKD2', 'KLF4', 'KLF2']	Gene Ontology Biological Process (2018 version)	2.49253
positive regulation of nitric oxide metabolic process (GO:1904407)	0.054007	0.00321718	downregulated	7.48041	42.932	['HSP90AA1', 'PKD2', 'KLF4', 'KLF2']	Gene Ontology Biological Process (2018 version)	2.49253
transmembrane receptor protein serine/threonine kinase signaling pathway (GO:0007178)	0.0565393	0.00338975	downregulated	2.94944	16.7734	['TGFBR3', 'CLDN5', 'BMP3', 'JUN', 'BMP2', 'SMURF2', 'INHBB', 'BMPR1B', 'GDF5', 'TGFBR2']	Gene Ontology Biological Process (2018 version)	2.46983
regulation of extrinsic apoptotic signaling pathway (GO:2001236)	0.0576857	0.00348065	downregulated	4.45657	25.2266	['SIAH2', 'G0S2', 'TNFRSF10B', 'RIPK1', 'THBS1', 'PAK2']	Gene Ontology Biological Process (2018 version)	2.45834
regulation of transforming growth factor beta receptor signaling pathway (GO:0017015)	0.0588161	0.00359916	downregulated	3.8313	21.559	['SMURF2', 'CITED2', 'BAMBI', 'THBS1', 'ASPN', 'TGFBR2', 'HSPA1A']	Gene Ontology Biological Process (2018 version)	2.4438
regulation of fibrinolysis (GO:0051917)	0.0588161	0.00368449	downregulated	11.7646	65.9243	['THBD', 'SERPINE1', 'THBS1']	Gene Ontology Biological Process (2018 version)	2.43362
regulation of NMDA receptor activity (GO:2000310)	0.0588161	0.00368449	downregulated	11.7646	65.9243	['RELN', 'DAPK1', 'EPHB2']	Gene Ontology Biological Process (2018 version)	2.43362
negative regulation of epidermal growth factor-activated receptor activity (GO:0007175)	0.0588161	0.00368449	downregulated	11.7646	65.9243	['ERRFI1', 'GPRC5A', 'SOCS5']	Gene Ontology Biological Process (2018 version)	2.43362
pathway-restricted SMAD protein phosphorylation (GO:0060389)	0.0588161	0.00368449	downregulated	11.7646	65.9243	['TGFBR3', 'BMP2', 'TGFBR2']	Gene Ontology Biological Process (2018 version)	2.43362
regulation of oxidoreductase activity (GO:0051341)	0.0588161	0.00368449	downregulated	11.7646	65.9243	['DLC1', 'ABL1', 'NOD2']	Gene Ontology Biological Process (2018 version)	2.43362
positive regulation of wound healing (GO:0090303)	0.0591479	0.003728	downregulated	7.14003	39.9262	['ARFGEF1', 'SERPINE1', 'F2R', 'THBS1']	Gene Ontology Biological Process (2018 version)	2.42852
response to reactive oxygen species (GO:0000302)	0.0595369	0.00378749	downregulated	4.37382	24.3886	['PLK3', 'JUN', 'STK24', 'DLC1', 'CAT', 'PKD2']	Gene Ontology Biological Process (2018 version)	2.42165
negative regulation of protein secretion (GO:0050709)	0.0595369	0.00379828	downregulated	5.3134	29.6127	['PTGER4', 'NOV', 'IRS1', 'F2R', 'INHBB']	Gene Ontology Biological Process (2018 version)	2.42041
negative regulation of MAPK cascade (GO:0043409)	0.0599321	0.00386139	downregulated	3.77863	20.9968	['RGS2', 'DUSP1', 'CAMK2N1', 'SPRY4', 'PTEN', 'TIMP3', 'EPHB2']	Gene Ontology Biological Process (2018 version)	2.41326
positive regulation of cell migration (GO:0030335)	0.0599321	0.00386956	downregulated	2.47587	13.7525	['SMURF2', 'F2R', 'SEMA4C', 'ADAM10', 'HIF1A', 'THBS1', 'CYR61', 'PTP4A1', 'BMP2', 'PDGFD', 'PDGFC', 'ENPP2', 'NUMB']	Gene Ontology Biological Process (2018 version)	2.41234
negative regulation of cell death (GO:0060548)	0.0637085	0.00413787	downregulated	3.72737	20.4542	['IMPACT', 'NOV', 'PRKD1', 'CYR61', 'HSPA1B', 'CTGF', 'HSPA1A']	Gene Ontology Biological Process (2018 version)	2.38322
cellular protein modification process (GO:0006464)	0.0643165	0.00420208	downregulated	1.63024	8.92096	['PTPRU', 'TNC', 'PTEN', 'HIF1A', 'LTBP1', 'THBS1', 'CYR61', 'SOCS3', 'CAND1', 'EVA1A', 'CDH2', 'AKT3', 'ABL1', 'PAK2', 'SOCS5', 'MAP3K2', 'CISH', 'NEK4', 'DUSP1', 'DAPK1', 'PLK2', 'PLAUR', 'ADAM10', 'PTPN12', 'DUSP8', 'CP', 'CTTNBP2NL', 'TGFBR2', 'DNAJC3', 'BMP2', 'STK24', 'LOX', 'CTH', 'STK17B', 'BMP2K', 'SIK1', 'PRKD1', 'BMPR1B', 'KBTBD8']	Gene Ontology Biological Process (2018 version)	2.37654
transcriptional repressor activity, RNA polymerase II transcription regulatory region sequence-specific binding (GO:0001227)	0.0648723	0.00223216	downregulated	2.94136	17.9564	['ZEB2', 'CEBPB', 'TSHZ3', 'NFIL3', 'ERF', 'ARID5B', 'MAFK', 'HES1', 'ZBTB4', 'THAP1', 'PURG']	Gene Ontology Molecular Function (2018 version)	2.65127
positive regulation of angiogenesis (GO:0045766)	0.0650929	0.00431524	downregulated	3.32135	18.0868	['SERPINE1', 'VEGFC', 'PRKD1', 'KLF4', 'HIF1A', 'DLL1', 'THBS1', 'RHOB']	Gene Ontology Biological Process (2018 version)	2.36499
positive regulation of transmembrane receptor protein serine/threonine kinase signaling pathway (GO:0090100)	0.0650929	0.00442907	downregulated	3.67748	19.9304	['BMP3', 'BMP2', 'CITED2', 'INHBB', 'THBS1', 'GDF5', 'CYR61']	Gene Ontology Biological Process (2018 version)	2.35369
negative regulation of intrinsic apoptotic signaling pathway (GO:2001243)	0.0650929	0.00446069	downregulated	4.21718	22.8253	['DNAJA1', 'DDX3X', 'PLAUR', 'ACKR3', 'HSPA1A', 'NFE2L2']	Gene Ontology Biological Process (2018 version)	2.3506
regulation of translational initiation (GO:0006446)	0.0650929	0.00446069	downregulated	4.21718	22.8253	['DNAJC3', 'PPP1R15B', 'IMPACT', 'DDX3X', 'YTHDF3', 'FMR1']	Gene Ontology Biological Process (2018 version)	2.3506
regulation of cellular response to stress (GO:0080135)	0.0650929	0.00457541	downregulated	3.28659	17.705	['DNAJB1', 'HSP90AA1', 'IMPACT', 'NEK4', 'ABL1', 'HSPA1B', 'IER3', 'HSPA1A']	Gene Ontology Biological Process (2018 version)	2.33957
negative regulation of smooth muscle cell migration (GO:0014912)	0.0650929	0.00460303	downregulated	10.6945	57.5477	['NDRG4', 'SERPINE1', 'TRIB1']	Gene Ontology Biological Process (2018 version)	2.33696
negative regulation of focal adhesion assembly (GO:0051895)	0.0650929	0.00460303	downregulated	10.6945	57.5477	['DLC1', 'PTEN', 'THBS1']	Gene Ontology Biological Process (2018 version)	2.33696
establishment or maintenance of actin cytoskeleton polarity (GO:0030950)	0.0650929	0.00460303	downregulated	10.6945	57.5477	['RHOBTB1', 'RHOB', 'RND1']	Gene Ontology Biological Process (2018 version)	2.33696
regulation of nuclear-transcribed mRNA catabolic process, deadenylation-dependent decay (GO:1900151)	0.0650929	0.00460303	downregulated	10.6945	57.5477	['ZFP36', 'PABPC1', 'ZFP36L1']	Gene Ontology Biological Process (2018 version)	2.33696
cellular response to osmotic stress (GO:0071470)	0.0650929	0.00460303	downregulated	10.6945	57.5477	['DDX3X', 'PKD2', 'ZFP36L1']	Gene Ontology Biological Process (2018 version)	2.33696
purine-containing compound catabolic process (GO:0072523)	0.0650929	0.00460303	downregulated	10.6945	57.5477	['NT5E', 'PNP', 'GDA']	Gene Ontology Biological Process (2018 version)	2.33696
regulation of protein modification by small protein conjugation or removal (GO:1903320)	0.0650929	0.00460303	downregulated	10.6945	57.5477	['HSP90AA1', 'HSPA1B', 'HSPA1A']	Gene Ontology Biological Process (2018 version)	2.33696
purine nucleotide catabolic process (GO:0006195)	0.0650929	0.00460303	downregulated	10.6945	57.5477	['NT5E', 'PNP', 'GDA']	Gene Ontology Biological Process (2018 version)	2.33696
cell migration involved in sprouting angiogenesis (GO:0002042)	0.0650929	0.00460303	downregulated	10.6945	57.5477	['EFNB2', 'EGR3', 'EPHB4']	Gene Ontology Biological Process (2018 version)	2.33696
regulation of focal adhesion assembly (GO:0051893)	0.0654799	0.00465556	downregulated	5.0404	27.0654	['ROCK1', 'DLC1', 'PTEN', 'ABL1', 'THBS1']	Gene Ontology Biological Process (2018 version)	2.33203
protein serine/threonine kinase activity (GO:0004674)	0.066767	0.00244094	downregulated	2.16758	13.0388	['MAP3K2', 'PLK3', 'CCNT2', 'NEK4', 'ROCK1', 'DAPK1', 'PLK2', 'TGFBR2', 'STK24', 'PRKD3', 'STK17B', 'AKT3', 'BMP2K', 'SIK1', 'RIPK1', 'PRKD1', 'BMPR1B', 'PAK2', 'MAP2K6']	Gene Ontology Molecular Function (2018 version)	2.61244
positive regulation of intracellular signal transduction (GO:1902533)	0.0668291	0.00480029	downregulated	1.91785	10.2395	['IRS1', 'CAV2', 'PLK2', 'F2R', 'TNFRSF10B', 'NOD2', 'ATP2C1', 'LITAF', 'THBS1', 'GJA1', 'BMP2', 'GOLPH3', 'RELN', 'PDGFD', 'PDGFC', 'TRAF5', 'REL', 'ROR1', 'RIPK1', 'PRKD1', 'EPHB2', 'EPHB4']	Gene Ontology Biological Process (2018 version)	2.31873
regulation of cell growth (GO:0001558)	0.0668291	0.00481131	downregulated	2.51249	13.4086	['CDA', 'GJA1', 'DDX3X', 'SOX17', 'NOV', 'CISH', 'OSGIN1', 'DERL2', 'ADAM10', 'SLIT3', 'HSPA1B', 'HSPA1A']	Gene Ontology Biological Process (2018 version)	2.31774
negative regulation of protein modification process (GO:0031400)	0.0668291	0.00482854	downregulated	4.14298	22.0954	['PPP1R15A', 'PPP1R15B', 'WWTR1', 'IMPACT', 'PTEN', 'EPHB2']	Gene Ontology Biological Process (2018 version)	2.31618
positive regulation of phospholipid metabolic process (GO:1903727)	0.0668741	0.0049089	downregulated	6.54435	34.7944	['FABP3', 'IRS1', 'NOD2', 'PRKD1']	Gene Ontology Biological Process (2018 version)	2.30902
cellular response to hydrogen peroxide (GO:0070301)	0.0668741	0.0049089	downregulated	6.54435	34.7944	['IMPACT', 'ABL1', 'RHOB', 'NFE2L2']	Gene Ontology Biological Process (2018 version)	2.30902
positive regulation of extrinsic apoptotic signaling pathway (GO:2001238)	0.0668741	0.0049089	downregulated	6.54435	34.7944	['G0S2', 'RIPK1', 'THBS1', 'PAK2']	Gene Ontology Biological Process (2018 version)	2.30902
protein kinase activity (GO:0004672)	0.0676112	0.00261721	downregulated	1.9602	11.6547	['MAP3K2', 'PLK3', 'HSP90AA1', 'CCNT2', 'ROCK1', 'NEK4', 'DAPK1', 'PLK2', 'BAZ1B', 'STK24', 'PRKD3', 'STK17B', 'AKT3', 'BMP2K', 'ABL1', 'RIPK1', 'ROR1', 'SIK1', 'PRKD1', 'EPHB2', 'BMPR1B', 'PAK2', 'EPHB4', 'MAP2K6']	Gene Ontology Molecular Function (2018 version)	2.58216
positive regulation of cellular catabolic process (GO:0031331)	0.0695456	0.00513173	downregulated	3.21918	16.9725	['HSP90AA1', 'ROCK1', 'IRS1', 'DAPK1', 'PLK2', 'PRKD1', 'SNX33', 'HIF1A']	Gene Ontology Biological Process (2018 version)	2.28974
negative regulation of neuron differentiation (GO:0045665)	0.070351	0.0052182	downregulated	4.07134	21.3973	['EFNB2', 'EDNRB', 'ID3', 'HES1', 'NEPRO', 'DLL1']	Gene Ontology Biological Process (2018 version)	2.28248
positive regulation of epithelial cell proliferation (GO:0050679)	0.0724366	0.00542857	downregulated	3.1865	16.621	['BMP2', 'EGR3', 'AKT3', 'VEGFC', 'NRARP', 'PRKD1', 'NOD2', 'HIF1A']	Gene Ontology Biological Process (2018 version)	2.26531
negative regulation of response to external stimulus (GO:0032102)	0.0724366	0.00542857	downregulated	3.1865	16.621	['PTGER4', 'TNFAIP6', 'NOV', 'SERPINE1', 'PTEN', 'NOD2', 'TRIB1', 'KLF4']	Gene Ontology Biological Process (2018 version)	2.26531
positive regulation of cell motility (GO:2000147)	0.0727533	0.00550058	downregulated	2.58852	13.4678	['PTP4A1', 'BMP2', 'PDGFD', 'SPOCK2', 'F2R', 'PDGFC', 'SEMA4C', 'NUMB', 'ADAM10', 'THBS1', 'CYR61']	Gene Ontology Biological Process (2018 version)	2.25959
cortical cytoskeleton organization (GO:0030865)	0.0727533	0.00558362	downregulated	6.28226	32.5918	['FMNL2', 'ROCK1', 'RHOJ', 'LLGL2']	Gene Ontology Biological Process (2018 version)	2.25308
cellular response to reactive oxygen species (GO:0034614)	0.0727533	0.0056304	downregulated	4.00213	20.7293	['IMPACT', 'JUN', 'ABL1', 'PKD2', 'RHOB', 'NFE2L2']	Gene Ontology Biological Process (2018 version)	2.24946
negative regulation of insulin secretion (GO:0046676)	0.0727533	0.00564802	downregulated	9.80282	50.7438	['NOV', 'IRS1', 'INHBB']	Gene Ontology Biological Process (2018 version)	2.2481
negative regulation of adherens junction organization (GO:1903392)	0.0727533	0.00564802	downregulated	9.80282	50.7438	['DLC1', 'PTEN', 'THBS1']	Gene Ontology Biological Process (2018 version)	2.2481
endocardial cushion morphogenesis (GO:0003203)	0.0727533	0.00564802	downregulated	9.80282	50.7438	['BMP2', 'HEY1', 'TGFBR2']	Gene Ontology Biological Process (2018 version)	2.2481
regulation of establishment of cell polarity (GO:2000114)	0.0727533	0.00564802	downregulated	9.80282	50.7438	['ARFGEF1', 'RAP1B', 'ROCK1']	Gene Ontology Biological Process (2018 version)	2.2481
activation of protein kinase activity (GO:0032147)	0.0769169	0.00600082	downregulated	2.33937	11.9679	['MAP3K2', 'NEK4', 'F2R', 'TNFRSF10B', 'NOD2', 'THBS1', 'TGFBR2', 'CCDC88A', 'BMP2', 'STK24', 'ABL1', 'PAK2', 'MAP2K6']	Gene Ontology Biological Process (2018 version)	2.22179
regulation of cell motility (GO:2000145)	0.0773123	0.00606138	downregulated	3.12308	15.9459	['ROCK1', 'SPOCK2', 'ENPP2', 'ABL1', 'AMOTL2', 'RHOBTB1', 'RND1', 'RHOB']	Gene Ontology Biological Process (2018 version)	2.21743
positive regulation of cation channel activity (GO:2001259)	0.0786515	0.00631751	downregulated	6.04032	30.5908	['ARC', 'RELN', 'PKD2', 'EPHB2']	Gene Ontology Biological Process (2018 version)	2.19945
positive regulation of reactive oxygen species biosynthetic process (GO:1903428)	0.0786515	0.00631751	downregulated	6.04032	30.5908	['HSP90AA1', 'PKD2', 'KLF4', 'KLF2']	Gene Ontology Biological Process (2018 version)	2.19945
regulation of blood coagulation (GO:0030193)	0.0786515	0.00631751	downregulated	6.04032	30.5908	['THBD', 'SERPINE1', 'F2R', 'THBS1']	Gene Ontology Biological Process (2018 version)	2.19945
regulation of developmental growth (GO:0048638)	0.0786515	0.00631751	downregulated	6.04032	30.5908	['OLFM1', 'SIX4', 'ABL1', 'DLL1']	Gene Ontology Biological Process (2018 version)	2.19945
cellular response to cAMP (GO:0071320)	0.0786515	0.00631751	downregulated	6.04032	30.5908	['HCN4', 'RAP1B', 'PKD2', 'ZFP36L1']	Gene Ontology Biological Process (2018 version)	2.19945
positive regulation of autophagy (GO:0010508)	0.0808528	0.0065254	downregulated	3.87051	19.4766	['PLK3', 'ROCK1', 'DAPK1', 'PLK2', 'WAC', 'PRKD1']	Gene Ontology Biological Process (2018 version)	2.18539
negative regulation of peptide hormone secretion (GO:0090278)	0.0829697	0.0068238	downregulated	9.04829	45.1269	['NOV', 'IRS1', 'INHBB']	Gene Ontology Biological Process (2018 version)	2.16597
dendritic spine morphogenesis (GO:0060997)	0.0829697	0.0068238	downregulated	9.04829	45.1269	['ARC', 'PTEN', 'EPHB2']	Gene Ontology Biological Process (2018 version)	2.16597
mRNA transcription from RNA polymerase II promoter (GO:0042789)	0.0829697	0.0068238	downregulated	9.04829	45.1269	['SOX17', 'ZBTB1', 'HIF1A']	Gene Ontology Biological Process (2018 version)	2.16597
positive regulation of cell migration involved in sprouting angiogenesis (GO:0090050)	0.0829697	0.0068238	downregulated	9.04829	45.1269	['SRPX2', 'AKT3', 'RHOJ']	Gene Ontology Biological Process (2018 version)	2.16597
U7 snRNP (GO:0005683)	0.0843677	0.000504318	upregulated	29.4205	223.37	['LSM11', 'SNRPD3', 'SNRPF']	Gene Ontology Cellular Component (2018 version)	3.2973
acetylcholine-gated channel complex (GO:0005892)	0.0843677	0.000708972	upregulated	12.0887	87.6636	['CHRNA1', 'CHRNB1', 'CHRNE', 'CHRNA9']	Gene Ontology Cellular Component (2018 version)	3.14937
regulation of epithelial to mesenchymal transition (GO:0010717)	0.0848332	0.00700966	downregulated	3.80789	18.8889	['OLFM1', 'WWTR1', 'BMP2', 'BAMBI', 'PTEN', 'TGFBR2']	Gene Ontology Biological Process (2018 version)	2.1543
regulation of protein autophosphorylation (GO:0031952)	0.0856815	0.00711269	downregulated	5.81631	28.7667	['ERRFI1', 'IMPACT', 'PDGFD', 'PDGFC']	Gene Ontology Biological Process (2018 version)	2.14797
cortical cytoskeleton (GO:0030863)	0.0869393	0.00182072	downregulated	5.1366	32.4043	['CLDN5', 'LASP1', 'CDH2', 'DLC1', 'SLC2A1', 'LLGL2']	Gene Ontology Cellular Component (2018 version)	2.73976
cortical actin cytoskeleton (GO:0030864)	0.0869393	0.00182072	downregulated	5.1366	32.4043	['CLDN5', 'LASP1', 'CDH2', 'DLC1', 'SLC2A1', 'LLGL2']	Gene Ontology Cellular Component (2018 version)	2.73976
small nuclear ribonucleoprotein complex (GO:0030532)	0.0880399	0.00110975	upregulated	10.4758	71.2734	['LSM6', 'LSM11', 'SNRPD3', 'SNRPF']	Gene Ontology Cellular Component (2018 version)	2.95478
positive regulation of developmental process (GO:0051094)	0.0893401	0.00749343	downregulated	3.00348	14.6982	['JUN', 'BMP2', 'JUND', 'SMURF2', 'ENPP2', 'BMPR1B', 'JUNB', 'CTGF']	Gene Ontology Biological Process (2018 version)	2.12532
regulation of endothelial cell migration (GO:0010594)	0.0893401	0.0075194	downregulated	3.74725	18.3251	['ABL1', 'STC1', 'PRKD1', 'ADAMTS9', 'THBS1', 'RHOB']	Gene Ontology Biological Process (2018 version)	2.12382
regulation of osteoblast differentiation (GO:0045667)	0.0893401	0.0075194	downregulated	3.74725	18.3251	['BMP2', 'TWIST2', 'SUCO', 'PRKD1', 'BMPR1B', 'CYR61']	Gene Ontology Biological Process (2018 version)	2.12382
SH2 domain binding (GO:0042169)	0.091238	0.003728	downregulated	7.14003	39.9262	['IRS1', 'DLC1', 'ABL1', 'ARHGAP5']	Gene Ontology Molecular Function (2018 version)	2.42852
positive regulation of cellular protein metabolic process (GO:0032270)	0.0921752	0.00779345	downregulated	3.28195	15.9321	['NFKBIA', 'HSP90AA1', 'DDX3X', 'YTHDF3', 'FMR1', 'KLF4', 'THBS1']	Gene Ontology Biological Process (2018 version)	2.10827
regulation of nitric oxide biosynthetic process (GO:0045428)	0.0924235	0.0079712	downregulated	5.60829	27.0988	['HSP90AA1', 'PKD2', 'KLF4', 'KLF2']	Gene Ontology Biological Process (2018 version)	2.09848
neuron projection morphogenesis (GO:0048812)	0.0924235	0.00802301	downregulated	2.58063	12.4527	['ARC', 'IMPACT', 'STK24', 'ROCK1', 'OMD', 'MAP1A', 'FLRT1', 'PTEN', 'SLIT3', 'EPHB2']	Gene Ontology Biological Process (2018 version)	2.09566
regulation of blood vessel endothelial cell migration (GO:0043535)	0.0924235	0.00804089	downregulated	4.367	21.063	['NUS1', 'AKT3', 'PRKD1', 'THBS1', 'HIF1A']	Gene Ontology Biological Process (2018 version)	2.0947
vascular endothelial growth factor receptor signaling pathway (GO:0048010)	0.0924235	0.00805534	downregulated	3.68851	17.7839	['HSP90AA1', 'ROCK1', 'ELMO1', 'VEGFC', 'PRKD1', 'PAK2']	Gene Ontology Biological Process (2018 version)	2.09392
histone H2A monoubiquitination (GO:0035518)	0.0924235	0.00813412	downregulated	8.40155	40.4256	['RYBP', 'BMI1', 'RNF2']	Gene Ontology Biological Process (2018 version)	2.08969
response to purine-containing compound (GO:0014074)	0.0924235	0.00813412	downregulated	8.40155	40.4256	['JUN', 'JUND', 'JUNB']	Gene Ontology Biological Process (2018 version)	2.08969
nucleotide catabolic process (GO:0009166)	0.0924235	0.00813412	downregulated	8.40155	40.4256	['NT5E', 'PNP', 'GDA']	Gene Ontology Biological Process (2018 version)	2.08969
positive regulation of cartilage development (GO:0061036)	0.0924235	0.00813412	downregulated	8.40155	40.4256	['BMP2', 'BMPR1B', 'GDF5']	Gene Ontology Biological Process (2018 version)	2.08969
platelet-derived growth factor receptor signaling pathway (GO:0048008)	0.0924235	0.00813412	downregulated	8.40155	40.4256	['PDGFD', 'PDGFC', 'ABL1']	Gene Ontology Biological Process (2018 version)	2.08969
positive regulation of cellular metabolic process (GO:0031325)	0.0934336	0.00825893	downregulated	3.24317	15.5557	['NFKBIA', 'FMR1', 'RIPK1', 'KLF4', 'THBS1', 'HIF1A', 'TGFBR2']	Gene Ontology Biological Process (2018 version)	2.08308
regulation of cysteine-type endopeptidase activity involved in apoptotic process (GO:0043281)	0.0937193	0.00874455	downregulated	3.20529	15.1909	['DDX3X', 'DAPK1', 'SIAH2', 'F2R', 'TNFRSF10B', 'KLF4', 'THBS1']	Gene Ontology Biological Process (2018 version)	2.05826
regulation of transcription from RNA polymerase II promoter in response to stress (GO:0043618)	0.0937193	0.00874455	downregulated	3.20529	15.1909	['DNAJB1', 'IMPACT', 'HIF1A', 'ATF3', 'KLF2', 'HSPA1A', 'NFE2L2']	Gene Ontology Biological Process (2018 version)	2.05826
regulation of keratinocyte apoptotic process (GO:1902172)	0.0937193	0.00875241	downregulated	19.5743	92.7514	['ZFP36', 'ZFP36L1']	Gene Ontology Biological Process (2018 version)	2.05787
regulation of microtubule nucleation (GO:0010968)	0.0937193	0.00875241	downregulated	19.5743	92.7514	['HSPA1B', 'HSPA1A']	Gene Ontology Biological Process (2018 version)	2.05787
heart trabecula formation (GO:0060347)	0.0937193	0.00875241	downregulated	19.5743	92.7514	['TGFBR3', 'HEY1']	Gene Ontology Biological Process (2018 version)	2.05787
regulation of chemokine-mediated signaling pathway (GO:0070099)	0.0937193	0.00875241	downregulated	19.5743	92.7514	['SLIT3', 'HIF1A']	Gene Ontology Biological Process (2018 version)	2.05787
positive regulation of osteoblast proliferation (GO:0033690)	0.0937193	0.00875241	downregulated	19.5743	92.7514	['BMP2', 'CYR61']	Gene Ontology Biological Process (2018 version)	2.05787
regulation of extent of cell growth (GO:0061387)	0.0937193	0.00875241	downregulated	19.5743	92.7514	['OLFM1', 'ABL1']	Gene Ontology Biological Process (2018 version)	2.05787
galactosylceramide metabolic process (GO:0006681)	0.0937193	0.00875241	downregulated	19.5743	92.7514	['GALC', 'B4GALT3']	Gene Ontology Biological Process (2018 version)	2.05787
negative regulation of mRNA catabolic process (GO:1902373)	0.0937193	0.00875241	downregulated	19.5743	92.7514	['FMR1', 'PABPC1']	Gene Ontology Biological Process (2018 version)	2.05787
cellular response to cold (GO:0070417)	0.0937193	0.00875241	downregulated	19.5743	92.7514	['NFKBIA', 'DNAJC3']	Gene Ontology Biological Process (2018 version)	2.05787
negative regulation of cytoplasmic translation (GO:2000766)	0.0937193	0.00875241	downregulated	19.5743	92.7514	['FMR1', 'CPEB4']	Gene Ontology Biological Process (2018 version)	2.05787
negative regulation of phospholipase activity (GO:0010519)	0.0937193	0.00875241	downregulated	19.5743	92.7514	['RGS2', 'ABL1']	Gene Ontology Biological Process (2018 version)	2.05787
negative regulation of cell cycle (GO:0045786)	0.0981612	0.00920869	downregulated	3.57637	16.7646	['BTG2', 'BMP2', 'DUSP1', 'CAMK2N1', 'IPO7', 'RHOB']	Gene Ontology Biological Process (2018 version)	2.0358
regulation of DNA binding (GO:0051101)	0.0981612	0.00947181	downregulated	4.18074	19.4799	['NFKBIA', 'JUN', 'PLAUR', 'ID3', 'HES1']	Gene Ontology Biological Process (2018 version)	2.02357
positive regulation of ossification (GO:0045778)	0.0981612	0.00947181	downregulated	4.18074	19.4799	['BMP2', 'SUCO', 'PRKD1', 'BMPR1B', 'CYR61']	Gene Ontology Biological Process (2018 version)	2.02357
positive regulation of nervous system development (GO:0051962)	0.0981612	0.00947181	downregulated	4.18074	19.4799	['RELN', 'SRPX2', 'NUMB', 'EPHB2', 'NCMAP']	Gene Ontology Biological Process (2018 version)	2.02357
regulation of keratinocyte proliferation (GO:0010837)	0.0981612	0.00958222	downregulated	7.84105	36.444	['ZFP36', 'PRKD1', 'ZFP36L1']	Gene Ontology Biological Process (2018 version)	2.01853
regulation of smooth muscle cell migration (GO:0014910)	0.0981612	0.00958222	downregulated	7.84105	36.444	['NDRG4', 'SERPINE1', 'TRIB1']	Gene Ontology Biological Process (2018 version)	2.01853
blood vessel endothelial cell migration (GO:0043534)	0.0981612	0.00958222	downregulated	7.84105	36.444	['EFNB2', 'EGR3', 'EPHB4']	Gene Ontology Biological Process (2018 version)	2.01853
regulation of epithelial cell differentiation (GO:0030856)	0.0981612	0.00958222	downregulated	7.84105	36.444	['CEBPB', 'DLL1', 'APOLD1']	Gene Ontology Biological Process (2018 version)	2.01853
mRNA destabilization (GO:0061157)	0.0981612	0.00958222	downregulated	7.84105	36.444	['ZFP36', 'YTHDF3', 'ZFP36L1']	Gene Ontology Biological Process (2018 version)	2.01853
heart trabecula morphogenesis (GO:0061384)	0.0981612	0.00958222	downregulated	7.84105	36.444	['TGFBR3', 'HEY1', 'S1PR1']	Gene Ontology Biological Process (2018 version)	2.01853
response to organophosphorus (GO:0046683)	0.0981612	0.00958222	downregulated	7.84105	36.444	['JUN', 'JUND', 'JUNB']	Gene Ontology Biological Process (2018 version)	2.01853

## Sheet: 129S1 Pathway Data
pathway enrichment analysis
term_name	zscore	combined_score	FDR	pvalue	overlapping_genes	gene_set_library	log10P	geneset
TGF-beta Signaling Pathway Homo sapiens WP366	6.77705	142.086	2.27557e-07	7.84678e-10	['JUN', 'JUND', 'SMURF2', 'ROCK1', 'TNC', 'NEDD9', 'THBS1', 'PIAS1', 'TGFBR2', 'TGFBR3', 'ZEB2', 'KLF6', 'SNIP1', 'FOSB', 'SIK1', 'JUNB', 'PAK2', 'ATF3', 'MAP2K6']	WikiPathways	9.10531	downregulated
Focal Adhesion Mus musculus WP85	5.169	96.1896	1.20117e-06	8.28396e-09	['JUN', 'ROCK1', 'LAMA2', 'CAV2', 'LAMC3', 'COL11A1', 'TNC', 'PTEN', 'VEGFC', 'ARHGAP5', 'THBS2', 'THBS1', 'RHOB', 'RAP1B', 'CCND2', 'RELN', 'PDGFD', 'AKT3', 'PDGFC', 'PAK2', 'MAP2K6']	WikiPathways	8.08176	downregulated
Focal Adhesion Homo sapiens WP306	4.98502	89.924	1.41614e-06	1.46497e-08	['JUN', 'ROCK1', 'LAMA2', 'CAV2', 'LAMC3', 'COL11A1', 'TNC', 'PTEN', 'VEGFC', 'ARHGAP5', 'THBS2', 'THBS1', 'RHOB', 'RAP1B', 'CCND2', 'RELN', 'PDGFD', 'AKT3', 'PDGFC', 'PAK2', 'MAP2K6']	WikiPathways	7.83417	downregulated
XPodNet - protein-protein interactions in the podocyte expanded by STRING Mus musculus WP2309	2.61854	45.5593	2.01445e-06	2.77856e-08	['PTGER4', 'NRP2', 'CFH', 'LAMA2', 'IRS1', 'LAMC3', 'PTEN', 'NEDD9', 'PKD2', 'DLL1', 'HIF1A', 'LTBP1', 'CYR61', 'CTGF', 'EFNB2', 'GJA1', 'ZFP36', 'NT5E', 'LASP1', 'CCND2', 'HEY1', 'CDH2', 'WIF1', 'AKT3', 'ABL1', 'RIPK1', 'EPHB2', 'PAK2', 'JAM3', 'SH3GL1', 'HSP90AA1', 'KIRREL', 'SMURF2', 'CRIM1', 'PLAUR', 'ADAM10', 'PTPN12', 'ZHX1', 'TGFBR2', 'TGFBR3', 'OLFM1', 'CLDN5', 'ZEB2', 'MAFB', 'RASA1', 'M…	WikiPathways	7.55618	downregulated
Oncostatin M Signaling Pathway Homo sapiens WP2374	8.10066	116.539	3.27745e-05	5.65077e-07	['NFKBIA', 'SOCS3', 'CEBPB', 'JUND', 'IRS1', 'SERPINE1', 'TIMP3', 'OSMR', 'JUNB', 'HIF1A', 'CYR61']	WikiPathways	6.24789	downregulated
TGF Beta Signaling Pathway Mus musculus WP113	8.29408	101.203	0.000242682	5.02101e-06	['TGFBR3', 'ZEB2', 'JUN', 'BAMBI', 'FST', 'SERPINE1', 'THBS1', 'LTBP1', 'TGFBR2']	WikiPathways	5.29921	downregulated
Apoptosis-related network due to altered Notch3 in ovarian cancer Homo sapiens WP2864	8.10517	97.5694	0.000245071	5.91551e-06	['SOCS3', 'NQO1', 'JUND', 'F2R', 'ABL1', 'TNFRSF10B', 'THBS1', 'PAK2', 'IER3']	WikiPathways	5.22801	downregulated
TGF-beta signaling pathway Homo sapiens hsa04350	6.63525	90.7254	0.000245561	1.15287e-06	['BMP2', 'ROCK1', 'SMURF2', 'BAMBI', 'FST', 'ID3', 'INHBB', 'BMPR1B', 'THBS1', 'LTBP1', 'GDF5', 'TGFBR2']	KEGG Pathways	5.93822	downregulated
TGF-beta Receptor Signaling Homo sapiens WP560	7.58664	87.7635	0.000343023	9.46271e-06	['TGFBR3', 'ZEB2', 'JUN', 'BAMBI', 'FST', 'SERPINE1', 'THBS1', 'LTBP1', 'TGFBR2']	WikiPathways	5.02398	downregulated
Focal adhesion Homo sapiens hsa04510	3.92035	49.2842	0.000369547	3.46993e-06	['JUN', 'ROCK1', 'LAMA2', 'CAV2', 'LAMC3', 'TNC', 'PTEN', 'VEGFC', 'ARHGAP5', 'THBS2', 'THBS1', 'RAP1B', 'RELN', 'CCND2', 'PDGFD', 'AKT3', 'PDGFC', 'PAK2']	KEGG Pathways	5.45968	downregulated
Adipogenesis genes Mus musculus WP447	4.49969	48.7479	0.000635592	1.97253e-05	['WWTR1', 'CEBPB', 'IRS1', 'SERPINE1', 'EBF1', 'LPL', 'HIF1A', 'SOCS3', 'BMP3', 'KLF7', 'BMP2', 'KLF6', 'ID3']	WikiPathways	4.70498	downregulated
Adipogenesis Homo sapiens WP236	4.42231	47.1741	0.000657612	2.32946e-05	['WWTR1', 'CEBPB', 'IRS1', 'SERPINE1', 'EBF1', 'LPL', 'HIF1A', 'SOCS3', 'BMP3', 'KLF7', 'BMP2', 'KLF6', 'ID3']	WikiPathways	4.63275	downregulated
miR-148a/miR-31/FIH1/HIF1?-Notch signaling in glioblastoma Homo sapiens WP3593	39.3065	416.604	0.000657612	2.49439e-05	['HEY1', 'VEGFC', 'HES1', 'HIF1A']	WikiPathways	4.60304	downregulated
Branched-chain amino acid catabolism Homo sapiens R-HSA-70895	17.2906	238.643	0.000716687	1.0137e-06	['ALDH6A1', 'IVD', 'DBT', 'PPM1K', 'BCAT1', 'ACADSB', 'BCAT2']	Reactome Pathways	5.99409	downregulated
EGFR1 Signaling Pathway Mus musculus WP572	3.54908	32.5148	0.00225242	0.000105009	['MAP3K2', 'ERRFI1', 'ARF4', 'JUN', 'CEBPB', 'JUND', 'CAV2', 'DUSP1', 'PTPN12', 'SOCS3', 'GJA1', 'RASA1', 'RIPK1', 'PRKD1']	WikiPathways	3.97877	downregulated
Hypertrophy Model Mus musculus WP202	13.1212	119.752	0.00225242	0.000108738	['JUND', 'IFRD1', 'ADAM10', 'CYR61', 'ATF3']	WikiPathways	3.96362	downregulated
Hypertrophy Model Homo sapiens WP516	13.1212	119.752	0.00225242	0.000108738	['JUND', 'IFRD1', 'ADAM10', 'CYR61', 'ATF3']	WikiPathways	3.96362	downregulated
Aryl Hydrocarbon Receptor Pathway Homo sapiens WP2873	7.08519	63.1509	0.0026026	0.000134617	['NQO1', 'JUN', 'HSP90AA1', 'JUND', 'HES1', 'JUNB', 'NFE2L2']	WikiPathways	3.8709	downregulated
Delta-Notch Signaling Pathway Mus musculus WP265	4.94603	42.4412	0.00340137	0.000187662	['NFKBIA', 'JUN', 'TLE1', 'HEY1', 'NOV', 'NUMB', 'ADAM10', 'HES1', 'DLL1']	WikiPathways	3.72662	downregulated
Keap1-Nrf2 Mus musculus WP1245	15.7177	126.657	0.00539895	0.00031649	['NQO1', 'CEBPB', 'EPHB2', 'NFE2L2']	WikiPathways	3.49964	downregulated
Transcriptional activation by NRF2 Homo sapiens WP3	14.2881	110.989	0.00681636	0.000423084	['NQO1', 'CEBPB', 'EPHB2', 'NFE2L2']	WikiPathways	3.37357	downregulated
TNF signaling pathway Homo sapiens hsa04668	4.40832	40.689	0.00696137	9.80475e-05	['NFKBIA', 'SOCS3', 'JUN', 'CEBPB', 'AKT3', 'TRAF5', 'VEGFC', 'RIPK1', 'NOD2', 'JUNB', 'MAP2K6']	KEGG Pathways	4.00856	downregulated
Corticotropin-releasing hormone Homo sapiens WP2355	4.2881	32.6737	0.00749013	0.000490733	['RAP1B', 'NFKBIA', 'NR4A2', 'GJA1', 'HSP90AA1', 'JUND', 'FOSB', 'JUNB', 'FOSL2']	WikiPathways	3.30916	downregulated
Quercetin and Nf-kB/ AP-1 Induced Cell Apoptosis Homo sapiens WP2435	13.0968	98.2273	0.00801879	0.00055302	['NFKBIA', 'JUN', 'MAFK', 'NFE2L2']	WikiPathways	3.25726	downregulated
Focal Adhesion-PI3K-Akt-mTOR-signaling pathway Mus musculus WP2841	2.5178	18.4303	0.00914403	0.000662154	['HSP90AA1', 'LAMA2', 'IRS1', 'LAMC3', 'COL11A1', 'F2R', 'TNC', 'SLC2A1', 'PTEN', 'VEGFC', 'OSMR', 'THBS2', 'HIF1A', 'THBS1', 'RELN', 'PDGFD', 'AKT3', 'PDGFC']	WikiPathways	3.17904	downregulated
PodNet: protein-protein interactions in the podocyte Mus musculus WP2310	2.49999	18.1093	0.00942002	0.000714622	['PTGER4', 'KIRREL', 'CFH', 'CRIM1', 'PLAUR', 'ADAM10', 'PKD2', 'HIF1A', 'ZHX1', 'CYR61', 'CTGF', 'TGFBR2', 'OLFM1', 'LASP1', 'MAFB', 'HEY1', 'WIF1', 'PAK2']	WikiPathways	3.14592	downregulated
Valine, leucine and isoleucine degradation Homo sapiens hsa00280	6.73888	58.2052	0.00944545	0.000177379	['ALDH6A1', 'IVD', 'DBT', 'ABAT', 'BCAT1', 'ACADSB', 'BCAT2']	KEGG Pathways	3.7511	downregulated
EGF/EGFR Signaling Pathway Homo sapiens WP437	3.15096	22.3254	0.0105578	0.000837342	['MAP3K2', 'ERRFI1', 'GJA1', 'JUN', 'JUND', 'ROCK1', 'CAV2', 'RASA1', 'ABL1', 'PTEN', 'FOSB', 'PTPN12']	WikiPathways	3.0771	downregulated
Aryl Hydrocarbon Receptor Homo sapiens WP2586	5.90891	41.1195	0.0114809	0.000950143	['NQO1', 'HSP90AA1', 'KLF6', 'LPL', 'NCOA7', 'NFE2L2']	WikiPathways	3.02221	downregulated
AGE/RAGE pathway Homo sapiens WP2324	4.67862	31.1802	0.014796	0.00127552	['NFKBIA', 'JUN', 'ROCK1', 'IRS1', 'MMP2', 'INHBB', 'HIF1A']	WikiPathways	2.89431	downregulated
IL-4 Signaling Pathway Homo sapiens WP395	4.92206	30.0861	0.024706	0.00221502	['NFKBIA', 'SOCS3', 'CEBPB', 'NFIL3', 'IRS1', 'SOCS5']	WikiPathways	2.65462	downregulated
Purine catabolism Homo sapiens R-HSA-74259	26.2016	249.969	0.0254175	7.19025e-05	['NT5E', 'PNP', 'GDA', 'CAT']	Reactome Pathways	4.14326	downregulated
ATM Signaling Pathway Homo sapiens WP2516	5.6176	32.5216	0.0328704	0.00306034	['NFKBIA', 'JUN', 'ABL1', 'RIPK1', 'NBN']	WikiPathways	2.51423	downregulated
Integrated Pancreatic Cancer Pathway Homo sapiens WP2377	2.63934	15.0514	0.0339008	0.00333696	['NFKBIA', 'JUN', 'JUND', 'GPRC5A', 'PLN', 'FST', 'ABL1', 'PTEN', 'JUNB', 'LTBP1', 'THBS1', 'PIAS1']	WikiPathways	2.47665	downregulated
MAPK Signaling Pathway Homo sapiens WP382	2.77146	15.7386	0.0339008	0.00341765	['RAP1B', 'MAP3K2', 'JUN', 'JUND', 'DUSP1', 'RASA1', 'AKT3', 'PAK2', 'MAP2K6', 'TGFBR2', 'HSPA1A']	WikiPathways	2.46627	downregulated
EPO Receptor Signaling Mus musculus WP1249	7.14003	39.9262	0.0339008	0.003728	['PTPRU', 'CISH', 'IRS1', 'RASA1']	WikiPathways	2.42852	downregulated
EPO Receptor Signaling Homo sapiens WP581	7.14003	39.9262	0.0339008	0.003728	['PTPRU', 'CISH', 'IRS1', 'RASA1']	WikiPathways	2.42852	downregulated
NRF2 pathway Homo sapiens WP2884	2.90576	16.2387	0.0339008	0.00374078	['DNAJB1', 'NQO1', 'HSP90AA1', 'SLC6A8', 'SLC6A17', 'MAFF', 'SLC2A1', 'NFE2L2', 'TGFBR2', 'HSPA1A']	WikiPathways	2.42704	downregulated
Notch Signaling Pathway Homo sapiens WP61	4.21718	22.8253	0.0392	0.00446069	['TLE1', 'HEY1', 'NUMB', 'HES1', 'DLL1', 'HIF1A']	WikiPathways	2.3506	downregulated
Senescence and Autophagy in Cancer Homo sapiens WP615	3.25254	17.3337	0.041346	0.00484746	['UVRAG', 'JUN', 'BMP2', 'CEBPB', 'SERPINE1', 'PTEN', 'BMI1', 'THBS1']	WikiPathways	2.31449	downregulated
Pathways in cancer Homo sapiens hsa05200	2.22984	15.1944	0.0449162	0.00109817	['PTGER4', 'JUN', 'HSP90AA1', 'ROCK1', 'LAMA2', 'DAPK1', 'LAMC3', 'MMP2', 'F2R', 'PTCH2', 'PTEN', 'SLC2A1', 'VEGFC', 'HIF1A', 'TGFBR2', 'NFKBIA', 'BMP2', 'EDNRB', 'AKT3', 'TRAF5', 'ABL1']	KEGG Pathways	2.95933	downregulated
Axon guidance Homo sapiens hsa04360	3.38095	22.3593	0.0449162	0.00134236	['EFNB2', 'ROCK1', 'RASA1', 'SEMA4C', 'ABL1', 'SLIT3', 'EPHB2', 'PAK2', 'EPHB4', 'RND1']	KEGG Pathways	2.87213	downregulated
Hippo signaling pathway Homo sapiens hsa04390	3.06659	19.6544	0.0449162	0.00164634	['WWTR1', 'MOB1A', 'BMP2', 'CCND2', 'FRMD6', 'SERPINE1', 'BMPR1B', 'GDF5', 'CTGF', 'LLGL2', 'TGFBR2']	KEGG Pathways	2.78348	downregulated
Osteoclast differentiation Homo sapiens hsa04380	3.24155	20.4969	0.0449162	0.00179423	['NFKBIA', 'SOCS3', 'JUN', 'JUND', 'AKT3', 'FOSB', 'JUNB', 'MAP2K6', 'FOSL2', 'TGFBR2']	KEGG Pathways	2.74612	downregulated
FoxO signaling pathway Homo sapiens hsa04068	3.21503	20.1487	0.0449162	0.00189787	['PLK3', 'CCND2', 'IRS1', 'PLK2', 'AKT3', 'CAT', 'PTEN', 'S1PR1', 'KLF2', 'TGFBR2']	KEGG Pathways	2.72173	downregulated
Selenium metabolism/Selenoproteins Mus musculus WP108	4.79404	24.8212	0.045851	0.00564203	['JUN', 'SELO', 'CTH', 'DIO2', 'NFE2L2']	WikiPathways	2.24856	downregulated
Integrated Breast Cancer Pathway Homo sapiens WP1984	2.72414	14.0803	0.045851	0.00569185	['PLK3', 'ITPKC', 'JUN', 'CERK', 'SMEK1', 'IRS1', 'ABL1', 'PTEN', 'PIAS1', 'TGFBR2']	WikiPathways	2.24475	downregulated
Catalytic cycle of mammalian Flavin-containing MonoOxygenases (FMOs) Homo sapiens WP688	26.1004	133.823	0.0465004	0.00593281	['FMO2', 'FMO5']	WikiPathways	2.22674	downregulated
Selenium Metabolism and Selenoproteins Homo sapiens WP28	4.67965	23.7977	0.0472145	0.00618673	['JUN', 'SELO', 'CTH', 'DIO2', 'NFE2L2']	WikiPathways	2.20854	downregulated
Oxidative Stress Homo sapiens WP408	5.81631	28.7667	0.0528892	0.00711269	['NQO1', 'CAT', 'JUNB', 'NFE2L2']	WikiPathways	2.14797	downregulated
Id Signaling Pathway Mus musculus WP512	4.27185	20.2498	0.0633369	0.00873613	['BMP2', 'IRS1', 'ID3', 'HES1', 'ATF3']	WikiPathways	2.05868	downregulated
Regulation of toll-like receptor signaling pathway Homo sapiens WP1449	2.6895	12.6435	0.0642636	0.00908554	['NFKBIA', 'JUN', 'CISH', 'AKT3', 'RIPK1', 'LBP', 'TMED7', 'CTNNAL1', 'MAP2K6']	WikiPathways	2.04165	downregulated
Signaling of Hepatocyte Growth Factor Receptor Homo sapiens WP313	5.23387	24.1629	0.0666724	0.00988591	['RAP1B', 'JUN', 'RASA1', 'PTEN']	WikiPathways	2.00498	downregulated
Signaling of Hepatocyte Growth Factor Receptor Mus musculus WP193	5.23387	24.1629	0.0666724	0.00988591	['RAP1B', 'JUN', 'RASA1', 'PTEN']	WikiPathways	2.00498	downregulated
Extracellular matrix organization Homo sapiens R-HSA-1474244	2.71064	22.037	0.0694327	0.000294623	['SDC4', 'LAMA2', 'LAMC3', 'COL11A1', 'MMP2', 'SERPINE1', 'TNC', 'ADAM10', 'GDF5', 'LTBP1', 'THBS1', 'ASPN', 'BMP2', 'LOX', 'ADAMTS1', 'COL8A1', 'ADAMTS9', 'JAM3']	Reactome Pathways	3.53073	downregulated
Interferon type I signaling pathways Homo sapiens WP585	4.00969	18.0581	0.0729536	0.0110688	['SOCS3', 'IRS1', 'REL', 'PIAS1', 'MAP2K6']	WikiPathways	1.9559	downregulated
IL-1 signaling pathway Homo sapiens WP195	3.92929	17.4009	0.0752249	0.0119322	['MAP3K2', 'NFKBIA', 'JUN', 'REL', 'MAP2K6']	WikiPathways	1.92328	downregulated
Complement and Coagulation Cascades Mus musculus WP449	3.92929	17.4009	0.0752249	0.0119322	['THBD', 'CFH', 'SERPINE1', 'F2R', 'PLAUR']	WikiPathways	1.92328	downregulated
Signaling by TGF-beta Receptor Complex Homo sapiens R-HSA-170834	4.86179	37.2897	0.082478	0.000466637	['PPP1R15A', 'WWTR1', 'CCNT2', 'SMURF2', 'BAMBI', 'SERPINE1', 'JUNB', 'TGFBR2']	Reactome Pathways	3.33102	downregulated
EPH-Ephrin signaling Homo sapiens R-HSA-2682334	4.13788	30.5518	0.0878731	0.00062145	['EFNB2', 'HSP90AA1', 'ROCK1', 'MMP2', 'RASA1', 'ADAM10', 'EPHB2', 'PAK2', 'EPHB4']	Reactome Pathways	3.20659	downregulated
ECM-receptor interaction Homo sapiens hsa04512	3.67748	19.9304	0.0900642	0.00442907	['RELN', 'SDC4', 'LAMA2', 'LAMC3', 'TNC', 'THBS2', 'THBS1']	KEGG Pathways	2.35369	downregulated
Influenza A Homo sapiens hsa05164	2.6522	14.244	0.0900642	0.0046512	['NFKBIA', 'DNAJC3', 'SOCS3', 'DNAJB1', 'JUN', 'AKT3', 'TNFRSF10B', 'NXT2', 'HSPA1B', 'MAP2K6', 'HSPA1A']	KEGG Pathways	2.33243	downregulated
Complement and Coagulation Cascades Homo sapiens WP558	3.63749	15.0778	0.0974548	0.0158415	['THBD', 'CFH', 'SERPINE1', 'F2R', 'PLAUR']	WikiPathways	1.8002	downregulated
MAPK signaling pathway Mus musculus WP493	2.42985	10.0281	0.0974548	0.0161304	['RAP1B', 'JUN', 'JUND', 'DUSP1', 'RASA1', 'AKT3', 'PAK2', 'MAP2K6', 'TGFBR2']	WikiPathways	1.79235	downregulated
Myometrial Relaxation and Contraction Pathways Homo sapiens WP289	2.41319	9.86787	0.0991548	0.0167537	['GJA1', 'RGS2', 'JUN', 'CALD1', 'MAFF', 'ACKR3', 'ADM', 'PRKD1', 'ATF3']	WikiPathways	1.77589	downregulated
Insulin resistance Homo sapiens hsa04931	3.12308	15.9459	0.0993873	0.00606138	['NFKBIA', 'SOCS3', 'PYGB', 'IRS1', 'GFPT2', 'AKT3', 'SLC2A1', 'PTEN']	KEGG Pathways	2.21743	downregulated
Renal cell carcinoma Homo sapiens hsa05211	3.93522	20.0896	0.0993873	0.00606589	['RAP1B', 'JUN', 'AKT3', 'SLC2A1', 'HIF1A', 'PAK2']	KEGG Pathways	2.21711	downregulated

## Sheet: 129S1 Gene Data
gene_symbol	logFC	AveExpr	t	P.Value	adj.P.Val	B
Apold1	-3.49535	2.90404	-8.7415	2.99287e-05	0.195524	-2.8211
Csrnp1	-2.03439	3.13427	-9.38573	1.80967e-05	0.195524	-2.67696
Klf2	-1.6506	5.13638	-8.104	5.08148e-05	0.221315	-2.29376
Chrnb1	1.41224	5.58086	6.13638	0.000330818	0.64326	-2.57166
Fscn2	1.28326	1.45623	5.9732	0.000393853	0.64326	-3.65968
Klf4	-1.51169	5.42862	-6.07091	0.000354658	0.64326	-2.57241
Svep1	-1.04991	3.21924	-6.12765	0.000333891	0.64326	-2.91568
Adamts1	-1.23431	4.82077	-6.58507	0.00020817	0.64326	-2.48796
Ctgf	-1.33773	5.66379	-5.74792	0.000503812	0.658281	-2.65128
Sik1	-2.21517	4.69626	-5.75247	0.00050128	0.658281	-2.64341
Hbegf	1.35799	3.71552	5.2354	0.000904184	0.845259	-2.91644
Thbs2	-0.971214	4.56214	-4.93595	0.00129383	0.845259	-2.84361
Btg2	-2.13636	5.76059	-4.94328	0.00128233	0.845259	-2.84354
Thbs1	-2.11344	4.36304	-4.994	0.00120581	0.845259	-2.85215
Nedd9	-1.15926	2.97466	-5.03938	0.00114159	0.845259	-3.18119
Fosl2	-1.01419	4.12816	-5.11583	0.0010417	0.845259	-2.85827
Atf3	-2.23517	3.65606	-5.13857	0.00101387	0.845259	-2.95227
Zfp36l1	-1.15756	4.92715	-5.21968	0.000921069	0.845259	-2.74582
Errfi1	-1.45762	5.82732	-5.25538	0.000883222	0.845259	-2.77259
Arc	-1.18733	1.3119	-5.26157	0.000876829	0.845259	-3.76922
Rasd2	0.988323	5.82895	4.55384	0.00208236	0.9404	-2.95841
Gm12439	1.11162	3.1727	4.48972	0.00226017	0.9404	-3.23595
Ankrd1	1.95946	3.2344	4.37721	0.00261356	0.9404	-3.24692
Egf	0.581274	4.75529	4.35751	0.00268141	0.9404	-2.99768
AI837181	0.532077	5.10556	4.04283	0.00406959	0.9404	-3.09579
Stbd1	1.11606	5.50328	3.96844	0.004501	0.9404	-3.1328
Tal2	1.51141	0.241255	3.92291	0.00478933	0.9404	-4.17089
Flywch2	1.17753	1.57499	3.90473	0.00490992	0.9404	-3.85872
Hr	1.12172	6.37036	3.79302	0.00572682	0.9404	-3.26088
Mical2	0.821631	6.19911	3.71045	0.00642417	0.9404	-3.27831
Chrne	0.958003	3.37258	3.69611	0.00655435	0.9404	-3.41704
Fadd	0.816837	1.93309	3.68868	0.0066229	0.9404	-3.80008
Camk2b	0.556114	7.78726	3.66883	0.00680983	0.9404	-3.43268
Nphp1	0.481886	5.13691	3.65995	0.00689529	0.9404	-3.24545
Yjefn3	1.03362	2.77923	3.63936	0.00709782	0.9404	-3.57891
Mid1	0.614353	3.12568	3.63755	0.00711596	0.9404	-3.49219
Hspb3	0.816522	4.25842	3.61797	0.00731502	0.9404	-3.30936
Abca4	1.29285	0.498658	3.60207	0.00748108	0.9404	-4.15681
Teddm2	0.939377	2.58784	3.60106	0.00749179	0.9404	-3.64127
Hn1	1.06918	5.81983	3.55573	0.0079885	0.9404	-3.31419
Mttp	0.734541	2.04931	3.48309	0.00885939	0.9404	-3.81589
Car14	0.589171	5.1766	3.46808	0.00905169	0.9404	-3.32786
Msln	1.86172	-0.501661	3.46192	0.00913191	0.9404	-4.31902
Murc	0.534547	6.86348	3.44912	0.00930098	0.9404	-3.43558
Fam189a2	0.503327	4.68776	3.43904	0.00943637	0.9404	-3.3523
Orai1	0.443018	5.16346	3.43681	0.00946663	0.9404	-3.34175
Clasp1	0.531099	5.63461	3.42801	0.00958703	0.9404	-3.35923
Gm20390	0.792808	3.20511	3.41739	0.00973462	0.9404	-3.55071
Extl2	0.809857	3.28643	3.39593	0.0100399	0.9404	-3.542
4930451G09Rik	1.47138	-1.08549	3.36617	0.0104805	0.9404	-4.38331
Cystm1	0.476637	7.34174	3.36536	0.0104928	0.9404	-3.50686
Eif2b2	0.520013	5.45736	3.33919	0.0108978	0.9404	-3.39204
Kcnc4	0.622699	6.55732	3.31782	0.0112406	0.9404	-3.46663
Slc15a2	1.59285	0.325585	3.31585	0.0112729	0.9404	-4.22154
Parp3	0.603068	5.3334	3.31247	0.0113283	0.9404	-3.40079
Tmem192	0.518838	3.5935	3.27886	0.0118956	0.9404	-3.53371
1110008P14Rik	0.682732	4.37402	3.25867	0.0122509	0.9404	-3.45385
Dok5	1.19584	0.357334	3.25068	0.0123946	0.9404	-4.22465
Sort1	0.569187	6.08875	3.2252	0.0128648	0.9404	-3.47598
Shroom3	1.4991	1.35741	3.21968	0.012969	0.9404	-4.04082
Cobl	0.468672	5.41392	3.21937	0.012975	0.9404	-3.44663
Gp1ba	0.654166	1.87881	3.21479	0.0130623	0.9404	-3.92462
Frmpd1	1.30785	0.322255	3.21103	0.0131343	0.9404	-4.23518
Gm10925	3.22026	8.60727	3.20658	0.0132202	0.9404	-3.66775
Tpbgl	0.727536	5.55743	3.1987	0.0133738	0.9404	-3.46111
Focad	0.487496	3.52855	3.1643	0.0140667	0.9404	-3.59109
Tex9	1.11113	0.000918064	3.15585	0.0142424	0.9404	-4.28716
Obsl1	0.861553	5.08096	3.1531	0.0143001	0.9404	-3.47454
C1qtnf4	0.747282	3.03528	3.14242	0.0145269	0.9404	-3.68738
Cdkn1c	0.60702	4.92162	3.14239	0.0145276	0.9404	-3.48185
Pecr	0.629213	3.98252	3.11992	0.0150168	0.9404	-3.55298
Ucp3	0.825008	6.78344	3.11366	0.0151561	0.9404	-3.57231
Lsm11	0.743934	1.0429	3.09807	0.0155091	0.9404	-4.12785
Myo5c	0.519221	3.46607	3.08363	0.0158438	0.9404	-3.635
Enho	0.992511	3.44611	3.08268	0.0158662	0.9404	-3.63852
Ankrd9	0.423804	6.68912	3.08175	0.015888	0.9404	-3.58044
Plb1	0.968183	0.252502	3.07472	0.0160543	0.9404	-4.26299
2300009A05Rik	0.521337	2.46812	3.07425	0.0160653	0.9404	-3.83142
Dlgap4	0.468109	6.3579	3.05462	0.0165395	0.9404	-3.57192
Pitpnm3	0.759927	1.444	3.01828	0.0174565	0.9404	-4.06592
Usp43	1.25554	-1.04858	3.01109	0.0176441	0.9404	-4.40539
Slc35e4	0.455727	5.18089	2.98473	0.0183501	0.9404	-3.55836
Pnmt	1.68859	0.889666	2.98297	0.0183984	0.9404	-4.17653
Fasn	1.86772	5.72307	2.98124	0.0184458	0.9404	-3.57414
S1pr4	1.69879	-0.146872	2.97565	0.0186003	0.9404	-4.32532
Chrna1	0.786479	4.49314	2.9753	0.01861	0.9404	-3.58152
Gm3534	0.786943	1.28717	2.97454	0.0186311	0.9404	-4.10604
Gprc5b	0.420431	5.18898	2.96804	0.0188126	0.9404	-3.56697
Gm17970	0.815421	2.37885	2.95862	0.0190791	0.9404	-3.88818
Gm9776	0.942969	0.113306	2.94585	0.0194465	0.9404	-4.29808
Car9	1.23234	0.953211	2.93475	0.0197717	0.9404	-4.17434
Cdca7	1.27622	-1.14318	2.92871	0.0199511	0.9404	-4.4185
Aldoc	1.08925	-0.582371	2.92653	0.0200163	0.9404	-4.37419
Acly	0.512782	4.54484	2.92533	0.0200522	0.9404	-3.604
Gm11687	1.37781	-1.33045	2.92265	0.0201328	0.9404	-4.43149
Ufsp1	0.737266	3.66627	2.91776	0.0202809	0.9404	-3.68136
Lsmem1	0.790059	4.56048	2.91423	0.0203882	0.9404	-3.60887
Arrdc1	0.765052	1.92435	2.90813	0.0205754	0.9404	-3.99674
Prkce	0.435195	3.63217	2.90293	0.0207363	0.9404	-3.69242
Ush1c	1.21069	0.742482	2.89972	0.0208363	0.9404	-4.21554
Rab43	1.62248	0.771143	2.89885	0.0208634	0.9404	-4.21109
1810010H24Rik	1.41166	-0.67108	2.88628	0.0212604	0.9404	-4.38571
Osbpl7	0.756813	2.30482	2.88289	0.0213689	0.9404	-3.92805
Znhit1	0.448096	4.70765	2.87975	0.0214697	0.9404	-3.62037
Wnt5b	0.814212	2.23215	2.87628	0.0215818	0.9404	-3.9445
Hipk4	0.666998	1.19044	2.87247	0.0217056	0.9404	-4.1455
Gm7329	1.54919	-0.611535	2.87145	0.0217389	0.9404	-4.38202
Mkl2	0.413386	4.61293	2.86025	0.0221078	0.9404	-3.6341
Pkig	0.387111	5.59998	2.84976	0.0224589	0.9404	-3.63702
Reep1	0.859934	6.30047	2.83076	0.0231102	0.9404	-3.67786
Nlrp10	1.12973	-0.646874	2.82596	0.023278	0.9404	-4.38938
Stil	1.13782	-0.674945	2.82523	0.0233035	0.9404	-4.39177
1810009A15Rik	0.468832	2.97156	2.82365	0.023359	0.9404	-3.8246
Sec61g	0.620482	3.12215	2.82307	0.0233795	0.9404	-3.80007
Gm15440	0.63856	5.26448	2.8228	0.0233889	0.9404	-3.64362
Med26	0.635171	4.04141	2.81462	0.0236787	0.9404	-3.69356
Tmem194b	1.01613	-0.391832	2.80532	0.0240132	0.9404	-4.3691
Celsr3	1.43735	-0.752018	2.80379	0.0240685	0.9404	-4.39996
Tsc22d4	0.417001	5.56097	2.80136	0.0241569	0.9404	-3.66119
Mief2	0.466565	6.37522	2.79927	0.0242331	0.9404	-3.69765
Trmt12	0.947667	2.23175	2.79841	0.0242644	0.9404	-3.96979
Tln2	0.410298	6.5514	2.79793	0.0242822	0.9404	-3.70769
Cfap36	0.689553	3.005	2.7952	0.0243824	0.9404	-3.83086
Wfikkn2	0.580165	3.82384	2.79454	0.0244066	0.9404	-3.72302
Cops7a	0.36111	6.37613	2.79419	0.0244194	0.9404	-3.70026
Aimp2	1.27898	6.52768	2.79301	0.0244628	0.9404	-3.70886
Ccdc136	0.783146	3.98139	2.79241	0.024485	0.9404	-3.70977
Tmbim4	0.557129	4.89249	2.79233	0.0244881	0.9404	-3.66136
Gpr157	0.575204	5.09759	2.79108	0.0245344	0.9404	-3.65981
Cacnb1	0.396632	7.43405	2.78764	0.024662	0.9404	-3.7621
Fut2	1.15966	-0.0455222	2.78503	0.0247593	0.9404	-4.33693
Ccndbp1	0.520388	4.9374	2.78035	0.0249348	0.9404	-3.66699
Elp5	0.385153	4.71595	2.77562	0.0251135	0.9404	-3.6749
1700067K01Rik	1.10288	-1.16427	2.7683	0.0253927	0.9404	-4.43229
Dynll1	0.370073	5.17763	2.76553	0.0254992	0.9404	-3.67344
Gtf3c6	0.454131	3.65805	2.76403	0.0255571	0.9404	-3.75484
Zmpste24	0.409001	4.07897	2.76176	0.0256448	0.9404	-3.71718
Gm8730	0.529212	6.97038	2.75996	0.0257146	0.9404	-3.74934
Rbck1	0.387319	5.21189	2.75747	0.0258117	0.9404	-3.67809
Tmem246	0.655511	4.8808	2.7547	0.0259198	0.9404	-3.68177
Zdhhc18	0.439957	5.68976	2.74788	0.0261886	0.9404	-3.69381
Romo1	0.498634	5.80411	2.7366	0.0266394	0.9404	-3.70398
Tgfb2	0.66756	4.38989	2.73531	0.0266912	0.9404	-3.71064
Oaz3	1.03381	-0.426167	2.73235	0.0268111	0.9404	-4.38009
Rplp0	0.541342	6.91629	2.70818	0.0278107	0.9404	-3.77184
Cd247	0.744943	0.943152	2.70746	0.0278409	0.9404	-4.22011
Reep5	0.439537	7.12567	2.70173	0.0280839	0.9404	-3.78606
Mcm2	0.921596	2.28943	2.69889	0.0282051	0.9404	-3.9927
Taf1c	0.459886	3.55482	2.69447	0.0283947	0.9404	-3.79966
Aven	0.485165	4.10584	2.68851	0.0286525	0.9404	-3.75295
D830039M14Rik	0.545871	2.98965	2.67823	0.0291025	0.9404	-3.88254
AC109138.1	0.988346	3.43177	2.67806	0.0291102	0.9404	-3.82189
Carns1	0.988346	3.43177	2.67806	0.0291102	0.9404	-3.82189
Gpt2	0.47064	7.99203	2.67699	0.0291576	0.9404	-3.84462
G530012D18Rik	1.13938	-0.419443	2.67527	0.0292339	0.9404	-4.38579
Tecr	0.627014	9.01316	2.67293	0.0293379	0.9404	-3.90409
Il17re	1.8276	-0.158763	2.67274	0.0293464	0.9404	-4.36249
Pms2	0.656769	1.82108	2.67271	0.0293476	0.9404	-4.08389
Fkbp8	0.398712	6.62211	2.66993	0.0294716	0.9404	-3.77595
Vcpkmt	0.635275	0.962061	2.66818	0.0295502	0.9404	-4.22522
Thra	0.359508	6.32656	2.66789	0.0295629	0.9404	-3.76273
A830010M20Rik	0.545506	1.92713	2.66349	0.0297612	0.9404	-4.06813
Hint3	0.39205	4.34364	2.65475	0.0301591	0.9404	-3.75599
Nsdhl	0.528457	2.38315	2.64697	0.0305174	0.9404	-3.9946
Lmod3	0.507338	6.54603	2.64216	0.0307413	0.9404	-3.78651
Ube2e1	0.417043	5.31819	2.63585	0.0310377	0.9404	-3.74577
Leo1	0.520199	4.60423	2.6329	0.0311774	0.9404	-3.75583
Cxx1a	0.495395	5.03133	2.6313	0.0312529	0.9404	-3.74732
Gm42715	0.595858	3.55654	2.62497	0.0315554	0.9404	-3.83316
Bcl2l12	0.468223	2.44353	2.61799	0.0318921	0.9404	-3.99498
Ntng2	0.649957	2.73009	2.6131	0.0321302	0.9404	-3.95032
Med24	0.351814	5.54915	2.61262	0.0321538	0.9404	-3.76309
Ola1	0.534004	4.88738	2.60736	0.0324124	0.9404	-3.76241
1700047I17Rik2	0.779083	1.6989	2.60681	0.0324396	0.9404	-4.12353
Cyb5r1	0.434248	6.22625	2.59822	0.0328662	0.9404	-3.79508
Cpne2	0.537703	2.90416	2.58279	0.0336477	0.9404	-3.93629
Psmg2	0.409782	4.13125	2.5822	0.033678	0.9404	-3.80723
Thyn1	0.681646	3.59616	2.58063	0.033759	0.9404	-3.85099
H2-Q6	1.47021	1.84687	2.57949	0.0338178	0.9404	-4.10717
Egflam	0.739274	4.59293	2.57577	0.0340099	0.9404	-3.78774
Haus4	0.564998	2.56411	2.57399	0.0341023	0.9404	-3.9921
Tcf19	1.11702	-0.610295	2.57373	0.0341155	0.9404	-4.41195
Tmsb15l	1.1951	-0.409435	2.57161	0.0342261	0.9404	-4.39669
Vac14	0.558439	5.1805	2.56768	0.0344318	0.9404	-3.7826
Inha	0.998565	1.16926	2.56635	0.0345018	0.9404	-4.21674
Ubash3b	0.972257	-0.0670576	2.56212	0.0347246	0.9404	-4.36807
Trim7	1.04249	4.19023	2.56159	0.0347532	0.9404	-3.81469
Rpl38	0.47954	6.91376	2.56158	0.0347535	0.9404	-3.84551
Tas1r1	1.61128	-0.133894	2.56055	0.0348079	0.9404	-4.37444
Myo10	0.406474	6.22044	2.55894	0.0348937	0.9404	-3.81592
Nfyb	0.411752	5.28043	2.55547	0.0350787	0.9404	-3.79032
Gm5921	0.873333	0.95855	2.55344	0.0351873	0.9404	-4.24961
3110062M04Rik	0.72973	2.03145	2.55183	0.0352742	0.9404	-4.08573
Tfcp2l1	0.672632	4.32793	2.55182	0.0352744	0.9404	-3.81246
Galt	0.44363	4.7413	2.55088	0.0353251	0.9404	-3.79712
Zfp94	0.642963	0.76053	2.55076	0.0353318	0.9404	-4.27688
Zfp40	0.815825	0.0227037	2.54279	0.0357641	0.9404	-4.36218
Dnajc9	0.331496	4.20621	2.54246	0.035782	0.9404	-3.82407
Yif1b	0.428673	4.59028	2.52877	0.0365375	0.9404	-3.81399
Relt	1.06712	3.38486	2.52825	0.0365662	0.9404	-3.89884
Fam89b	0.408403	4.11219	2.52501	0.0367474	0.9404	-3.83903
Higd1a	0.410093	5.80265	2.5246	0.0367708	0.9404	-3.81936
Snrpd3	0.395187	5.87977	2.52238	0.0368953	0.9404	-3.82308
Rmnd5b	0.348209	3.61099	2.52193	0.0369207	0.9404	-3.87896
1110001J03Rik	0.339586	5.34348	2.52061	0.0369951	0.9404	-3.81067
Dtx3l	0.465113	2.89397	2.51416	0.0373611	0.9404	-3.96727
Fgf11	1.03531	2.01731	2.51301	0.037427	0.9404	-4.1007
Maged2	0.768053	4.43652	2.51298	0.0374285	0.9404	-3.82866
Mlec	0.656658	6.94833	2.51216	0.0374755	0.9404	-3.87248
Hes6	0.472719	2.85113	2.50448	0.037918	0.9404	-3.97744
Sox6	0.393732	6.43521	2.50374	0.0379607	0.9404	-3.85449
Ankrd23	0.458151	11.5228	2.50199	0.0380624	0.9404	-4.07167
Arl2bp	0.34381	5.28772	2.50063	0.0381415	0.9404	-3.82149
Camk2d	0.352	4.972	2.50022	0.0381651	0.9404	-3.82157
Zfp41	0.746377	0.801413	2.49464	0.0384921	0.9404	-4.28268
Gm9625	0.454087	6.31085	2.49462	0.0384934	0.9404	-3.85435
Tceb3	0.330515	6.03761	2.49212	0.0386406	0.9404	-3.84535
Tiparp	0.54184	4.84682	2.48877	0.0388391	0.9404	-3.82989
Stard3	0.42217	4.54803	2.48855	0.0388519	0.9404	-3.83807
Ank1	0.787989	8.51142	2.48827	0.0388688	0.9404	-3.95771
Gm2606	0.564739	3.02723	2.48569	0.0390221	0.9404	-3.96185
Gm13033	1.11694	-1.08808	2.48219	0.0392315	0.9404	-4.45176
Dhrs7	0.481423	3.89325	2.48094	0.0393064	0.9404	-3.87694
Zdhhc4	0.387239	5.06822	2.47721	0.0395313	0.9404	-3.83416
Sema4d	0.511107	4.97147	2.47564	0.0396266	0.9404	-3.83563
Nfix	0.34951	7.62921	2.47027	0.0399527	0.9404	-3.9242
Pfkfb3	0.526236	8.59525	2.45643	0.0408073	0.9404	-3.9762
Adamts20	0.997313	0.709551	2.45094	0.0411517	0.9404	-4.30273
Mafa	0.836042	3.43196	2.449	0.0412737	0.9404	-3.93276
Angptl2	1.0753	5.21667	2.44746	0.0413713	0.9404	-3.85137
Atp5g2	0.42169	4.19931	2.44255	0.0416832	0.9404	-3.87905
Srrm4	0.999587	-0.623858	2.44123	0.0417676	0.9404	-4.42718
Synpo2l	0.382316	7.51993	2.4391	0.0419041	0.9404	-3.93478
Srpk3	0.566056	5.03067	2.43565	0.0421256	0.9404	-3.85821
Klk10	1.19475	0.19014	2.42863	0.0425807	0.9404	-4.3629
Smyd2	0.721628	8.26755	2.42831	0.0426013	0.9404	-3.97369
Cryz	0.449119	3.67933	2.42573	0.0427702	0.9404	-3.92217
Acaca	0.444292	4.537	2.42529	0.0427987	0.9404	-3.87418
Tmem147	0.372	6.36537	2.42469	0.0428382	0.9404	-3.8946
Tmem101	0.394434	3.25844	2.42403	0.0428816	0.9404	-3.96304
Borcs6	0.355716	4.50321	2.41391	0.043551	0.9404	-3.88181
Mpi	0.457206	5.5833	2.41255	0.0436419	0.9404	-3.87679
Gm15833	1.86802	-1.00715	2.41214	0.0436691	0.9404	-4.45365
2022-03-02	0.331056	6.24095	2.40762	0.0439721	0.9404	-3.8994
Dnajc17	0.469383	1.91595	2.40316	0.044274	0.9404	-4.15178
Rpl5	0.43194	3.99924	2.39804	0.044622	0.9404	-3.91468
Deptor	0.763648	5.18204	2.39529	0.0448105	0.9404	-3.88133
Lysmd1	0.336494	3.58335	2.39466	0.0448538	0.9404	-3.94626
Hoxd9	0.489192	3.82047	2.39249	0.0450033	0.9404	-3.92919
Hip1r	0.435522	4.19504	2.39082	0.0451183	0.9404	-3.90793
Sorl1	0.508234	5.16813	2.38606	0.0454485	0.9404	-3.88666
Mogs	0.494591	2.77683	2.38595	0.0454558	0.9404	-4.0383
Vps37c	0.404406	5.23759	2.38294	0.0456658	0.9404	-3.88888
Klhl40	0.493704	7.03357	2.38237	0.0457063	0.9404	-3.94362
Map1s	0.389657	3.19927	2.37223	0.0464212	0.9404	-3.99428
Gm13722	0.751399	1.63947	2.37181	0.0464513	0.9404	-4.20043
Slc23a3	1.93144	-1.40949	2.36981	0.046594	0.9404	-4.47765
Fam160b2	0.361043	5.5346	2.36722	0.0467792	0.9404	-3.90187
Nexn	0.534763	8.29551	2.3667	0.0468165	0.9404	-4.00398
Spsb3	0.39677	4.93667	2.36563	0.0468933	0.9404	-3.89965
Grcc10	0.313354	5.51045	2.36508	0.0469328	0.9404	-3.9027
Atpif1	0.663583	3.71617	2.36402	0.0470094	0.9404	-3.95163
Usf1	0.314997	4.05964	2.3596	0.0473286	0.9404	-3.93219
Apobec1	0.818208	0.826533	2.35918	0.0473587	0.9404	-4.30744
Atp8a2	1.00772	1.54763	2.35422	0.0477203	0.9404	-4.21797
Strada	0.386507	3.48321	2.35066	0.0479811	0.9404	-3.97736
Map1lc3a	0.500746	7.65863	2.34661	0.04828	0.9404	-3.98696
Sel1l3	0.391589	5.47528	2.34561	0.048354	0.9404	-3.91344
Mybph	2.34868	5.24339	2.34482	0.048413	0.9404	-3.91118
Mpp3	1.37872	4.31664	2.33815	0.04891	0.9404	-3.93199
Mylpf	1.03173	12.9914	2.33557	0.0491036	0.9404	-4.17335
Gprc5c	0.859259	5.138	2.33547	0.0491112	0.9404	-3.91626
Phldb3	1.07992	-0.361266	2.33276	0.0493158	0.9404	-4.42186
Fuca2	0.40098	3.45204	2.32952	0.0495609	0.9404	-3.9909
Hcfc1r1	0.500065	6.42543	2.32154	0.0501713	0.9404	-3.95361
Ptpn1	0.398661	4.61128	2.32154	0.0501715	0.9404	-3.93139
Cops6	0.331367	6.47647	2.31854	0.0504024	0.9404	-3.95703
Helt	1.57954	-0.113372	2.31661	0.050552	0.9404	-4.40575
Chrna9	1.11896	-0.614039	2.31129	0.0509654	0.9404	-4.44105
Stra13	0.391209	3.74494	2.31082	0.0510027	0.9404	-3.97795
Zfp82	1.76952	0.0748653	2.31028	0.0510447	0.9404	-4.39152
Zmat5	0.337459	4.03127	2.30903	0.0511429	0.9404	-3.96175
Nrde2	0.362626	3.56189	2.3081	0.0512156	0.9404	-3.99277
Atp6v1f	0.317751	5.46142	2.30632	0.0513554	0.9404	-3.93617
Nol12	0.527098	4.32014	2.30608	0.0513742	0.9404	-3.95008
Ppp1r14b	0.555342	6.04157	2.30329	0.0515949	0.9404	-3.95155
Arhgef37	0.760494	0.634661	2.30185	0.0517089	0.9404	-4.34026
Il16	0.477988	2.20397	2.29995	0.0518593	0.9404	-4.1478
Acp1	0.361063	5.72691	2.29953	0.0518928	0.9404	-3.94529
Prss23	1.06007	5.47962	2.29745	0.0520586	0.9404	-3.94165
Lrfn4	0.944378	1.01057	2.29256	0.0524506	0.9404	-4.30079
Snrpf	0.466033	3.17812	2.28957	0.0526912	0.9404	-4.03627
Gm13736	0.573224	1.44853	2.28685	0.0529116	0.9404	-4.24969
Rps12	0.59039	6.71597	2.2814	0.0533556	0.9404	-3.98582
Prmt1	0.322864	6.35448	2.28129	0.0533647	0.9404	-3.97369
Pmf1	0.649957	3.60841	2.2792	0.0535359	0.9404	-4.00439
Lca5l	0.872016	0.285749	2.27884	0.0535653	0.9404	-4.3783
Nudt14	0.466448	2.25779	2.27856	0.0535886	0.9404	-4.14879
Gm10275	0.473937	8.37774	2.27815	0.0536218	0.9404	-4.04951
Cxx1b	0.461193	5.3358	2.27126	0.0541917	0.9404	-3.95515
Parl	0.319045	5.08751	2.27115	0.0542003	0.9404	-3.95425
Bcl7c	0.322867	4.27523	2.27115	0.0542005	0.9404	-3.97172
Slc26a2	0.361066	2.64803	2.26835	0.0544336	0.9404	-4.10469
Adh1	0.383706	5.22997	2.26599	0.0546314	0.9404	-3.95752
Bcap29	0.337107	4.94179	2.26292	0.0548892	0.9404	-3.95993
Hhatl	0.579196	6.88389	2.26097	0.0550533	0.9404	-4.00276
Tmco4	0.410359	4.19515	2.26055	0.0550887	0.9404	-3.98113
Podxl2	0.513101	5.7697	2.25978	0.055154	0.9404	-3.96944
Pknox2	0.339254	4.71935	2.25919	0.0552038	0.9404	-3.96539
Atp6ap1	0.348804	6.77606	2.25829	0.0552802	0.9404	-4.00051
Fibp	0.417331	4.24226	2.25578	0.0554927	0.9404	-3.98179
Lrtm1	0.768733	4.31508	2.25455	0.0555975	0.9404	-3.97973
Eya4	0.527097	3.67204	2.25438	0.0556123	0.9404	-4.01301
Ntpcr	0.393102	2.982	2.24775	0.0561808	0.9404	-4.07619
Glrx2	0.328331	5.08761	2.24471	0.0564432	0.9404	-3.96994
Dtd2	0.48979	1.29901	2.24335	0.056561	0.9404	-4.27944
Bsg	0.45295	9.10267	2.2424	0.0566432	0.9404	-4.09439
Gm10221	0.377486	5.11108	2.23844	0.0569881	0.9404	-3.97363
Ube2d1	0.370563	7.26236	2.23772	0.0570509	0.9404	-4.02821
Ift122	1.1246	3.11992	2.23736	0.0570827	0.9404	-4.06724
Fam110a	0.958737	1.39502	2.23618	0.057186	0.9404	-4.27014
Smyd5	0.509341	2.86454	2.23584	0.0572157	0.9404	-4.09429
Acot9	0.397923	4.60128	2.2354	0.0572542	0.9404	-3.98191
Gga2	0.335141	4.47646	2.23438	0.057344	0.9404	-3.98593
Serpinc1	0.633186	0.918553	2.23263	0.0574976	0.9404	-4.32467
Slc8a3	0.557391	5.61129	2.22973	0.0577544	0.9404	-3.98373
Phykpl	0.308479	4.35497	2.22969	0.0577576	0.9404	-3.99262
Pole3	0.345912	4.44586	2.22852	0.0578612	0.9404	-3.99022
Tnfrsf23	0.50856	2.40854	2.2238	0.0582817	0.9404	-4.15139
Abhd17a	0.330254	5.69366	2.22177	0.0584634	0.9404	-3.99
Tspan9	0.622467	4.35429	2.22088	0.058543	0.9404	-3.99773
Cst6	0.778116	4.47985	2.22045	0.0585816	0.9404	-3.99395
Col20a1	0.555891	2.4968	2.22029	0.0585964	0.9404	-4.14254
Dhrs1	0.462591	4.90915	2.22019	0.058605	0.9404	-3.98561
Fxyd1	0.384633	7.95088	2.21984	0.0586365	0.9404	-4.0617
Racgap1	0.727286	0.741101	2.21894	0.0587176	0.9404	-4.34608
Epha7	0.964066	-0.430334	2.21734	0.0588621	0.9404	-4.44093
Eno1b	0.699504	5.46378	2.21594	0.0589882	0.9404	-3.98949
Tmem109	0.439409	8.05531	2.21578	0.0590024	0.9404	-4.06751
Rab4a	0.397447	4.42191	2.21549	0.0590287	0.9404	-3.99856
Rbx1	0.378934	6.11381	2.21335	0.0592225	0.9404	-4.00507
Trim35	0.429596	6.48979	2.21291	0.0592626	0.9404	-4.01629
Vamp5	0.331844	5.74435	2.2128	0.0592729	0.9404	-3.99631
Popdc2	0.616319	5.29047	2.21092	0.0594439	0.9404	-3.99063
Pfdn1	0.479149	6.34414	2.20972	0.0595534	0.9404	-4.01371
Shisa2	0.472027	6.44763	2.20935	0.0595868	0.9404	-4.01699
Gm9396	1.58817	-1.25402	2.20911	0.0596088	0.9404	-4.48448
Me2	0.554049	1.93681	2.20724	0.0597798	0.9404	-4.21405
Mthfsl	0.537916	2.01214	2.20685	0.059816	0.9404	-4.20512
Ssr3	0.335331	7.51904	2.2046	0.0600229	0.9404	-4.0543
Lrp11	0.860524	1.33435	2.20362	0.0601131	0.9404	-4.28595
Sox18	0.606921	3.21778	2.20172	0.0602881	0.9404	-4.07566
Hint1	0.311795	6.7599	2.20133	0.0603244	0.9404	-4.0312
Atp1b2	0.712789	7.61708	2.20122	0.060334	0.9404	-4.05939
Grpel2	0.313699	4.02142	2.20076	0.0603765	0.9404	-4.02268
4430402I18Rik	0.759899	0.659141	2.19788	0.0606442	0.9404	-4.35849
Zfp707	0.410058	2.07174	2.19606	0.0608131	0.9404	-4.2018
Igfn1	1.83936	4.40348	2.19532	0.0608821	0.9404	-4.0109
Trappc6a	0.39367	3.04677	2.19341	0.0610609	0.9404	-4.09541
Hspb8	0.44342	8.52819	2.19182	0.06121	0.9404	-4.09644
Nthl1	0.473048	1.32395	2.19176	0.0612153	0.9404	-4.2903
Rplp1	0.436425	9.29582	2.19155	0.0612354	0.9404	-4.12393
Uqcc3	0.421045	5.07185	2.19013	0.0613683	0.9404	-4.00249
Gm12070	0.435389	4.58414	2.18806	0.0615633	0.9404	-4.01018
Spg21	0.451411	3.28165	2.18565	0.0617918	0.9404	-4.07821
Cox17	0.314387	5.63075	2.18441	0.061909	0.9404	-4.01083
Ccdc124	0.384444	5.98621	2.18033	0.0622971	0.9404	-4.02087
Ppm1f	0.342014	4.19088	2.17974	0.0623541	0.9404	-4.02738
Fitm1	0.528901	7.20233	2.17229	0.06307	0.9404	-4.06096
Lpin3	0.553257	2.21669	2.17067	0.0632262	0.9404	-4.19426
2210016L21Rik	0.391619	4.05205	2.16485	0.0637931	0.9404	-4.0415
Polr3k	0.686364	3.86869	2.16458	0.063819	0.9404	-4.05025
Hras	0.612354	5.82179	2.15997	0.0642719	0.9404	-4.02901
Slc37a4	1.2034	6.66923	2.1596	0.064308	0.9404	-4.0515
Fam78b	0.883789	1.72168	2.1589	0.0643767	0.9404	-4.25503
Dupd1	1.26324	4.7378	2.15529	0.0647338	0.9404	-4.02654
Gm12416	0.626481	2.17174	2.15496	0.0647669	0.9404	-4.20528
Haus7	0.481838	3.12825	2.15373	0.0648891	0.9404	-4.10704
Mrpl52	0.386923	4.45738	2.15371	0.0648912	0.9404	-4.0336
Pigt	0.327535	5.39897	2.15303	0.0649582	0.9404	-4.02613
Ccdc12	0.361779	5.1081	2.15028	0.0652331	0.9404	-4.02632
Gins2	0.387195	3.89502	2.14541	0.0657216	0.9404	-4.0596
Crybb1	1.4795	-0.145466	2.14526	0.0657365	0.9404	-4.43242
Dhcr24	0.942308	2.4476	2.14369	0.0658945	0.9404	-4.17924
Ndufa7	0.304904	6.94107	2.14299	0.0659651	0.9404	-4.06878
Kcnb1	0.662945	4.54417	2.13922	0.0663473	0.9404	-4.03997
Sema6c	0.73612	5.98547	2.13858	0.0664129	0.9404	-4.04517
Kifc3	0.396181	3.97967	2.13755	0.0665174	0.9404	-4.06017
Lamtor4	0.417682	4.96541	2.13727	0.0665457	0.9404	-4.03462
Esr1	0.588372	3.93125	2.13498	0.0667791	0.9404	-4.06377
Cyb5rl	0.532763	2.9153	2.13475	0.0668029	0.9404	-4.13554
Tceb2	0.504839	7.17986	2.13439	0.0668398	0.9404	-4.08058
Gm17661	0.520232	1.57066	2.13372	0.0669089	0.9404	-4.27958
Cdc123	0.276962	5.44617	2.13167	0.067119	0.9404	-4.03947
Ccl25	0.579643	2.00796	2.13162	0.0671241	0.9404	-4.23198
Pigk	0.316289	4.82203	2.13083	0.0672058	0.9404	-4.03984
Ndufa2	0.377928	7.21378	2.12843	0.0674526	0.9404	-4.08479
Sharpin	0.41413	4.7175	2.12792	0.0675058	0.9404	-4.04319
Ptger1	0.423039	2.40714	2.12688	0.0676134	0.9404	-4.19033
Mzt2	0.444016	3.1714	2.12342	0.0679723	0.9404	-4.11829
Gm9803	0.604252	3.89241	2.11756	0.0685854	0.9404	-4.07526
Uqcc2	0.449774	6.63267	2.11232	0.0691371	0.9404	-4.07687
Ppat	0.496445	4.48271	2.11187	0.0691851	0.9404	-4.05759
Lrrfip1	0.447658	7.03813	2.10981	0.0694038	0.9404	-4.08973
Eif2d	0.279517	4.70953	2.10962	0.0694235	0.9404	-4.05423
Zdhhc8	0.327149	4.87745	2.10906	0.0694829	0.9404	-4.05234
Myh8	0.62386	2.66854	2.1088	0.0695103	0.9404	-4.17115
Pts	0.53848	2.33584	2.1084	0.069553	0.9404	-4.20529
Frat2	0.605064	2.66334	2.10773	0.0696243	0.9404	-4.17213
Gm10327	0.507829	3.05397	2.10715	0.0696866	0.9404	-4.13615
Prkca	0.348635	5.33402	2.10599	0.06981	0.9404	-4.05373
Mmgt2	0.493796	1.51544	2.10516	0.0698989	0.9404	-4.29392
Tubg1	0.322415	5.12465	2.10314	0.070116	0.9404	-4.05466
Efhd2	0.296784	3.40877	2.10204	0.0702335	0.9404	-4.1114
Aagab	0.404407	4.15384	2.09875	0.0705884	0.9404	-4.07526
Ociad1	0.349756	7.10401	2.09781	0.0706899	0.9404	-4.09813
Wfdc1	0.915252	6.11926	2.09593	0.0708932	0.9404	-4.0731
Cacna1s	0.359098	9.75478	2.09302	0.0712104	0.9404	-4.18101
Coro7	0.440422	3.23734	2.09257	0.0712588	0.9404	-4.12857
Gm29667	0.521905	3.30013	2.09224	0.0712955	0.9404	-4.12405
Rnf217	0.307141	3.71076	2.09199	0.0713224	0.9404	-4.09842
Tssc1	0.483788	2.1906	2.09115	0.0714137	0.9404	-4.22712
Gm42857	0.543649	1.25963	2.09023	0.0715145	0.9404	-4.32429
Gpr146	0.272243	5.42415	2.08958	0.0715861	0.9404	-4.06446
Smim4	0.377482	3.10632	2.08899	0.07165	0.9404	-4.1406
F8a	0.431209	2.66526	2.08851	0.0717031	0.9404	-4.18034
Pcbp3	0.462572	1.56241	2.08756	0.0718073	0.9404	-4.2943
Pgk1	0.693788	9.71891	2.08722	0.0718441	0.9404	-4.18257
Emc4	0.319103	5.52226	2.08506	0.0720825	0.9404	-4.06828
Jph1	0.322123	7.92527	2.08427	0.0721695	0.9404	-4.12924
Mfsd2b	0.973051	0.194848	2.08366	0.0722365	0.9404	-4.41857
Gm4609	0.435281	2.21464	2.08364	0.0722395	0.9404	-4.22744
Oaz1	0.395171	9.05891	2.08247	0.0723689	0.9404	-4.16565
Tkt	0.796372	4.55104	2.08207	0.0724132	0.9404	-4.07367
Fam49b	0.285151	4.60848	2.08107	0.0725236	0.9404	-4.07302
Pmvk	0.526907	3.46017	2.07983	0.0726609	0.9404	-4.11963
Gm20683	0.859479	4.13518	2.07941	0.0727083	0.9404	-4.08706
Elp3	0.312985	5.76058	2.07712	0.0729633	0.9404	-4.07675
Zfp322a	0.40934	2.82616	2.07655	0.0730271	0.9404	-4.17062
Faap100	0.76584	3.83403	2.07591	0.0730985	0.9404	-4.10128
Cdc42bpg	0.354023	3.66613	2.07533	0.0731631	0.9404	-4.10994
Mettl22	0.315878	6.32373	2.07505	0.0731948	0.9404	-4.09003
Padi2	0.617701	7.4751	2.07163	0.0735784	0.9404	-4.12261
Sar1b	0.317219	8.29889	2.0714	0.0736039	0.9404	-4.14713
Pgp	0.385314	4.96711	2.07052	0.0737039	0.9404	-4.07479
Cisd3	0.298755	5.2716	2.06973	0.073793	0.9404	-4.07523
Pax7	0.59195	1.01758	2.06922	0.07385	0.9404	-4.35289
Fn3k	0.660145	4.01876	2.06725	0.074073	0.9404	-4.09833
Tamm41	0.371429	2.27841	2.06703	0.0740977	0.9404	-4.22738
Slirp	0.433673	5.00688	2.06454	0.074381	0.9404	-4.07818
Lias	0.285803	5.35665	2.06318	0.0745351	0.9404	-4.07967
Smpx	0.330008	7.896	2.05922	0.0749884	0.9404	-4.14115
Park7	0.583355	8.57638	2.05789	0.0751402	0.9404	-4.16228
Ndufb7	0.461263	7.27683	2.05771	0.075161	0.9404	-4.12455
Orm1	2.46635	0.799441	2.05762	0.0751718	0.9404	-4.37522
Rilp	0.446164	4.62771	2.05751	0.0751844	0.9404	-4.0867
Ppp1r8	0.27448	3.98572	2.05612	0.0753437	0.9404	-4.10596
Srp9	0.286447	5.56516	2.05605	0.0753519	0.9404	-4.08625
Zfp3	0.426649	4.1529	2.05572	0.0753905	0.9404	-4.1001
Apoc1	1.4588	-0.0469261	2.05445	0.0755365	0.9404	-4.43954
Cox7a2	0.402805	7.2729	2.05435	0.0755477	0.9404	-4.12625
Hoxb5	0.948857	-1.05476	2.05172	0.075853	0.9404	-4.49111
Poll	0.384011	3.94144	2.05143	0.0758867	0.9404	-4.11036
Mamstr	1.29281	3.7931	2.05108	0.0759272	0.9404	-4.11698
G430095P16Rik	1.1282	-0.449494	2.0486	0.0762147	0.9404	-4.46352
Cog7	0.256998	4.34425	2.04841	0.0762367	0.9404	-4.09857
1810024B03Rik	0.672503	0.191917	2.04722	0.0763754	0.9404	-4.42493
Zfp938	0.557789	2.48102	2.04526	0.0766046	0.9404	-4.21641
Nacc1	0.321192	4.70386	2.04474	0.0766662	0.9404	-4.09316
Msto1	0.461673	2.92877	2.04134	0.0770652	0.9404	-4.17808
Cct5	0.305876	6.93146	2.04091	0.0771156	0.9404	-4.12461
Ndufs5	0.443282	5.72659	2.0398	0.0772469	0.9404	-4.09836
Arhgef17	0.374858	5.59437	2.03969	0.0772602	0.9404	-4.09648
Klhl33	0.470035	4.56702	2.03866	0.0773819	0.9404	-4.09916
Rps29	0.399431	8.09991	2.03818	0.0774379	0.9404	-4.15774
Rbm3	0.543421	6.83669	2.0379	0.0774719	0.9404	-4.12386
Anp32e	0.259028	6.19142	2.03683	0.0775986	0.9404	-4.1091
B230118H07Rik	0.410569	5.34707	2.03624	0.0776678	0.9404	-4.09587
Apex1	0.301555	4.62328	2.03468	0.0778535	0.9404	-4.10042
Cntnap2	1.0377	3.25744	2.03315	0.0780361	0.9404	-4.1572
Lsm4	0.387792	4.76982	2.03174	0.0782035	0.9404	-4.10004
Tesc	0.569746	0.97073	2.02922	0.0785054	0.9404	-4.3667
Wdr83	0.504109	3.57917	2.02894	0.0785393	0.9404	-4.13976
Pgap3	0.571832	1.99028	2.0284	0.0786037	0.9404	-4.27036
Trappc5	0.253117	4.79053	2.02529	0.0789784	0.9404	-4.10364
Tmem69	0.443816	3.10529	2.02366	0.0791743	0.9404	-4.17276
Gtf3a	0.285528	4.8885	2.02348	0.0791965	0.9404	-4.10382
Lingo3	0.669419	3.38028	2.02347	0.0791975	0.9404	-4.15415
Spsb2	0.655852	2.3342	2.02052	0.0795553	0.9404	-4.24032
Serinc2	0.354497	5.70821	2.01921	0.0797143	0.9404	-4.11036
Mbd3	0.281741	6.74819	2.01886	0.079757	0.9404	-4.13229
Znrd1as	0.364043	3.84858	2.01806	0.0798545	0.9404	-4.13292
Stxbp4	0.785507	3.24767	2.01579	0.0801322	0.9404	-4.16669
Zfp626	0.372646	2.00618	2.01538	0.0801813	0.9404	-4.27344
1110038F14Rik	0.286278	3.60669	2.01473	0.0802619	0.9404	-4.146
Tbx15	0.307457	7.60598	2.01343	0.0804209	0.9404	-4.15685
Ikbkap	0.296055	5.03393	2.01206	0.080589	0.9404	-4.10988
Tuba4a	0.410686	9.58654	2.01118	0.0806977	0.9404	-4.21254
Iqsec3	0.648762	0.0671896	2.0102	0.080818	0.9404	-4.4393
Fbp2	0.640006	5.45332	2.00702	0.0812113	0.9404	-4.11449
Daam1	0.348655	3.18402	2.00692	0.0812239	0.9404	-4.17544
Txndc17	0.336394	4.94646	2.00673	0.0812478	0.9404	-4.11353
Guk1	0.28306	4.81606	2.00669	0.0812527	0.9404	-4.11457
Actn3	0.470118	13.3449	2.00567	0.0813785	0.9404	-4.29193
Rps2-ps6	0.293376	3.19721	2.00519	0.0814391	0.9404	-4.17543
Lsm6	0.382354	5.05591	2.00394	0.0815944	0.9404	-4.11476
Zfp773	0.289827	6.11312	2.00351	0.0816474	0.9404	-4.12688
Gm15920	0.500431	6.86027	2.00296	0.0817166	0.9404	-4.14388
Bik	0.693318	-0.507266	2.00048	0.0820264	0.9404	-4.47259
Lrrc28	0.315107	3.706	1.9984	0.0822863	0.9404	-4.15001
Ggct	0.602787	2.23536	1.99837	0.0822902	0.9404	-4.25814
Nosip	0.270305	4.91052	1.99828	0.082302	0.9404	-4.1189
Pdp1	0.778799	6.11946	1.99824	0.0823066	0.9404	-4.1301
Cln8	0.260314	3.9466	1.99652	0.0825225	0.9404	-4.14125
Htra1	0.825653	5.39335	1.99531	0.082675	0.9404	-4.12101
2010109I03Rik	1.01084	-0.584012	1.99444	0.0827849	0.9404	-4.477
Pdlim3	0.526404	9.23571	1.9943	0.0828027	0.9404	-4.21113
Scrn2	0.647281	3.33753	1.99281	0.0829911	0.9404	-4.17262
Gm12286	0.554981	4.9856	1.99007	0.0833388	0.9404	-4.12336
Gpr183	0.813613	-1.19292	1.98143	0.0844432	0.9404	-4.50327
Pdcd5	0.313746	5.80463	1.98099	0.0844999	0.9404	-4.13469
Dnajc19	0.458725	5.29968	1.98007	0.0846185	0.9404	-4.12964
Map3k7cl	1.13344	3.14794	1.97911	0.0847432	0.9404	-4.19175
Haus1	0.401142	3.27402	1.97732	0.0849745	0.9404	-4.1846
Hist1h1c	0.326757	7.05016	1.9768	0.0850419	0.9404	-4.16283
Nudt18	0.544469	4.28271	1.97674	0.0850499	0.9404	-4.14222
Ppp1ca	0.299892	7.65153	1.97619	0.0851211	0.9404	-4.17757
Pcdhga3	0.744777	0.376356	1.97612	0.08513	0.9404	-4.42479
Atp6v0a1	0.346582	6.22734	1.97583	0.0851671	0.9404	-4.14531
Drap1	0.494536	8.26245	1.97419	0.0853811	0.9404	-4.19432
Mthfs	0.428412	1.45204	1.97388	0.0854207	0.9404	-4.3386
Med30	0.303764	3.17375	1.97258	0.0855902	0.9404	-4.19334
Ccdc85b	0.531416	3.57114	1.96968	0.0859693	0.9404	-4.17214
Commd1	0.389108	5.33853	1.9692	0.0860325	0.9404	-4.13641
Gja4	0.566136	2.2843	1.96805	0.0861839	0.9404	-4.26564
Smpd4	0.287988	3.57345	1.96736	0.0862746	0.9404	-4.17328
AI854703	0.546643	0.924801	1.96656	0.0863788	0.9404	-4.38543
Rab3a	0.521686	4.92948	1.96586	0.0864707	0.9404	-4.13841
Echdc3	0.485213	2.19614	1.96586	0.0864709	0.9404	-4.27424
Amotl1	0.366271	8.37073	1.96563	0.0865012	0.9404	-4.20144
Rab40b	0.46914	4.34655	1.96498	0.0865879	0.9404	-4.14762
Fis1	0.314636	6.55342	1.96381	0.086742	0.9404	-4.15896
Scx	0.766095	2.47099	1.96371	0.0867554	0.9404	-4.25132
Fam83h	1.43466	-0.625333	1.96356	0.0867742	0.9404	-4.48266
Cmpk2	0.811911	0.446454	1.96268	0.0868918	0.9404	-4.42247
Eef2kmt	0.366447	2.86811	1.9626	0.086902	0.9404	-4.21987
Chchd1	0.354926	5.95065	1.95981	0.0872712	0.9404	-4.14964
Dtymk	0.465204	2.70992	1.95754	0.0875738	0.9404	-4.23442
Riiad1	0.428796	2.14063	1.95722	0.0876163	0.9404	-4.28243
Dnajc7	0.307362	6.67291	1.95628	0.0877421	0.9404	-4.16579
Akr1b3	0.396402	7.45553	1.95423	0.0880159	0.9404	-4.18446
H2-Ke6	0.279922	5.17075	1.95371	0.0880856	0.9404	-4.14515
Tbcc	0.316467	2.92251	1.95036	0.0885362	0.9404	-4.22159
Cst3	0.396381	8.42669	1.9488	0.0887475	0.9404	-4.21121
Lcmt1	0.310994	4.81585	1.94863	0.08877	0.9404	-4.14967
Chia1	0.870927	0.480368	1.94667	0.0890351	0.9404	-4.42321
Aqp4	1.62518	3.22659	1.94649	0.0890597	0.9404	-4.20323
2410015M20Rik	0.330571	5.16917	1.94628	0.0890885	0.9404	-4.14967
Tnfrsf18	0.568156	0.417985	1.94608	0.0891146	0.9404	-4.42758
Mrps15	0.331881	5.3923	1.94512	0.0892461	0.9404	-4.1514
Nr1d1	0.377789	7.32083	1.94442	0.0893412	0.9404	-4.18665
Pomp	0.343497	6.15131	1.94407	0.0893884	0.9404	-4.16241
2210013O21Rik	0.318455	3.55238	1.94333	0.0894888	0.9404	-4.18724
Slc35g1	0.538498	1.27172	1.94236	0.0896208	0.9404	-4.36304
Pskh1	0.32125	4.41132	1.94157	0.0897291	0.9404	-4.16002
Kcng4	1.66692	4.82024	1.93989	0.0899587	0.9404	-4.15493
Cnih4	0.29154	4.77477	1.93844	0.0901574	0.9404	-4.15628
C2cd4c	0.902764	0.490466	1.93841	0.0901608	0.9404	-4.42412
Snrpb	0.300127	6.87498	1.93474	0.0906663	0.9404	-4.18221
Ppp2r4	0.337429	5.88483	1.93186	0.0910635	0.9404	-4.16516
Samm50	0.315583	7.60875	1.93032	0.0912775	0.9404	-4.20069
BC004004	0.28463	6.30488	1.92753	0.0916663	0.9404	-4.17486
Gpatch3	0.419373	2.0058	1.92738	0.0916859	0.9404	-4.30507
Lrrc74b	0.595954	0.523905	1.92642	0.0918199	0.9404	-4.42419
Rabep2	0.634463	4.86274	1.92409	0.0921461	0.9404	-4.1642
Nabp2	0.31155	5.50153	1.92317	0.092275	0.9404	-4.1656
Vps41	0.267662	5.40136	1.92261	0.0923537	0.9404	-4.16511
Polr2l	0.302724	5.08111	1.92087	0.0925987	0.9404	-4.16519
Mrpl57	0.290854	4.31651	1.91963	0.0927737	0.9404	-4.17503
Il17rc	0.59079	2.27868	1.91948	0.0927944	0.9404	-4.28528
Ttc9b	1.22566	-1.4053	1.9194	0.0928058	0.9404	-4.51599
A930018M24Rik	0.55035	2.7916	1.91851	0.0929309	0.9404	-4.24587
1110034G24Rik	0.396842	2.21392	1.91818	0.0929773	0.9404	-4.29106
Abtb1	0.25291	4.79172	1.91775	0.093039	0.9404	-4.1686
Vapb	0.259471	7.34786	1.9173	0.0931019	0.9404	-4.20185
Rps26	0.373298	7.09386	1.91712	0.0931273	0.9404	-4.19658
Ctnnbip1	0.286429	4.49805	1.9169	0.0931583	0.9404	-4.17308
Lypd6	1.06618	2.33714	1.91689	0.0931608	0.9404	-4.28159
Cited4	1.39732	2.71853	1.91669	0.0931888	0.9404	-4.25211
RP23-220F20.2	0.466703	3.47697	1.91615	0.0932647	0.9404	-4.20543
Zc3h8	0.406372	2.82306	1.91581	0.0933134	0.9404	-4.24491
Stxbp2	0.996201	-0.0265344	1.91552	0.0933543	0.9404	-4.45988
Snapin	0.263202	6.28787	1.915	0.0934288	0.9404	-4.18181
Cwc15	0.285953	6.16565	1.91489	0.0934438	0.9404	-4.17974
Akap7	0.305518	3.22281	1.91432	0.0935252	0.9404	-4.2198
Hoxd4	0.665905	1.28439	1.91013	0.0941218	0.9404	-4.37083
Exo5	1.17081	-0.609886	1.90965	0.094191	0.9404	-4.48859
Zak	0.323094	7.89204	1.90945	0.0942186	0.9404	-4.21804
Adprh	0.249572	4.96245	1.90847	0.0943592	0.9404	-4.17305
Pomt1	0.292788	3.51827	1.90847	0.0943594	0.9404	-4.20754
Gm5113	0.424747	3.65951	1.90803	0.0944233	0.9404	-4.20176
Tbc1d7	0.363848	3.29901	1.90722	0.0945389	0.9404	-4.21917
Rad9b	0.703743	1.22056	1.90677	0.0946035	0.9404	-4.37682
Dusp28	0.275035	4.58239	1.90644	0.0946512	0.9404	-4.17798
Tspan5	0.540529	2.79336	1.90459	0.0949178	0.9404	-4.25214
Aamdc	0.701021	6.46392	1.90435	0.0949523	0.9404	-4.19118
Clcn1	0.456249	7.06564	1.90386	0.0950225	0.9404	-4.20328
Stim1	0.307937	7.71069	1.9031	0.0951327	0.9404	-4.21728
Mrpl23	0.397298	2.89832	1.90281	0.0951745	0.9404	-4.2458
Neurl2	0.304956	4.17565	1.90209	0.0952788	0.9404	-4.1886
Ddx55	0.33487	2.13772	1.90084	0.0954591	0.9404	-4.30394
Gm13464	0.437289	5.00718	1.90058	0.095497	0.9404	-4.17766
Sec14l2	0.725814	-0.739865	1.90024	0.0955455	0.9404	-4.49498
Itpripl1	0.594542	2.50582	1.90011	0.0955644	0.9404	-4.27531
Calm1	0.622179	8.8356	1.89938	0.0956712	0.9404	-4.24533
Sil1	0.329967	4.33283	1.89749	0.0959459	0.9404	-4.18773
Cd300ld3	0.787831	-0.629505	1.89734	0.0959681	0.9404	-4.49091
Hoxb3	0.819845	-0.557997	1.89695	0.0960249	0.9404	-4.48799
Actr10	0.2481	5.47518	1.89433	0.0964069	0.9404	-4.18282
Cuta	0.310591	5.4586	1.89285	0.0966235	0.9404	-4.18359
9130023H24Rik	0.716327	0.731096	1.8914	0.0968369	0.9404	-4.41712
Znhit2	0.420891	3.00798	1.89116	0.0968722	0.9404	-4.24422
Gm9869	0.64663	0.0467852	1.89089	0.096911	0.9404	-4.45984
Eif5a	0.354305	8.25996	1.88827	0.0972983	0.9404	-4.23721
Gm8349	0.441305	3.13795	1.88811	0.0973206	0.9404	-4.23784
Dnajc12	0.311536	3.52653	1.88369	0.0979757	0.9404	-4.2205
Zfp87	0.671342	1.27104	1.88358	0.0979925	0.9404	-4.37917
Tmod1	0.462965	7.73944	1.8825	0.0981529	0.9404	-4.22868
Sppl2b	0.310013	3.63219	1.88072	0.0984186	0.9404	-4.21783
Mpg	0.405475	2.48014	1.88009	0.0985128	0.9404	-4.2857
Mfsd5	0.271817	4.29793	1.87934	0.0986245	0.9404	-4.19914
Ebpl	0.730517	2.13067	1.87841	0.0987633	0.9404	-4.31296
Ints4	0.271842	4.55729	1.87754	0.098894	0.9404	-4.19568
Mif	0.386822	5.32127	1.87693	0.0989854	0.9404	-4.19236
Commd5	0.349976	2.97419	1.8745	0.0993501	0.9404	-4.25432
Gm10051	1.24325	-1.16855	1.87415	0.0994035	0.9404	-4.5129
Gm10778	1.20416	0.589447	1.87399	0.0994275	0.9404	-4.4304
Khk	0.29583	4.50899	1.87347	0.0995057	0.9404	-4.19883
Dohh	0.251616	5.22531	1.87077	0.0999145	0.9404	-4.19576
Hif1an	0.344219	7.65389	1.86994	0.10004	0.9404	-4.2335
Zmat2	0.45304	5.50915	1.86984	0.100054	0.9404	-4.1979
Tusc1	0.643797	-0.3239	1.86905	0.100175	0.9404	-4.48148
Capn1	0.389256	6.69689	1.86829	0.10029	0.9404	-4.21602
Prkag3	1.07638	7.05864	1.8678	0.100365	0.9404	-4.223
Slc25a1	0.879732	3.03573	1.86615	0.100615	0.9404	-4.25472
Wdr59	0.290288	3.80544	1.86569	0.100686	0.9404	-4.21995
Chd1l	0.309962	4.58336	1.86468	0.100839	0.9404	-4.20301
Ccdc94	0.328327	2.48726	1.8634	0.101036	0.9404	-4.29222
Npm2	1.43678	-0.791712	1.86203	0.101246	0.9404	-4.50137
Gm6316	0.625049	1.72163	1.86194	0.10126	0.9404	-4.35071
Thap3	0.28343	4.88548	1.86129	0.101359	0.9404	-4.20214
R3hdm4	0.271691	7.05528	1.86007	0.101547	0.9404	-4.2272
Tmem87a	0.26854	5.62233	1.85987	0.101577	0.9404	-4.20496
Capns1	0.294297	7.71136	1.8578	0.101897	0.9404	-4.24104
2310022A10Rik	0.317365	6.89859	1.85759	0.101928	0.9404	-4.22569
Thap4	0.238087	5.11596	1.8575	0.101942	0.9404	-4.20372
Trim45	0.512031	1.32493	1.85745	0.101951	0.9404	-4.38231
Tpi1	0.831647	10.9549	1.85704	0.102014	0.9404	-4.30467
Ndufa6	0.285219	7.42857	1.85445	0.102414	0.9404	-4.23727
1700048O20Rik	1.06391	-0.587365	1.85432	0.102435	0.9404	-4.49454
Tceal1	0.446575	1.46974	1.85391	0.102499	0.9404	-4.37249
Golga7b	0.509528	2.31086	1.85183	0.102821	0.9404	-4.30971
Phf14	0.253977	4.43448	1.8485	0.103341	0.9404	-4.21484
Dhcr7	0.759316	2.32634	1.84661	0.103636	0.9404	-4.31069
Gpd1	0.864257	8.90278	1.84641	0.103668	0.9404	-4.27201
Otub1	0.287573	5.37787	1.84585	0.103756	0.9404	-4.2115
Nup43	0.402964	1.78974	1.84283	0.104231	0.9404	-4.35184
Rxrg	0.713225	5.98467	1.84253	0.104279	0.9404	-4.21958
Kcne1l	0.918586	-0.425014	1.84171	0.104408	0.9404	-4.48959
Jarid2	0.363371	3.8488	1.84122	0.104485	0.9404	-4.23232
Dhfr	0.434941	1.68897	1.84068	0.10457	0.9404	-4.36008
Hsp25-ps1	1.03933	-0.884169	1.8402	0.104646	0.9404	-4.5071
D8Ertd82e	0.538469	2.11356	1.83994	0.104688	0.9404	-4.32873
9030612E09Rik	0.647502	0.76671	1.83827	0.104952	0.9404	-4.42642
Hoxd10	0.602503	1.69006	1.83797	0.105001	0.9404	-4.36088
Gm38356	0.79651	1.54591	1.83506	0.105463	0.9404	-4.37251
Cebpzos	0.366338	3.08497	1.83444	0.105562	0.9404	-4.26755
Ndufa5	0.42703	7.26852	1.83231	0.105902	0.9404	-4.24625
Polr2j	0.272496	4.70116	1.83167	0.106005	0.9404	-4.22152
Rpl41	0.372239	8.0274	1.83023	0.106236	0.9404	-4.26163
Elovl6	1.09658	0.0842683	1.82991	0.106287	0.9404	-4.4679
Tbcb	0.384419	4.49449	1.82919	0.106403	0.9404	-4.22547
Fbxl22	1.13653	1.27732	1.82812	0.106575	0.9404	-4.39395
Myl4	0.534869	3.51284	1.82652	0.106834	0.9404	-4.2518
Mb21d2	0.307268	3.91118	1.82609	0.106902	0.9404	-4.2391
Lrp10	0.242053	5.31902	1.82598	0.10692	0.9404	-4.22329
Stk36	0.942422	-0.839501	1.82453	0.107154	0.9404	-4.50733
Slc25a37	0.356748	3.82898	1.82434	0.107186	0.9404	-4.24241
Nelfcd	0.27557	5.3563	1.82388	0.107259	0.9404	-4.2247
Rubcn	0.264719	4.83585	1.82262	0.107465	0.9404	-4.22587
Zfp513	0.288557	3.07912	1.82256	0.107474	0.9404	-4.27373
Pfdn6	0.23124	5.03503	1.82205	0.107557	0.9404	-4.22537
Plekhb1	0.284129	5.95824	1.82151	0.107644	0.9404	-4.23167
Hdac10	0.305508	3.10632	1.81954	0.107966	0.9404	-4.27379
Smn1	0.280636	3.29545	1.81895	0.108061	0.9404	-4.26494
Napa	0.292597	7.09259	1.81796	0.108223	0.9404	-4.25103
Egln2	0.285336	6.79743	1.81663	0.108441	0.9404	-4.24685
Ryk	0.272408	6.21521	1.81627	0.108499	0.9404	-4.23815
Crym	0.41275	2.10251	1.81516	0.108682	0.9404	-4.33882
Zfp687	0.490991	3.49296	1.81496	0.108714	0.9404	-4.25878
Dexi	0.345371	4.80096	1.81477	0.108745	0.9404	-4.23083
Stoml1	0.271327	3.20232	1.81443	0.108802	0.9404	-4.2716
Frat1	0.480504	1.94141	1.81402	0.10887	0.9404	-4.35065
Lsm8	0.338058	3.0031	1.81376	0.108911	0.9404	-4.28205
Gla	0.539763	1.40255	1.81342	0.108967	0.9404	-4.38928
Ankrd16	0.246519	3.65216	1.8128	0.10907	0.9404	-4.25429
Borcs5	0.255984	4.03741	1.81158	0.109271	0.9404	-4.24427
Slc9a5	0.622935	-0.19491	1.81002	0.109528	0.9404	-4.48422
Tceal5	0.744463	4.12622	1.80647	0.110116	0.9404	-4.24528
Ttc19	0.265133	5.274	1.80531	0.110309	0.9404	-4.2357
Mef2b	0.933789	-0.735795	1.80509	0.110346	0.9404	-4.50602
Adra2b	0.725681	0.202329	1.80497	0.110366	0.9404	-4.46612
Abcc4	0.281522	3.57434	1.80453	0.110439	0.9404	-4.26145
Rpl27	0.355907	2.87267	1.80186	0.110885	0.9404	-4.29495
Scamp2	0.422255	5.04462	1.80165	0.110919	0.9404	-4.23775
Katnb1	0.289744	3.27825	1.80153	0.110939	0.9404	-4.27471
Pcgf1	0.437025	2.13303	1.79865	0.111423	0.9404	-4.34293
Gm20721	0.377002	4.42014	1.79835	0.111473	0.9404	-4.24486
Fam58b	0.26888	3.32085	1.79807	0.111521	0.9404	-4.27461
Gm14326	0.316934	3.16628	1.79668	0.111755	0.9404	-4.28223
Grem2	1.43514	1.84304	1.79528	0.11199	0.9404	-4.36408
Uxt	0.283155	3.85815	1.79517	0.11201	0.9404	-4.25799
Col17a1	2.2958	-0.193405	1.79429	0.112158	0.9404	-4.48648
Fto	0.239738	6.14885	1.79332	0.112322	0.9404	-4.25068
Cltb	0.313296	6.956	1.79089	0.112735	0.9404	-4.26375
Fuz	0.390119	4.04086	1.7901	0.112868	0.9404	-4.25653
Gm29668	0.537741	3.21723	1.79008	0.112871	0.9404	-4.28327
E2f2	1.12248	-0.569436	1.78983	0.112914	0.9404	-4.50198
Ccz1	0.254337	5.41452	1.78981	0.112917	0.9404	-4.24568
Cuedc2	0.270685	5.53129	1.78969	0.112937	0.9404	-4.24646
Timp4	0.296958	5.96248	1.78926	0.113011	0.9404	-4.25081
Ache	0.639654	4.45524	1.78665	0.113455	0.9404	-4.25131
Kcnn4	0.634592	-0.262907	1.78547	0.113657	0.9404	-4.49069
Col26a1	0.99082	-1.26415	1.78538	0.113674	0.9404	-4.52433
Cox5b	0.386277	8.21399	1.78451	0.113822	0.9404	-4.28837
Hspbp1	0.3317	4.33201	1.78438	0.113845	0.9404	-4.25447
Ctif	0.261063	3.37408	1.78342	0.114009	0.9404	-4.28011
Map2k3	0.374286	7.42046	1.78303	0.114077	0.9404	-4.27541
Rps27l	0.327896	5.63845	1.78226	0.114209	0.9404	-4.25178
Slc35c2	0.30505	4.11015	1.78168	0.114308	0.9404	-4.25995
Fam81a	0.688959	0.177013	1.7811	0.114408	0.9404	-4.47155
Hoxc4	0.390223	2.18508	1.78067	0.114482	0.9404	-4.34633
Klhl8	0.523146	4.47844	1.7797	0.11465	0.9404	-4.25516
Srebf1	0.476799	6.4189	1.779	0.114771	0.9404	-4.26255
Tm7sf2	0.671482	1.34847	1.77802	0.114939	0.9404	-4.40311
Dpf3	0.333472	2.96284	1.77756	0.115019	0.9404	-4.30161
Ptk7	0.703338	0.283906	1.77597	0.115296	0.9404	-4.46712
Rapsn	0.285773	4.90584	1.77526	0.115419	0.9404	-4.2542
Rpa1	0.282804	6.31393	1.7751	0.115447	0.9404	-4.26341
Csnk1g2	0.242582	6.72522	1.77477	0.115505	0.9404	-4.26928
Lurap1	0.336928	2.20591	1.77371	0.115688	0.9404	-4.34766
Pld3	0.336215	4.34752	1.77326	0.115766	0.9404	-4.26079
Gm3411	0.907132	-0.747262	1.77052	0.116244	0.9404	-4.51049
Cptp	0.560752	3.89857	1.76991	0.116351	0.9404	-4.27122
Ncaph2	0.256457	6.13694	1.76942	0.116437	0.9404	-4.26452
Jagn1	0.278693	4.39132	1.76829	0.116635	0.9404	-4.26309
Fam219b	0.283365	3.27974	1.76819	0.116652	0.9404	-4.2918
Prr13	0.231849	4.49024	1.76665	0.116924	0.9404	-4.26279
Atp9a	0.288979	5.32636	1.7653	0.117161	0.9404	-4.26012
Nhp2	0.330297	4.01318	1.76507	0.117201	0.9404	-4.27149
Gtf2h4	0.263874	3.04553	1.76443	0.117314	0.9404	-4.30398
Mdp1	0.280893	4.37338	1.76375	0.117434	0.9404	-4.26603
Ufc1	0.289466	5.80824	1.7635	0.117479	0.9404	-4.2645
Ggact	0.635543	2.78903	1.76327	0.117518	0.9404	-4.31743
Atp5o	0.422298	8.85911	1.76247	0.11766	0.9404	-4.31099
Crlf2	0.561903	1.00141	1.76085	0.117948	0.9404	-4.42971
Nudcd3	0.265963	6.89958	1.76033	0.118039	0.9404	-4.27988
2310009B15Rik	0.34221	3.14385	1.75944	0.118197	0.9404	-4.30192
CAAA01147332.1	0.362033	3.96646	1.759	0.118275	0.9404	-4.27593
Dbp	1.33456	6.385	1.75861	0.118344	0.9404	-4.27384
Gm9794	0.628867	3.03292	1.75829	0.118402	0.9404	-4.30757
Timp1	1.47169	-0.434798	1.75804	0.118446	0.9404	-4.5012
Akr1a1	0.301289	7.43928	1.75649	0.118722	0.9404	-4.28991
Calm3	0.614941	8.21359	1.75351	0.119256	0.9404	-4.30396
Nmrk2	1.52617	5.14313	1.75211	0.119506	0.9404	-4.26775
Snrpc	0.288887	4.84609	1.75203	0.11952	0.9404	-4.26852
Bcas2	0.236194	4.94374	1.75188	0.119547	0.9404	-4.2682
Ppp1r14c	0.368981	6.1067	1.75165	0.119589	0.9404	-4.27457
Dpy19l3	0.351991	1.81524	1.75121	0.119668	0.9404	-4.38098
Churc1	0.328786	4.87909	1.75007	0.119874	0.9404	-4.26956
U2af1	0.278481	5.12095	1.74957	0.119962	0.9404	-4.2693
Arhgap4	0.692564	-0.79236	1.74926	0.120018	0.9404	-4.51442
Cisd1	0.327216	7.24413	1.74909	0.12005	0.9404	-4.29101
Tpgs1	0.273687	3.67973	1.74681	0.120462	0.9404	-4.28966
Emc8	0.248084	3.72575	1.74603	0.120603	0.9404	-4.28887
Tmem261	0.276127	4.47104	1.74553	0.120693	0.9404	-4.27556
Paqr3	0.438427	1.55385	1.74422	0.12093	0.9404	-4.39988
Gm16089	0.463098	0.984979	1.74308	0.121138	0.9404	-4.43507
Timm23	0.298451	7.90152	1.74283	0.121182	0.9404	-4.30426
Psmg4	0.422897	2.35825	1.74168	0.121393	0.9404	-4.35108
Eno1	0.570495	5.8552	1.74091	0.121532	0.9404	-4.27836
Pcx	0.446515	6.61459	1.73952	0.121785	0.9404	-4.28768
Morc4	0.488302	1.77715	1.73897	0.121886	0.9404	-4.38752
Smdt1	0.267926	6.24464	1.7385	0.121973	0.9404	-4.28379
Ccdc130	0.291877	2.84542	1.73812	0.122041	0.9404	-4.32623
Ephb1	0.857281	0.347305	1.73622	0.122391	0.9404	-4.47129
Sae1	0.258408	5.43726	1.73591	0.122448	0.9404	-4.27837
Pnkd	0.370202	4.99975	1.73516	0.122585	0.9404	-4.27814
Mbd4	0.516982	0.342811	1.73493	0.122628	0.9404	-4.47175
Zfp229	0.401474	1.68233	1.73357	0.122878	0.9404	-4.39517
Fam173b	0.340097	2.77773	1.73339	0.122911	0.9404	-4.33174
Pim2	0.499624	1.3854	1.73221	0.123128	0.9404	-4.4139
Parp1	0.281914	6.03799	1.73165	0.123233	0.9404	-4.28558
Mcm8	0.559352	0.389087	1.7309	0.123371	0.9404	-4.47024
Ift27	0.327919	2.98674	1.73041	0.123461	0.9404	-4.32319
Ahcy	1.02953	-0.376582	1.72964	0.123604	0.9404	-4.50294
Rpl23a-ps3	1.20034	-1.47808	1.72881	0.123758	0.9404	-4.53486
Aarsd1	0.231889	5.21997	1.72734	0.12403	0.9404	-4.28283
Tmem266	0.864339	-0.514618	1.72674	0.124142	0.9404	-4.50815
Tmx2	0.679238	4.99004	1.72459	0.124544	0.9404	-4.28456
RP23-74O12.8	0.308502	3.29869	1.72379	0.124693	0.9404	-4.31393
Uchl3	0.278345	4.03515	1.72347	0.124752	0.9404	-4.29486
Alkbh6	0.29689	3.23497	1.72223	0.124984	0.9404	-4.31707
Ccdc181	0.264684	3.78098	1.72179	0.125066	0.9404	-4.30098
Fam151b	0.478204	0.631477	1.72091	0.125231	0.9404	-4.4599
Tmem134	0.262297	5.98959	1.72076	0.12526	0.9404	-4.29151
Grin3b	0.84657	-0.335668	1.72053	0.125303	0.9404	-4.50272
Gm2830	0.458962	2.66217	1.72034	0.125337	0.9404	-4.34353
2610008E11Rik	0.263533	4.01834	1.72013	0.125377	0.9404	-4.29708
Dpysl2	0.290165	2.98275	1.7196	0.125477	0.9404	-4.32857
Cenpl	0.710518	-0.723499	1.71904	0.125583	0.9404	-4.51584
Cdk5rap3	0.308847	4.82201	1.71829	0.125723	0.9404	-4.28897
Evi2b	1.06327	-0.865479	1.718	0.125779	0.9404	-4.52019
Smox	1.22186	6.43636	1.71769	0.125837	0.9404	-4.29796
Lbx1	0.318731	5.73296	1.71592	0.12617	0.9404	-4.29219
Dhrs7b	0.460678	4.2936	1.71401	0.126532	0.9404	-4.29634
Tmem160	0.339855	4.65613	1.7132	0.126685	0.9404	-4.29308
Me3	0.331313	6.70382	1.71185	0.126941	0.9404	-4.30441
Mettl17	0.315986	3.04548	1.71124	0.127057	0.9404	-4.33
Ntsr2	1.03367	1.5603	1.71041	0.127215	0.9404	-4.40991
Ywhae	0.28612	8.44965	1.7099	0.127313	0.9404	-4.32949
Rabac1	0.317797	6.83668	1.70957	0.127376	0.9404	-4.3073
Rpl36	0.320316	7.61447	1.70855	0.12757	0.9404	-4.31788
Pld2	0.475809	3.12059	1.70818	0.127641	0.9404	-4.32848
Gpc1	0.315058	8.32699	1.70672	0.127919	0.9404	-4.32917
Slc16a6	0.461814	1.89986	1.70443	0.128358	0.9404	-4.39191
Arrdc4	0.292282	3.56085	1.70173	0.128876	0.9404	-4.31741
Wdr70	0.239352	4.24162	1.70134	0.128953	0.9404	-4.30441
Serpinb1a	0.59065	1.65235	1.70123	0.128975	0.9404	-4.40739
P2ry13	1.0621	-1.38611	1.70108	0.129003	0.9404	-4.53526
Taldo1	0.365643	6.12671	1.70053	0.129109	0.9404	-4.30466
Nras	0.371018	4.75534	1.70024	0.129165	0.9404	-4.30021
Gm7251	0.567446	1.66135	1.69943	0.129321	0.9404	-4.40743
Osr1	0.620688	1.55432	1.69908	0.129389	0.9404	-4.41375
Tmem208	0.379619	3.41972	1.69896	0.129413	0.9404	-4.32291
Ndufa12	0.456337	6.46022	1.6983	0.12954	0.9404	-4.30931
Edf1	0.249155	6.69168	1.6964	0.129908	0.9404	-4.31296
Fancm	0.495945	0.342066	1.69485	0.130209	0.9404	-4.47927
Art3	0.344604	7.57373	1.69424	0.130329	0.9404	-4.32488
Gm2000	0.368741	5.35392	1.69355	0.130463	0.9404	-4.30354
Tnfrsf21	0.29968	4.51294	1.69145	0.130872	0.9404	-4.30723
Efna1	0.421218	3.35741	1.69104	0.130952	0.9404	-4.32892
2010107G23Rik	0.544227	1.07515	1.69069	0.13102	0.9404	-4.44307
Srp14	0.244269	6.177	1.6903	0.131098	0.9404	-4.31109
Ndufb4	0.387816	5.50029	1.69017	0.131123	0.9404	-4.30618
Uba52	0.276	6.45657	1.68951	0.131252	0.9404	-4.31429
Bccip	0.258449	5.98634	1.68922	0.131309	0.9404	-4.31003
Mycbp	0.295184	3.35766	1.68914	0.131324	0.9404	-4.3299
Asic1	0.595932	-0.053983	1.68874	0.131403	0.9404	-4.49693
Pomk	0.685136	2.70063	1.68836	0.131478	0.9404	-4.35593
Qdpr	0.416775	5.18745	1.68817	0.131514	0.9404	-4.30644
Gm10182	0.371495	3.70329	1.68532	0.132076	0.9404	-4.32284
Plch2	0.991424	-0.870753	1.68526	0.132088	0.9404	-4.52402
Btbd11	0.616958	0.173925	1.68338	0.132458	0.9404	-4.48867
Rdh14	0.27209	5.29038	1.68333	0.132468	0.9404	-4.30956
Tmem231	0.562614	0.387926	1.68319	0.132496	0.9404	-4.47938
Snapc3	0.369082	3.13692	1.68309	0.132515	0.9404	-4.34032
Perp	1.89722	1.80996	1.68218	0.132696	0.9404	-4.40469
Rps25	0.376424	8.30236	1.68195	0.132741	0.9404	-4.34112
Ubxn1	0.319121	7.30777	1.68186	0.132758	0.9404	-4.32815
Dynlrb1	0.296815	5.59239	1.68124	0.132882	0.9404	-4.31199
Prdm1	0.765948	-0.381512	1.68036	0.133056	0.9404	-4.50989
Gm2546	0.468066	1.4095	1.68001	0.133125	0.9404	-4.42765
Shisa4	0.396388	7.11616	1.67956	0.133216	0.9404	-4.32716
Tceal7	1.06097	2.25506	1.67685	0.133755	0.9404	-4.38265
St8sia5	0.607956	5.35814	1.67622	0.133881	0.9404	-4.31398
Hspb2	0.319803	6.24769	1.67439	0.134247	0.9404	-4.32095
Prrg2	0.278972	3.33578	1.67415	0.134294	0.9404	-4.33832
Fam192a	0.242236	4.69879	1.67406	0.134313	0.9404	-4.31621
Timm8b	0.246502	5.90073	1.67341	0.134443	0.9404	-4.31864
Ston2	0.418926	2.08086	1.67329	0.134467	0.9404	-4.3931
Armc5	0.294019	3.66979	1.67294	0.134537	0.9404	-4.33038
Pycard	1.16692	-0.230533	1.67212	0.134701	0.9404	-4.50593
Bves	0.234376	5.5723	1.67193	0.13474	0.9404	-4.31745
Rpsa	0.31929	9.10168	1.67114	0.134898	0.9404	-4.35777
Klf13	0.222554	5.36791	1.67113	0.1349	0.9404	-4.31708
2310034G01Rik	0.904571	-1.22312	1.67012	0.135103	0.9404	-4.53446
Shfm1	0.274151	6.15167	1.66995	0.135138	0.9404	-4.32268
Cope	0.227798	5.99379	1.6696	0.135207	0.9404	-4.32159
4930432K21Rik	0.617827	0.390205	1.66935	0.135259	0.9404	-4.48192
Ttf2	0.334804	1.97926	1.6686	0.13541	0.9404	-4.40021
Gdnf	0.762894	-0.0723324	1.66812	0.135507	0.9404	-4.50087
Limk2	0.274069	3.95531	1.66793	0.135545	0.9404	-4.32782
Ift46	0.359006	3.73455	1.66694	0.135746	0.9404	-4.33232
Mlf2	0.256712	7.45535	1.66572	0.135992	0.9404	-4.33852
Myo1e	0.341961	3.35545	1.6657	0.135997	0.9404	-4.34214
Ndufb8	0.400971	8.55487	1.66564	0.136008	0.9404	-4.35268
Tmem132a	0.38402	2.33147	1.66513	0.136111	0.9404	-4.38349
Pycr2	0.282296	3.47848	1.66464	0.13621	0.9404	-4.33939
Casq1	1.1167	10.973	1.66458	0.136223	0.9404	-4.38293
Chchd2	0.33144	8.3825	1.66416	0.136308	0.9404	-4.35104
Kcnc1	0.54652	5.52236	1.66411	0.136318	0.9404	-4.32187
Clns1a	0.24478	4.81881	1.66401	0.136337	0.9404	-4.3216
Zfp239	0.943324	-0.898873	1.66339	0.136464	0.9404	-4.52722
Alkbh7	0.45093	3.25351	1.66311	0.136522	0.9404	-4.34654
2810428I15Rik	0.317283	5.88364	1.66283	0.136579	0.9404	-4.32475
Ttll11	0.435641	1.47493	1.66245	0.136655	0.9404	-4.42926
Atg101	0.324445	4.7965	1.66226	0.136693	0.9404	-4.32275
Cd28	0.855426	1.55716	1.66161	0.136826	0.9404	-4.42514
Micu3	0.419719	3.91661	1.66156	0.136837	0.9404	-4.33202
Scfd1	0.238606	4.23391	1.66021	0.137113	0.9404	-4.32841
Mrpl42	0.468011	7.20656	1.66004	0.137147	0.9404	-4.33876
Gm15662	0.36081	6.40516	1.65965	0.137227	0.9404	-4.33085
Tnfaip2	0.88121	4.8939	1.65952	0.137252	0.9404	-4.32406
Gtf2f1	0.248589	4.42193	1.6586	0.137441	0.9404	-4.32742
Sepw1	0.311789	10.1114	1.65738	0.13769	0.9404	-4.37659
Mef2c	0.293556	8.24334	1.65714	0.13774	0.9404	-4.35267
Ptx3	0.873825	2.87975	1.65589	0.137997	0.9404	-4.36316
Nutf2	0.424294	4.69212	1.65551	0.138074	0.9404	-4.32732
Wbscr17	0.482872	3.85261	1.6552	0.138137	0.9404	-4.33664
Trappc9	0.247767	5.58626	1.65508	0.138163	0.9404	-4.32757
Cracr2b	0.279694	3.13753	1.65401	0.138382	0.9404	-4.35476
Gm2451	0.769816	-0.445389	1.65367	0.138453	0.9404	-4.51556
0610011F06Rik	0.274759	3.99139	1.65288	0.138616	0.9404	-4.33579
Rogdi	0.364112	2.38665	1.65211	0.138774	0.9404	-4.38611
Rnf123	0.282943	6.85019	1.65179	0.13884	0.9404	-4.33955
Rars	0.220979	5.1567	1.65091	0.139021	0.9404	-4.32888
Tpm1	0.63345	14.2249	1.65081	0.139043	0.9404	-4.42216
Aga	0.468072	2.8265	1.65047	0.139114	0.9404	-4.36776
Ubald2	0.304948	5.44272	1.65036	0.139136	0.9404	-4.3298
Gm16042	1.19715	-0.427435	1.65019	0.139171	0.9404	-4.51547
2610001J05Rik	0.239043	4.30698	1.64924	0.139368	0.9404	-4.33401
Rplp2	0.354922	8.05709	1.6483	0.139563	0.9404	-4.35475
Acsbg1	1.55507	-0.462552	1.64754	0.139721	0.9404	-4.5169
Masp2	0.951575	-1.08264	1.64717	0.139797	0.9404	-4.5335
Ciart	0.515057	4.09937	1.64638	0.139962	0.9404	-4.33801
Atcay	0.493873	3.52788	1.6459	0.140061	0.9404	-4.34813
Nipa1	0.504872	1.82975	1.64553	0.140138	0.9404	-4.41606
Gpx4	0.280511	8.50809	1.64501	0.140246	0.9404	-4.36209
Itfg1	0.315244	5.19729	1.64466	0.14032	0.9404	-4.33266
Msh2	0.230496	4.29041	1.64356	0.14055	0.9404	-4.33748
Rnf144b	0.31429	4.62865	1.64298	0.140671	0.9404	-4.33511
Zfp13	0.566336	0.683253	1.64294	0.14068	0.9404	-4.47403
Ctdnep1	0.244866	7.548	1.6419	0.140896	0.9404	-4.35215
Def8	0.302244	5.24931	1.64167	0.140945	0.9404	-4.33453
Dmap1	0.289599	3.81631	1.64158	0.140964	0.9404	-4.34485
Syngr2	0.289273	8.26886	1.64008	0.141277	0.9404	-4.36148
Lrrc24	0.243192	4.70179	1.63994	0.141306	0.9404	-4.33654
Clec2d	0.268984	5.75124	1.6396	0.141379	0.9404	-4.33762
Tti1	0.260571	4.32896	1.63768	0.141782	0.9404	-4.34054
Optn	0.304067	6.90543	1.63682	0.141963	0.9404	-4.34836
Tcea2	0.336151	2.4705	1.63514	0.142318	0.9404	-4.38935
Gm10481	0.55217	1.49743	1.63486	0.142376	0.9404	-4.43635
Emc10	0.262785	5.70199	1.63424	0.142507	0.9404	-4.34053
Spa17	0.803739	1.07922	1.63423	0.142511	0.9404	-4.45726
Tinf2	0.269069	3.62376	1.6341	0.142538	0.9404	-4.35246
Smco1	0.867493	4.96301	1.63397	0.142566	0.9404	-4.33921
2210011C24Rik	0.639105	1.35681	1.63323	0.142722	0.9404	-4.44388
Itga4	0.800631	1.58992	1.63285	0.142802	0.9404	-4.43235
Gm2445	0.782021	-0.0315789	1.63242	0.142893	0.9404	-4.50504
Wdr83os	0.33173	4.6972	1.6324	0.142898	0.9404	-4.34105
Jkamp	0.296945	3.19758	1.63235	0.142908	0.9404	-4.36375
Hars	0.232109	5.02695	1.63228	0.142923	0.9404	-4.34013
Gm7276	0.652625	0.0313132	1.63061	0.143278	0.9404	-4.5031
Tnfrsf22	0.45985	1.21291	1.63036	0.143331	0.9404	-4.45177
Tsen34	0.338302	4.42775	1.62952	0.14351	0.9404	-4.34444
Fam57b	0.53015	6.2149	1.62951	0.143512	0.9404	-4.34657
Eef1e1	0.268136	2.94348	1.6287	0.143684	0.9404	-4.37361
Gm15793	0.697486	-0.852398	1.62719	0.144006	0.9404	-4.53011
Nsf	0.219408	4.05312	1.62649	0.144156	0.9404	-4.34992
Maf	0.498617	6.98471	1.62645	0.144165	0.9404	-4.3548
Ahsa1	0.221568	6.47686	1.62608	0.144243	0.9404	-4.35056
Fam181b	0.626264	0.335415	1.62514	0.144444	0.9404	-4.49255
4930533O14Rik	0.289955	4.18468	1.62509	0.144455	0.9404	-4.34925
Zfp799	0.441392	1.86859	1.62505	0.144463	0.9404	-4.42111
Timm22	0.386167	4.46533	1.62477	0.144523	0.9404	-4.34695
Cd82	0.30124	3.38777	1.6247	0.144539	0.9404	-4.36261
Hddc3	0.324939	5.00267	1.62419	0.144648	0.9404	-4.345
Dmkn	3.18306	-0.166371	1.62298	0.144908	0.9404	-4.51106
Nme1	0.339548	3.56859	1.62232	0.14505	0.9404	-4.35989
Hexdc	0.258211	4.74671	1.62132	0.145266	0.9404	-4.34743
Gm38158	0.641388	1.46953	1.62092	0.14535	0.9404	-4.44191
Mcts2	0.343672	2.66233	1.62058	0.145425	0.9404	-4.3877
Cox14	0.355456	5.65912	1.62024	0.145497	0.9404	-4.34862
Ndufv3	0.366406	6.79313	1.62002	0.145546	0.9404	-4.35663
Timm50	0.294231	5.32275	1.61977	0.145598	0.9404	-4.34777
Pou3f1	0.793165	0.283554	1.61919	0.145725	0.9404	-4.49568
Foxk2	0.251234	5.40087	1.6187	0.145829	0.9404	-4.34859
Utp6	0.260622	5.15161	1.61787	0.146009	0.9404	-4.34871
Atp6v1e1	0.269642	6.56526	1.61732	0.146129	0.9404	-4.35623
Acot7	0.263324	3.73466	1.61643	0.14632	0.9404	-4.36005
Mrps21	0.295326	6.37544	1.61504	0.146622	0.9404	-4.35605
Ddx39	0.220755	3.72162	1.61489	0.146655	0.9404	-4.3611
Sypl2	0.797163	8.02432	1.61459	0.146719	0.9404	-4.37142
Tph1	1.15583	0.580107	1.61458	0.146722	0.9404	-4.48456
Fbxw5	0.226322	6.24663	1.61335	0.146991	0.9404	-4.35609
Spag7	0.258827	6.28284	1.61282	0.147106	0.9404	-4.35665
Vwa9	0.255755	4.31247	1.61251	0.147173	0.9404	-4.35531
Ears2	0.312427	2.67478	1.61111	0.147479	0.9404	-4.39141
Rfc2	0.253353	3.6804	1.61017	0.147683	0.9404	-4.36436
Zdbf2	0.84486	-0.817884	1.6098	0.147765	0.9404	-4.53125
Gpaa1	0.239051	4.79377	1.60667	0.14845	0.9404	-4.35595
Plcd4	1.1341	6.42374	1.60426	0.148981	0.9404	-4.36253
Uba5	0.276656	3.85483	1.60368	0.149108	0.9404	-4.36529
Dpp8	0.258401	6.63584	1.60306	0.149245	0.9404	-4.36478
Uqcrb	0.326943	7.89967	1.60207	0.149463	0.9404	-4.37648
Rtn2	0.304042	9.97628	1.60115	0.149668	0.9404	-4.39934
Nipal3	0.307797	3.20828	1.60014	0.14989	0.9404	-4.37962
Cstf3	0.345962	2.46195	1.60013	0.149893	0.9404	-4.40432
Gm5786	0.576557	-0.832923	1.60002	0.149918	0.9404	-4.53273
Nat8f1	0.539776	-0.435431	1.5993	0.150076	0.9404	-4.52256
Dgat2l6	0.729819	-0.0319644	1.5961	0.150788	0.9404	-4.51083
Tspan7	0.252527	6.50801	1.59586	0.150842	0.9404	-4.36788
Pctp	0.621511	2.4749	1.59491	0.151054	0.9404	-4.406
Krt10	2.4272	2.46505	1.59482	0.151074	0.9404	-4.40641
Lsm7	0.920345	1.19279	1.59382	0.151297	0.9404	-4.46249
Asrgl1	0.267775	6.20627	1.59381	0.1513	0.9404	-4.36704
Abhd11	0.360383	5.01317	1.59336	0.1514	0.9404	-4.36342
Mrpl18	0.323894	6.09963	1.59304	0.151472	0.9404	-4.36684
Tbc1d10c	0.678512	1.38431	1.59251	0.151589	0.9404	-4.45423
Ndufs7	0.348878	8.17964	1.59244	0.151606	0.9404	-4.38418
AU041133	1.3165	-1.05468	1.59155	0.151805	0.9404	-4.53866
Fen1	0.268133	2.72643	1.59079	0.151976	0.9404	-4.3986
Lamtor1	0.245642	6.39486	1.58977	0.152205	0.9404	-4.37054
Bloc1s1	0.248711	5.63534	1.58968	0.152225	0.9404	-4.36659
Fsbp	0.453463	0.249625	1.58911	0.152354	0.9404	-4.50237
Ap1b1	0.24839	5.97229	1.58896	0.152386	0.9404	-4.36851
Traip	0.705478	-0.639458	1.58861	0.152465	0.9404	-4.52935
Gm28661	0.602852	11.8634	1.5883	0.152535	0.9404	-4.4215
Atox1	0.379782	4.08061	1.58689	0.152852	0.9404	-4.3721
Polr2i	0.261614	4.2229	1.58629	0.152989	0.9404	-4.37119
Gm11808	0.288458	8.32567	1.58624	0.153	0.9404	-4.38874
Med9	0.27165	4.37049	1.58602	0.15305	0.9404	-4.37026
Cnot11	0.209518	4.6822	1.58595	0.153066	0.9404	-4.36865
Moap1	0.373621	1.4031	1.58588	0.153081	0.9404	-4.45529
Pex10	0.278116	3.21024	1.58498	0.153284	0.9404	-4.38717
Slc7a8	0.443998	3.51989	1.58482	0.153321	0.9404	-4.38075
Cpne5	0.792428	0.183912	1.58448	0.153397	0.9404	-4.5055
Lypla2	0.24789	4.86068	1.58414	0.153474	0.9404	-4.36917
Riok3	0.26315	7.48553	1.58346	0.153628	0.9404	-4.38228
Mrgpre	0.737933	0.114806	1.58307	0.153718	0.9404	-4.5081
Trp53rka	0.270917	3.43808	1.58214	0.153929	0.9404	-4.38371
5730409E04Rik	0.369981	4.86394	1.5816	0.15405	0.9404	-4.37068
Cox7b	0.288225	8.19974	1.58133	0.154111	0.9404	-4.3899
Cand2	0.297464	6.6971	1.57969	0.154485	0.9404	-4.37825
Dhx34	0.323307	2.53845	1.57954	0.154519	0.9404	-4.41011
Tonsl	0.241918	5.35608	1.57918	0.154602	0.9404	-4.37203
Mkl1	0.907217	4.38965	1.57913	0.154612	0.9404	-4.37413
St6galnac6	0.312178	5.74329	1.57908	0.154625	0.9404	-4.37323
Hoxc5	0.716227	0.203366	1.57747	0.154993	0.9404	-4.50606
Ube2v1	0.235361	7.4016	1.57742	0.155003	0.9404	-4.38476
Neu3	0.402439	1.38337	1.57708	0.155081	0.9404	-4.4587
Fam169b	1.07553	-1.22521	1.57684	0.155136	0.9404	-4.54363
Prps1	0.198941	5.23053	1.57663	0.155185	0.9404	-4.3734
Gm5559	0.54589	2.27091	1.57643	0.15523	0.9404	-4.42139
Gm3272	0.417832	2.46766	1.57555	0.15543	0.9404	-4.41433
Padi3	0.871329	-0.89127	1.5754	0.155466	0.9404	-4.53685
Gemin7	0.273526	5.28929	1.57505	0.155546	0.9404	-4.3744
Macrod1	0.283738	7.57032	1.57486	0.155589	0.9404	-4.38749
Prdm9	0.445018	1.66114	1.57175	0.156303	0.9404	-4.44827
Pdgfb	0.275953	4.18275	1.57162	0.156333	0.9404	-4.37991
Arpc5l	0.232447	6.73709	1.57131	0.156406	0.9404	-4.38317
Gm16470	0.776792	-0.379372	1.57101	0.156474	0.9404	-4.52487
Klc2	0.226357	6.07176	1.57098	0.156482	0.9404	-4.37942
Tmem126a	0.368547	5.53404	1.57069	0.156548	0.9404	-4.37746
Rab27b	1.00273	-0.196478	1.56982	0.156748	0.9404	-4.51993
Pin4	0.368993	3.48685	1.56963	0.156794	0.9404	-4.38935
Polr3g	0.42033	1.11337	1.5691	0.156914	0.9404	-4.4724
Akap6	0.21603	5.03937	1.56849	0.157055	0.9404	-4.37822
Gm3200	0.567405	1.68405	1.56814	0.157136	0.9404	-4.44844
Kctd15	0.351491	6.2909	1.56798	0.157173	0.9404	-4.38229
St7l	0.302484	3.40978	1.56691	0.157422	0.9404	-4.39216
Fam98c	0.256241	3.40938	1.56669	0.157471	0.9404	-4.39227
Tmub2	0.223607	4.13183	1.56515	0.157829	0.9404	-4.384
Dck	0.401647	1.28914	1.56489	0.157891	0.9404	-4.46615
Smim20	0.229606	5.65532	1.56406	0.158083	0.9404	-4.38174
Tesk1	0.205744	6.6093	1.56386	0.158129	0.9404	-4.38647
Ndufb10	0.353021	7.73017	1.5624	0.158469	0.9404	-4.39525
3110009E18Rik	0.911774	0.255734	1.56215	0.158528	0.9404	-4.50699
Pdap1	0.212388	6.22548	1.56083	0.158837	0.9404	-4.38602
Nelfe	0.245321	3.14057	1.56017	0.15899	0.9404	-4.40109
Gm10241	1.20588	0.964005	1.5601	0.159006	0.9404	-4.4808
Usf2	0.244358	6.27782	1.55848	0.159386	0.9404	-4.38762
Asph	0.275444	7.5822	1.55808	0.15948	0.9404	-4.39632
Parvb	0.256445	5.99832	1.55663	0.159821	0.9404	-4.38737
Scn3b	0.942656	1.22252	1.55626	0.159907	0.9404	-4.47127
Gm14418	1.06205	-0.53435	1.55587	0.16	0.9404	-4.53087
Chmp4b	0.219152	6.90442	1.55565	0.16005	0.9404	-4.39286
Hoxd8	0.350492	5.167	1.55278	0.160728	0.9404	-4.38752
Higd1b	0.464889	1.14668	1.55276	0.160733	0.9404	-4.47527
Dnm1l	0.276063	5.31284	1.55214	0.160878	0.9404	-4.38802
Pmpca	0.241486	7.08456	1.55211	0.160886	0.9404	-4.39595
AI464131	0.328719	6.36802	1.54905	0.161611	0.9404	-4.39343
Fam92a	0.517953	2.43972	1.54887	0.161652	0.9404	-4.42633
Abcb9	0.374803	3.05587	1.54867	0.161701	0.9404	-4.40869
Nav2	0.283179	3.589	1.54845	0.161753	0.9404	-4.39898
Gm4654	0.931571	-0.761912	1.54826	0.161799	0.9404	-4.5371
Slc35a4	0.283473	5.85633	1.54817	0.16182	0.9404	-4.39171
Cul5	0.203142	6.05785	1.54798	0.161865	0.9404	-4.3926
Aptx	0.32623	3.80534	1.54752	0.161974	0.9404	-4.39686
Gm7332	2.7031	-1.72318	1.54727	0.162033	0.9404	-4.55476
Slc35f6	0.212903	3.95601	1.54686	0.162131	0.9404	-4.39577
Gm5617	0.394738	1.87395	1.5467	0.162168	0.9404	-4.44782
Ndufa3	0.243488	7.1305	1.54657	0.162201	0.9404	-4.39923
Atp5k	0.353828	7.59053	1.54618	0.162294	0.9404	-4.40256
Ppp2r1a	0.207469	6.80063	1.54523	0.162519	0.9404	-4.39792
Pdzd7	0.588588	1.44069	1.54436	0.162728	0.9404	-4.46578
Hat1	0.22376	3.63487	1.54328	0.162985	0.9404	-4.40113
Dpysl5	0.734697	2.19422	1.54307	0.163034	0.9404	-4.43715
Kl	0.788664	-0.584509	1.54286	0.163085	0.9404	-4.53373
Tmem242	0.277317	6.53752	1.54273	0.163116	0.9404	-4.39785
Hdac8	0.471152	1.55941	1.54207	0.163274	0.9404	-4.46174
Gm10131	2.58479	0.511458	1.5418	0.163338	0.9404	-4.50202
Mrps18c	0.308181	4.15553	1.54177	0.163345	0.9404	-4.39709
Snrnp27	0.241203	5.20644	1.54113	0.163501	0.9404	-4.39445
Exosc9	0.247982	3.82169	1.54107	0.163513	0.9404	-4.40022
Rfng	0.231435	4.13056	1.54061	0.163625	0.9404	-4.39792
Rtfdc1	0.213587	5.73515	1.53993	0.163787	0.9404	-4.3961
2700049A03Rik	0.378556	2.0137	1.53968	0.163847	0.9404	-4.44498
Zfp692	0.399597	1.74339	1.53945	0.163904	0.9404	-4.45535
Fbf1	0.243304	3.04775	1.53919	0.163965	0.9404	-4.41344
Mrps11	0.257619	4.02303	1.53707	0.164476	0.9404	-4.40068
Tspan8	0.439066	5.61876	1.53672	0.164561	0.9404	-4.39768
Ppm1j	0.524129	5.00252	1.53667	0.164573	0.9404	-4.39711
Zfp213	0.394273	1.5055	1.53653	0.164606	0.9404	-4.46552
Vti1b	0.238884	5.66995	1.53574	0.164798	0.9404	-4.39838
Ssr4	0.218203	5.20162	1.53561	0.164828	0.9404	-4.39771
Tmod4	0.301015	8.84211	1.5354	0.16488	0.9404	-4.41807
Aamp	0.236026	6.61896	1.53522	0.164923	0.9404	-4.40244
Abcd1	0.232326	4.47025	1.53514	0.164943	0.9404	-4.39924
Cln6	0.226827	4.20604	1.53495	0.164988	0.9404	-4.40065
Pigo	0.325343	2.62787	1.53416	0.165179	0.9404	-4.42665
Sfn	1.73591	-0.20966	1.53395	0.16523	0.9404	-4.52559
3010026O09Rik	0.5486	0.339396	1.53335	0.165375	0.9404	-4.50947
Trp63	0.579028	3.42044	1.53328	0.165393	0.9404	-4.40938
Pvalb	0.776529	12.9754	1.53266	0.165542	0.9404	-4.45083
Spns1	0.200491	4.68106	1.53239	0.165608	0.9404	-4.40016
Slc25a19	0.47736	4.97814	1.53216	0.165665	0.9404	-4.39979
Gm10401	2.18852	-0.35608	1.53129	0.165876	0.9404	-4.52974
Gm3837	0.249174	4.2502	1.53063	0.166036	0.9404	-4.40286
Ttc23	0.422323	2.5467	1.52952	0.166305	0.9404	-4.43104
Rgs12	0.341429	2.10068	1.52926	0.166368	0.9404	-4.44564
Tyro3	0.892743	-0.847349	1.52895	0.166446	0.9404	-4.54114
Ube2m	0.214201	6.52103	1.52878	0.166486	0.9404	-4.40554
AA415398	0.361726	1.52704	1.52871	0.166503	0.9404	-4.46705
Ap4b1	0.272859	2.90297	1.52856	0.166541	0.9404	-4.42184
Ndufaf5	0.468549	5.06746	1.52726	0.166858	0.9404	-4.40265
Gpn1	0.216588	4.28352	1.52693	0.166937	0.9404	-4.4048
Art1	0.238158	8.47474	1.52644	0.167059	0.9404	-4.41921
S100a16	0.27872	5.29047	1.52637	0.167076	0.9404	-4.40323
Klhl36	0.437576	0.496663	1.52628	0.167096	0.9404	-4.50561
Klhl29	0.300597	2.50838	1.52522	0.167357	0.9404	-4.43399
Exoc6	0.229457	5.66575	1.52504	0.167399	0.9404	-4.40461
Tmem100	0.85817	5.60653	1.52469	0.167487	0.9404	-4.40469
Lcn2	0.843944	0.979439	1.52371	0.167727	0.9404	-4.48904
Thrsp	0.795438	3.87235	1.52335	0.167815	0.9404	-4.40947
Bhlhe41	0.535747	5.54532	1.52299	0.167903	0.9404	-4.40556
Smarcd3	0.473348	7.35718	1.52231	0.168071	0.9404	-4.41349
Myoz3	0.984222	4.36776	1.52157	0.168252	0.9404	-4.4075
Tomm5	0.321535	4.50939	1.52027	0.168573	0.9404	-4.40773
Med16	0.258739	5.05453	1.5196	0.168738	0.9404	-4.40717
BC002163	0.340662	5.99928	1.51918	0.168841	0.9404	-4.40892
Cmbl	0.880334	4.82393	1.51916	0.168847	0.9404	-4.40763
Tmem94	0.327421	6.15432	1.51816	0.169093	0.9404	-4.41002
Myeov2	0.2468	5.30466	1.51772	0.169203	0.9404	-4.40834
Polr2k	0.260216	3.81073	1.51732	0.169301	0.9404	-4.4133
Zfand2b	0.267421	3.61631	1.51728	0.169312	0.9404	-4.41521
Prpf3	0.225201	3.93823	1.51687	0.169413	0.9404	-4.41255
Mrpl54	0.249031	5.4946	1.51669	0.169458	0.9404	-4.40917
Lmbr1	0.271583	3.51877	1.51655	0.169493	0.9404	-4.41671
6330403A02Rik	0.519406	0.690704	1.51594	0.169644	0.9404	-4.50114
Klf5	0.545674	0.594045	1.51588	0.169659	0.9404	-4.50443
Usp50	0.251502	4.12333	1.51561	0.169725	0.9404	-4.41207
Pon2	0.212183	5.94485	1.51529	0.169805	0.9404	-4.41099
Bpgm	0.587292	6.62167	1.5145	0.170002	0.9404	-4.41392
Enkur	0.963695	-0.837704	1.51409	0.170102	0.9404	-4.54263
Fam20c	0.460509	3.87181	1.51385	0.170164	0.9404	-4.41469
Camk2a	0.484537	8.01484	1.51373	0.170193	0.9404	-4.42204
Babam1	0.313116	5.16347	1.51364	0.170215	0.9404	-4.41067
Ssr1	0.220141	5.39659	1.51354	0.170239	0.9404	-4.41088
Mrps14	0.247594	4.66624	1.51326	0.17031	0.9404	-4.41138
Ppil1	0.442721	2.42015	1.51264	0.170464	0.9404	-4.44176
Hip1	0.243441	4.85421	1.51221	0.170571	0.9404	-4.41168
Gpr107	0.197101	4.81248	1.51182	0.170667	0.9404	-4.41195
Tpt1-ps5	0.608815	-0.958314	1.51154	0.170738	0.9404	-4.54524
Kcnj8	0.270272	4.33729	1.51116	0.170834	0.9404	-4.41359
Pfas	0.329528	3.21469	1.51106	0.170857	0.9404	-4.42391
Fam19a3	0.971429	1.92089	1.51081	0.170919	0.9404	-4.45849
Mzb1	0.917133	-0.605603	1.51077	0.17093	0.9404	-4.53823
Pde7b	0.377942	3.51817	1.5104	0.171023	0.9404	-4.41993
Cep89	0.289567	2.59293	1.51037	0.171031	0.9404	-4.43785
U2af1l4	0.29315	4.52632	1.50952	0.171242	0.9404	-4.4139
Tppp2	0.602525	0.0333788	1.50844	0.171512	0.9404	-4.52297
Sf3b5	0.215492	4.15484	1.50828	0.171553	0.9404	-4.41604
Ccdc14	0.365127	1.38162	1.5079	0.171649	0.9404	-4.47854
Myom2	0.362236	10.989	1.50699	0.171877	0.9404	-4.44632
Gm28043	0.328652	3.50164	1.50593	0.172143	0.9404	-4.42246
Rhbdf1	0.245078	4.17786	1.50504	0.172367	0.9404	-4.41775
Ppargc1a	0.275085	3.62662	1.50457	0.172483	0.9404	-4.42185
Igfbp5	0.993672	8.06986	1.50408	0.172608	0.9404	-4.4272
Bloc1s3	0.23034	2.90173	1.50389	0.172654	0.9404	-4.4333
Pgap1	0.447437	1.06626	1.50072	0.173456	0.9404	-4.49162
Gjc3	0.544784	0.185995	1.50028	0.173568	0.9404	-4.52007
Prpf31	0.234834	4.17706	1.49903	0.173885	0.9404	-4.42115
Tmem52	0.430215	6.14441	1.49897	0.173899	0.9404	-4.42089
Apoa1bp	0.225948	4.94553	1.49697	0.174406	0.9404	-4.42053
Rps25-ps1	0.607151	0.145919	1.49608	0.174635	0.9404	-4.52192
Ak1	0.58264	10.0556	1.49591	0.174678	0.9404	-4.44489
Thnsl2	0.250191	3.01041	1.4953	0.174833	0.9404	-4.43515
Dnajc15	0.295623	5.2797	1.49513	0.174875	0.9404	-4.4216
Rras	0.271074	4.8021	1.49364	0.175255	0.9404	-4.42261
1500011K16Rik	0.216752	5.75971	1.49341	0.175315	0.9404	-4.42317
Pin1	0.230007	5.23118	1.49313	0.175385	0.9404	-4.42275
Amot	0.304349	6.08331	1.49282	0.175466	0.9404	-4.42421
Mrpl23-ps1	0.205981	5.92552	1.49221	0.17562	0.9404	-4.42419
Icam4	0.641461	-0.410797	1.49102	0.175926	0.9404	-4.53653
Alg2	0.667413	3.27549	1.49084	0.175971	0.9404	-4.43305
Svbp	0.29817	2.99556	1.49003	0.17618	0.9404	-4.4379
Alg6	0.281759	2.17708	1.48994	0.176202	0.9404	-4.45785
Tmem161a	0.213758	5.97832	1.48969	0.176266	0.9404	-4.42575
Eefsec	0.269549	2.36469	1.48945	0.176327	0.9404	-4.4527
Gm12397	0.970528	-0.663256	1.48809	0.176679	0.9404	-4.54222
Fpgs	0.351759	2.66031	1.48795	0.176714	0.9404	-4.44583
Rpl35	0.253811	7.27227	1.48723	0.176899	0.9404	-4.43148
2310033P09Rik	0.403369	1.03896	1.48701	0.176956	0.9404	-4.49597
Ssna1	0.244653	4.1474	1.48698	0.176964	0.9404	-4.42805
Btla	0.453247	1.00564	1.48635	0.177125	0.9404	-4.49723
Ccdc32	0.335099	1.91995	1.4863	0.177138	0.9404	-4.46701
Dgat1	0.360858	3.39615	1.48602	0.177211	0.9404	-4.43397
Gadd45gip1	0.281891	4.23745	1.48581	0.177265	0.9404	-4.42837
Ndufb5	0.280012	8.4997	1.48494	0.17749	0.9404	-4.43929
Gm2574	0.331547	4.461	1.48348	0.177866	0.9404	-4.42907
Gm5138	0.331547	4.461	1.48348	0.177866	0.9404	-4.42907
Phkg1	0.46927	8.5889	1.4833	0.177914	0.9404	-4.44065
Capn6	0.54627	1.49053	1.48306	0.177975	0.9404	-4.48198
Jph2	0.559339	8.97954	1.48283	0.178035	0.9404	-4.44346
Tm2d3	0.259424	2.83482	1.48246	0.178132	0.9404	-4.44449
Ccdc134	0.285321	3.22796	1.48199	0.178253	0.9404	-4.4381
Ccdc107	0.256527	4.18371	1.48192	0.178272	0.9404	-4.43076
Ldb3	0.305288	10.48	1.48183	0.178295	0.9404	-4.45332
Tstd3	0.358762	3.60562	1.48182	0.178297	0.9404	-4.43407
Cd55	0.512202	5.43705	1.48062	0.178609	0.9404	-4.43019
Flad1	0.232922	5.20833	1.47971	0.178844	0.9404	-4.4306
Gnb3	0.996071	0.119085	1.47966	0.178859	0.9404	-4.52542
Gm5575	0.878574	-0.201124	1.4795	0.178901	0.9404	-4.53339
Abca7	0.340325	4.18491	1.47932	0.178948	0.9404	-4.43221
Pemt	0.363306	0.880268	1.47767	0.179376	0.9404	-4.50339
Rpl31	0.262101	7.24466	1.47667	0.179636	0.9404	-4.43691
Lars2	0.33699	7.76486	1.47662	0.179649	0.9404	-4.43923
2022-03-02	0.264503	5.79843	1.47565	0.179905	0.9404	-4.43347
Arl6ip4	0.238661	5.06152	1.475	0.180074	0.9404	-4.43336
Nif3l1	0.240752	3.38382	1.4739	0.180362	0.9404	-4.44027
Vwa3b	0.408232	1.12392	1.47325	0.180532	0.9404	-4.49665
2210016F16Rik	0.336093	3.05613	1.47301	0.180594	0.9404	-4.44496
Ldha	0.703737	10.9302	1.47268	0.180682	0.9404	-4.45958
Bola3	0.282991	6.0863	1.472	0.18086	0.9404	-4.43602
Pacsin3	0.258406	8.07308	1.47089	0.18115	0.9404	-4.44363
Vps39	0.213228	4.5086	1.46886	0.181685	0.9404	-4.43737
Ccdc50	0.453946	6.00325	1.46859	0.181757	0.9404	-4.43781
Pomgnt2	0.315022	3.503	1.46815	0.181874	0.9404	-4.44207
Fam229b	0.333328	1.21505	1.46813	0.181878	0.9404	-4.49509
Tgtp1	1.46061	-0.512275	1.46813	0.181879	0.9404	-4.5417
Epb41l4b	0.391766	3.39924	1.46811	0.181885	0.9404	-4.44306
Atp6v0e2	0.231484	5.83474	1.46778	0.181971	0.9404	-4.43803
Higd2a	0.321223	6.49749	1.46725	0.182111	0.9404	-4.43957
Cntrob	0.572331	1.02169	1.46675	0.182243	0.9404	-4.50152
Mapk12	0.239923	7.25547	1.46607	0.182424	0.9404	-4.44252
Scnm1	0.202507	4.22161	1.46599	0.182445	0.9404	-4.43959
Pcbd2	0.370549	1.76728	1.46586	0.18248	0.9404	-4.47859
Gin1	0.371121	1.48673	1.46545	0.182588	0.9404	-4.4873
Gtf3c5	0.247355	3.46094	1.46463	0.182805	0.9404	-4.44426
Gm2115	0.793909	-1.26594	1.46383	0.183018	0.9404	-4.55523
Heyl	0.301815	3.27098	1.46342	0.183127	0.9404	-4.44677
Bin1	0.305955	9.27227	1.46307	0.183218	0.9404	-4.45424
Mrpl53	0.206401	5.37809	1.46259	0.183348	0.9404	-4.44065
Atp6v1g1	0.278044	8.03648	1.46173	0.183576	0.9404	-4.44797
Tbl3	0.188127	4.4039	1.46129	0.183692	0.9404	-4.44186
Kdm2b	0.284454	3.29596	1.46114	0.183733	0.9404	-4.44763
Smpd1	0.226669	6.13318	1.46096	0.183781	0.9404	-4.44234
Pfdn5	0.223222	6.51649	1.46043	0.183922	0.9404	-4.44337
Wbp1	0.225755	4.80655	1.46005	0.184023	0.9404	-4.44216
2022-09-15	0.299342	6.00345	1.46001	0.184033	0.9404	-4.44268
Ndufb9	0.298941	8.54525	1.45901	0.184301	0.9404	-4.45189
Mcu	0.222279	5.04918	1.45872	0.184377	0.9404	-4.44285
Vav1	0.934223	-0.579972	1.4585	0.184438	0.9404	-4.54425
Emid1	0.90669	1.76746	1.45765	0.184664	0.9404	-4.48126
Gm8756	0.570898	0.0395805	1.45745	0.184718	0.9404	-4.53108
Gapdh	0.418762	13.1378	1.45656	0.184956	0.9404	-4.47811
Napsa	0.781914	-0.788568	1.45648	0.184977	0.9404	-4.5483
Ampd1	0.665088	9.50132	1.45495	0.185387	0.9404	-4.45915
Dnase1l1	0.222168	6.44073	1.45412	0.18561	0.9404	-4.44669
Pym1	0.233545	3.27305	1.45408	0.18562	0.9404	-4.45138
Gm28551	0.737788	-1.11103	1.45395	0.185657	0.9404	-4.55387
Hddc2	0.399295	2.83649	1.45373	0.185717	0.9404	-4.45745
Adam8	0.794328	-0.606343	1.45309	0.185888	0.9404	-4.54542
Rars2	0.290607	3.75198	1.45228	0.186107	0.9404	-4.4488
Tmbim6	0.23503	7.81272	1.45203	0.186172	0.9404	-4.45182
Gm14434	1.69179	-1.50531	1.45195	0.186196	0.9404	-4.55965
Tomm6	0.226862	5.44486	1.4511	0.186424	0.9404	-4.44734
Aif1l	0.423804	2.31841	1.45034	0.186631	0.9404	-4.46931
Lamtor2	0.265286	4.99297	1.45032	0.186634	0.9404	-4.44775
Sra1	0.321789	5.70695	1.44989	0.186751	0.9404	-4.44816
Mettl20	0.238539	3.29114	1.44987	0.186755	0.9404	-4.45329
Lman2	0.214847	5.87749	1.44891	0.187017	0.9404	-4.44885
Gstm4	0.350155	3.47897	1.44747	0.187406	0.9404	-4.45293
Accs	0.537098	1.06467	1.44742	0.187419	0.9404	-4.505
Farsa	0.225355	4.65708	1.44655	0.187656	0.9404	-4.45004
Eno3	0.703991	12.3011	1.44577	0.187868	0.9404	-4.47727
Ubac1	0.28406	7.73057	1.4454	0.187968	0.9404	-4.45484
S100a13	0.380358	3.54244	1.44532	0.187989	0.9404	-4.45361
Hlcs	0.26654	2.99735	1.44438	0.188246	0.9404	-4.45931
9430016H08Rik	0.20256	4.03933	1.44401	0.188347	0.9404	-4.45228
Zfp791	0.516024	-0.602965	1.4427	0.188704	0.9404	-4.54665
Mthfd1l	0.564092	0.308768	1.44264	0.188721	0.9404	-4.52699
Blnk	0.633769	1.00507	1.44176	0.188959	0.9404	-4.50812
Comtd1	0.514867	1.8082	1.44174	0.188964	0.9404	-4.48533
Tymp	0.574771	-0.212048	1.44158	0.18901	0.9404	-4.53917
Klhl25	0.353891	1.51765	1.44105	0.189155	0.9404	-4.4936
Ino80c	0.210747	5.20475	1.44022	0.18938	0.9404	-4.45361
Nudt2	0.241675	3.62618	1.44007	0.189421	0.9404	-4.45587
Med4	0.210841	3.90162	1.44007	0.189422	0.9404	-4.45479
Kcnab1	0.91705	3.24541	1.44007	0.189423	0.9404	-4.45858
Iscu	0.206503	6.68387	1.43936	0.189616	0.9404	-4.45521
Vars2	0.285005	2.96867	1.43889	0.189744	0.9404	-4.46224
Tmed9	0.218031	5.61798	1.43881	0.189767	0.9404	-4.45448
Gm5566	0.549354	-0.0951274	1.43868	0.189802	0.9404	-4.53711
Musk	0.2719	3.13313	1.43756	0.190111	0.9404	-4.46091
Mmab	0.439105	4.80044	1.43707	0.190245	0.9404	-4.45545
Rrm1	0.228254	4.90676	1.43665	0.19036	0.9404	-4.45569
Coil	0.306808	1.94449	1.43623	0.190477	0.9404	-4.48362
Coq7	0.455786	4.64819	1.43575	0.190608	0.9404	-4.45624
Ndufs3	0.284347	8.15002	1.43563	0.190641	0.9404	-4.46125
Ciao1	0.18689	5.24147	1.4349	0.190841	0.9404	-4.45669
Commd3	0.213411	5.66483	1.43313	0.19133	0.9404	-4.45775
Fsd1l	0.302438	2.51747	1.43282	0.191416	0.9404	-4.47217
Scand1	0.367218	3.25326	1.43206	0.191626	0.9404	-4.46245
Azin2	0.404687	1.73905	1.43204	0.191631	0.9404	-4.49034
Hrc	0.284371	9.60325	1.43177	0.191706	0.9404	-4.46974
Abhd2	0.251347	2.7034	1.43105	0.191904	0.9404	-4.46967
Nans	0.417045	3.78011	1.4299	0.192224	0.9404	-4.46063
H2-Q7	0.971817	1.38611	1.42955	0.19232	0.9404	-4.5006
Pign	0.376693	2.21809	1.42939	0.192364	0.9404	-4.47961
Map2k1	0.253293	5.91815	1.42847	0.19262	0.9404	-4.46046
Atp5j2	0.354074	8.07664	1.42818	0.192701	0.9404	-4.46461
G3bp1	0.189118	6.84158	1.42661	0.193137	0.9404	-4.46233
Ccbl1	0.31732	4.64301	1.42611	0.193276	0.9404	-4.46176
Mdga1	1.10066	2.00933	1.42565	0.193405	0.9404	-4.48573
Vma21	0.261234	4.3752	1.42562	0.193414	0.9404	-4.46209
Rnft2	0.687444	0.201544	1.42502	0.193581	0.9404	-4.5327
Gm12247	0.600405	-1.0017	1.42465	0.193684	0.9404	-4.55525
Slmo2	0.220096	4.96284	1.42463	0.193688	0.9404	-4.46263
Slc19a1	0.268117	2.34737	1.42458	0.193704	0.9404	-4.47877
Vmp1	0.194942	5.54716	1.42453	0.193718	0.9404	-4.46267
Nol7	0.215164	5.68394	1.42415	0.193825	0.9404	-4.46289
Stip1	0.217465	6.15407	1.42385	0.193909	0.9404	-4.46315
Bpifc	0.750542	0.35267	1.4237	0.19395	0.9404	-4.52937
H2-Q10	0.866481	0.355251	1.42368	0.193954	0.9404	-4.52931
Npm3	0.239695	3.24753	1.42292	0.194166	0.9404	-4.46698
Vps25	0.234952	5.13991	1.42287	0.194181	0.9404	-4.46365
Eml1	0.569011	6.208	1.42267	0.194237	0.9404	-4.46383
Myl1	0.775715	12.5998	1.42226	0.194351	0.9404	-4.48714
Pld5	1.1745	2.0188	1.42208	0.194403	0.9404	-4.48676
Rcl1	0.294095	2.6661	1.4213	0.194621	0.9404	-4.47447
Ap2s1	0.256746	4.67163	1.42091	0.194729	0.9404	-4.46474
Dcaf11	0.202655	7.49959	1.42066	0.1948	0.9404	-4.46669
Capzb	0.325676	8.18201	1.42047	0.194854	0.9404	-4.46872
Plpp7	0.546438	6.73497	1.42017	0.194937	0.9404	-4.46563
Pigw	0.299663	1.58474	1.41968	0.195075	0.9404	-4.49821
Tspan13	0.306507	4.53481	1.41951	0.195124	0.9404	-4.46553
Crot	0.320883	5.2314	1.4188	0.195323	0.9404	-4.466
Gm6548	0.589534	-0.461179	1.41819	0.195494	0.9404	-4.54722
Syngr1	0.291934	5.03505	1.41816	0.195503	0.9404	-4.46637
Nfu1	0.195031	5.11257	1.41775	0.195619	0.9404	-4.46661
Sh2b1	0.218095	6.34828	1.41714	0.195792	0.9404	-4.46697
Nmral1	0.932547	1.28937	1.41671	0.195911	0.9404	-4.50673
Zzef1	0.224054	4.02902	1.41621	0.196053	0.9404	-4.46754
Sf3a3	0.202084	3.93003	1.416	0.196111	0.9404	-4.46777
Tmsb15b1	0.573655	-0.392559	1.41535	0.196295	0.9404	-4.54637
Chaf1a	0.593067	-0.165216	1.41501	0.19639	0.9404	-4.54212
Rps17	0.266232	8.15126	1.41482	0.196444	0.9404	-4.47135
Denr	0.220665	5.54503	1.41409	0.196651	0.9404	-4.46865
Rpa2	0.197496	4.38547	1.41407	0.196658	0.9404	-4.46859
Stat5a	0.316535	3.87858	1.41397	0.196687	0.9404	-4.46894
Mrpl4	0.229236	5.24789	1.41383	0.196724	0.9404	-4.46886
Rtp4	0.507132	0.330635	1.41342	0.196842	0.9404	-4.53177
Ppm1n	1.83698	-1.46184	1.41315	0.196918	0.9404	-4.56249
Rps8	0.260411	8.46651	1.41298	0.196966	0.9404	-4.47328
Anapc11	0.217586	4.43724	1.41283	0.19701	0.9404	-4.4693
Slc25a40	0.385688	1.73491	1.41255	0.197089	0.9404	-4.49669
Mrpl51	0.279668	6.9274	1.41229	0.197162	0.9404	-4.47006
Rps16-ps2	0.275661	5.98491	1.41172	0.197322	0.9404	-4.4699
Rpl34	0.294696	4.24924	1.4115	0.197387	0.9404	-4.47003
Urod	0.224717	5.49916	1.41139	0.197417	0.9404	-4.47021
Ndufb6	0.295349	6.53836	1.41095	0.197541	0.9404	-4.47045
Tcea3	0.270056	7.85997	1.40926	0.198022	0.9404	-4.47327
Mrpl10	0.202067	5.01746	1.40911	0.198065	0.9404	-4.47158
Sf3b6	0.203882	3.81274	1.40906	0.198079	0.9404	-4.47167
Atp13a2	0.194604	4.82874	1.40825	0.198311	0.9404	-4.47203
Il18rap	0.709313	0.438182	1.40815	0.198338	0.9404	-4.53025
Cd300lg	0.246451	4.75183	1.40778	0.198445	0.9404	-4.47227
Lage3	0.263298	3.93636	1.40758	0.1985	0.9404	-4.47231
Gm4335	0.608185	0.787707	1.40684	0.198713	0.9404	-4.52204
Znhit3	0.301202	3.26163	1.40668	0.198757	0.9404	-4.47484
Lgals3	0.596731	4.10147	1.40607	0.198933	0.9404	-4.47305
F2rl3	0.444012	0.489851	1.40532	0.199147	0.9404	-4.52959
Serbp1	0.226898	7.8904	1.40481	0.199291	0.9404	-4.47553
Lrrc48	0.423056	0.237778	1.40478	0.199302	0.9404	-4.5354
Gm10177	0.250533	5.09755	1.4043	0.199439	0.9404	-4.47435
Nrd1	0.213502	8.15087	1.40427	0.199447	0.9404	-4.47645
Stub1	0.22829	6.24975	1.40409	0.199499	0.9404	-4.47413
Metap1	0.241706	5.74501	1.4037	0.199611	0.9404	-4.4745
Kazald1	0.643253	1.67873	1.40326	0.199736	0.9404	-4.50095
Dpp6	1.08372	-0.110643	1.40295	0.199824	0.9404	-4.54286
Rps2-ps10	0.219771	8.18908	1.40273	0.199888	0.9404	-4.47729
Rpap1	0.186935	4.30474	1.40259	0.199928	0.9404	-4.47499
Tmem56	0.285381	4.57351	1.40247	0.199963	0.9404	-4.4752
Gins3	0.483981	-0.329321	1.40122	0.200323	0.9404	-4.54716
Pkm	0.526484	11.5338	1.40056	0.200512	0.9404	-4.49033
Alx4	0.805025	0.299103	1.40039	0.200561	0.9404	-4.53484
Atg4a	0.22293	4.7796	1.40013	0.200637	0.9404	-4.47666
Mpzl3	0.61957	0.0369094	1.39991	0.200699	0.9404	-4.54043
Pcmt1	0.193199	6.57898	1.39963	0.200779	0.9404	-4.47659
Tmem229b	0.523385	1.91729	1.39951	0.200816	0.9404	-4.49684
Ccdc53	0.227614	3.90382	1.39863	0.201068	0.9404	-4.47715
Dennd1c	0.600783	-1.02969	1.3985	0.201106	0.9404	-4.55838
Snrpd2	0.216948	5.14813	1.39729	0.201456	0.9404	-4.47838
Atp5a1	0.31193	11.1705	1.39728	0.201459	0.9404	-4.49018
Mfsd12	0.377816	1.84424	1.39689	0.201571	0.9404	-4.49928
Pyurf	0.39946	4.33464	1.39644	0.2017	0.9404	-4.47844
Ndufs6	0.299681	6.9478	1.39625	0.201756	0.9404	-4.47855
Dnpep	0.195715	5.45086	1.39602	0.201822	0.9404	-4.47902
A430033K04Rik	0.346004	1.20639	1.39544	0.201991	0.9404	-4.51448
Rhot2	0.247705	6.57665	1.39528	0.202037	0.9404	-4.47894
Mrps17	0.178892	5.00402	1.39507	0.202098	0.9404	-4.47964
Aurkaip1	0.187454	5.93342	1.39453	0.202255	0.9404	-4.47956
Rundc3a	0.605	-0.169178	1.39306	0.20268	0.9404	-4.54543
Nudt1	0.54931	1.21189	1.39209	0.202962	0.9404	-4.51522
Nap1l4	0.258807	7.54185	1.39206	0.202971	0.9404	-4.48127
Apeh	0.210917	4.63488	1.39102	0.203275	0.9404	-4.48174
Mvk	0.309014	3.32518	1.391	0.20328	0.9404	-4.48222
Zfp949	0.281572	3.19356	1.39099	0.203282	0.9404	-4.48284
Cdc42	0.240894	7.09347	1.39079	0.203341	0.9404	-4.48149
Vtn	0.305326	4.90433	1.38987	0.20361	0.9404	-4.48258
Ubxn11	0.687209	-0.965796	1.3898	0.203631	0.9404	-4.55843
Mri1	0.215311	3.82443	1.38947	0.203725	0.9404	-4.48207
Ndufb2	0.315143	6.51874	1.38919	0.203809	0.9404	-4.48224
Syt3	0.406661	2.69857	1.38743	0.204323	0.9404	-4.48857
Fam78a	0.968886	4.28103	1.38734	0.204349	0.9404	-4.48346
Gpc4	0.1951	4.04164	1.38517	0.204985	0.9404	-4.48444
Arhgef10l	0.232614	6.19617	1.38461	0.20515	0.9404	-4.48489
2700060E02Rik	0.227761	6.09348	1.38419	0.205273	0.9404	-4.4852
1700011I03Rik	0.782134	-0.561289	1.38325	0.205549	0.9404	-4.55335
Rpl37a	0.256973	7.6519	1.38284	0.205668	0.9404	-4.48603
Arhgef4	1.71929	-1.45313	1.38262	0.205734	0.9404	-4.56507
Tmem117	0.237441	4.08994	1.38202	0.205911	0.9404	-4.48619
Ociad2	0.657502	5.75934	1.38115	0.206166	0.9404	-4.48721
Slc35b1	0.1886	5.24258	1.38093	0.206232	0.9404	-4.48773
Phka1	0.546634	9.02182	1.38062	0.206324	0.9404	-4.48992
Itpa	0.185848	4.212	1.37967	0.206604	0.9404	-4.48761
Gm6123	0.341519	2.28137	1.37957	0.206632	0.9404	-4.49732
Calm2	0.596885	6.93498	1.37929	0.206715	0.9404	-4.48745
Sgk1	0.264591	7.39202	1.37918	0.206749	0.9404	-4.48765
Rnh1	0.22263	5.45185	1.37873	0.206882	0.9404	-4.48887
Card14	0.679672	-0.122844	1.37871	0.206888	0.9404	-4.54673
Gtf2h5	0.227091	4.9658	1.3779	0.207126	0.9404	-4.48944
Nos2	0.482648	1.92259	1.37763	0.207208	0.9404	-4.50416
BC029722	0.203298	5.28223	1.37688	0.20743	0.9404	-4.49003
Sybu	0.575312	0.206492	1.37682	0.207448	0.9404	-4.54089
Hemk1	0.286865	4.47525	1.37668	0.207489	0.9404	-4.48963
Arf5	0.186913	5.00757	1.37642	0.207566	0.9404	-4.49031
Gm6565	0.375291	1.98397	1.37612	0.207656	0.9404	-4.50355
Bola2	0.218182	3.61746	1.37581	0.207747	0.9404	-4.48929
Trmt112-ps2	0.454756	1.70375	1.37534	0.207887	0.9404	-4.50916
Gpr180	0.257748	4.71203	1.37524	0.207916	0.9404	-4.49075
Clstn2	0.441767	-0.0847375	1.37523	0.20792	0.9404	-4.54658
Exosc4	0.215174	3.98216	1.37514	0.207946	0.9404	-4.4898
Wrap53	0.23844	2.84485	1.37502	0.207981	0.9404	-4.49257
Mcm6	0.748271	-0.615146	1.37422	0.208218	0.9404	-4.55527
Vps33b	0.364996	1.52699	1.37389	0.208317	0.9404	-4.51322
Uba2	0.198474	5.68235	1.37356	0.208416	0.9404	-4.49157
Anapc5	0.235554	9.56478	1.37355	0.208417	0.9404	-4.49458
Fras1	0.500081	1.06157	1.37263	0.208693	0.9404	-4.52358
Fdxacb1	0.263667	1.85556	1.37225	0.208806	0.9404	-4.50721
Rbfa	0.204066	4.3445	1.37162	0.208994	0.9404	-4.49225
Manbal	0.245665	3.623	1.36986	0.209519	0.9404	-4.49235
Snf8	0.236204	4.42581	1.36958	0.209602	0.9404	-4.49352
Pdcd4	0.220952	3.86461	1.36944	0.209647	0.9404	-4.49272
Dis3l2	0.246409	4.01546	1.36923	0.209707	0.9404	-4.49302
Exoc7	0.221912	5.16786	1.36893	0.209796	0.9404	-4.49459
Best3	0.561392	0.934418	1.36875	0.209853	0.9404	-4.52726
Nr6a1	0.43096	1.35469	1.36818	0.210022	0.9404	-4.51845
Pqbp1	0.228163	4.11792	1.36781	0.210132	0.9404	-4.49396
Aph1c	0.953864	-1.38894	1.36754	0.210214	0.9404	-4.5657
Itgal	0.548018	-0.400984	1.36732	0.21028	0.9404	-4.55294
Gzmm	0.283316	2.42519	1.36699	0.210378	0.9404	-4.50021
Bhlhe40	0.356421	7.08603	1.36664	0.210483	0.9404	-4.49402
Rpia	0.313611	4.00015	1.36647	0.210536	0.9404	-4.49449
Hist2h2be	0.486943	2.06775	1.36605	0.210662	0.9404	-4.50565
Atp1a3	0.566365	0.015667	1.366	0.210678	0.9404	-4.54623
Rpl29	0.297566	4.49994	1.3658	0.210736	0.9404	-4.49575
Ldoc1l	0.418116	2.6145	1.36508	0.210953	0.9404	-4.4989
Gm10282	0.401996	0.319002	1.36506	0.21096	0.9404	-4.54077
Ttc25	0.699406	-0.672923	1.36472	0.211061	0.9404	-4.55724
Prc1	0.47261	0.301653	1.36444	0.211147	0.9404	-4.54121
Rac3	0.673654	-0.242951	1.36414	0.211237	0.9404	-4.55088
Fdps	0.240892	4.57237	1.36348	0.211436	0.9404	-4.49718
Mrps10	0.191815	4.98323	1.36314	0.211538	0.9404	-4.49786
Fbxl16	0.600236	1.83083	1.36314	0.211539	0.9404	-4.51066
Gpr89	0.185283	3.96332	1.36242	0.211754	0.9404	-4.4966
Zfp560	0.214013	2.91935	1.36209	0.211856	0.9404	-4.49784
Rpl27a	0.250533	6.3784	1.36197	0.211891	0.9404	-4.49707
Zfp729a	0.306201	1.53204	1.36171	0.211971	0.9404	-4.51671
Sec11c	0.273995	3.58138	1.36152	0.212026	0.9404	-4.49661
Map2k2	0.251515	7.43037	1.36119	0.212125	0.9404	-4.49676
Zfp433	0.250881	2.35073	1.3606	0.212304	0.9404	-4.50364
Dysf	0.224726	6.84247	1.36006	0.212468	0.9404	-4.49759
Scin	0.459401	1.6921	1.36004	0.212473	0.9404	-4.51416
Mrpl12	0.324222	6.73612	1.3599	0.212517	0.9404	-4.49777
Ubl4a	0.182579	6.03276	1.35934	0.212687	0.9404	-4.49901
Dtd1	0.237668	3.27951	1.3591	0.212759	0.9404	-4.49797
Smyd1	0.304179	8.49865	1.359	0.212789	0.9404	-4.49861
Usp18	0.745447	0.436223	1.35852	0.212934	0.9404	-4.5397
Cdc45	0.375335	1.31384	1.35795	0.213108	0.9404	-4.52207
Kcnq5	0.354016	3.68982	1.35723	0.213327	0.9404	-4.49891
Tle6	0.314935	2.02004	1.3572	0.213336	0.9404	-4.50951
Gstk1	0.244058	4.97959	1.35687	0.213437	0.9404	-4.50141
Morn4	0.533823	2.99049	1.35673	0.213478	0.9404	-4.49991
Gabpb1	0.250437	2.46238	1.35661	0.213515	0.9404	-4.50392
Arpc4	0.231441	5.23509	1.35627	0.213619	0.9404	-4.50177
Cdh13	0.224809	6.52236	1.35593	0.213721	0.9404	-4.50013
Slc41a3	0.724789	5.65132	1.3556	0.213824	0.9404	-4.5017
Sobp	0.571993	5.19552	1.35536	0.213896	0.9404	-4.5023
Cd46	0.579962	1.34078	1.35506	0.213987	0.9404	-4.52232
Lss	0.309124	2.02649	1.35502	0.214	0.9404	-4.51017
Kbtbd4	0.215456	4.95731	1.35415	0.214264	0.9404	-4.50293
Mblac1	0.768136	0.0256336	1.35401	0.214308	0.9404	-4.54796
Irf1	0.266925	2.65931	1.3537	0.214402	0.9404	-4.50328
Lrrc56	0.517641	1.24572	1.35313	0.214574	0.9404	-4.52471
Tcaim	0.266423	4.61962	1.35255	0.214753	0.9404	-4.50339
Exoc3l4	0.803309	0.735259	1.35241	0.214794	0.9404	-4.53504
Naprt	0.430186	1.78954	1.35185	0.214965	0.9404	-4.51504
Rhoc	0.263429	4.76358	1.35092	0.215251	0.9404	-4.50454
C2cd5	0.260133	2.76766	1.35034	0.215428	0.9404	-4.50394
Atp5g1	0.285433	8.81388	1.34982	0.215588	0.9404	-4.50328
Tab1	0.195245	4.1717	1.34972	0.215618	0.9404	-4.5039
Rps2	0.232255	8.59358	1.34971	0.215621	0.9404	-4.50302
Frmd4b	0.224396	3.05664	1.34965	0.21564	0.9404	-4.50294
Cdk10	0.234056	3.07318	1.34945	0.215701	0.9404	-4.50298
Plp2	0.30816	5.184	1.34834	0.216042	0.9404	-4.50628
Traf3ip3	0.635978	-0.984352	1.34829	0.216058	0.9404	-4.56304
Disc1	0.675466	-1.0502	1.34798	0.216152	0.9404	-4.56383
Abcb8	0.236813	5.67958	1.34691	0.21648	0.9404	-4.50652
Tmem150a	0.235378	4.16101	1.34659	0.21658	0.9404	-4.50558
Fhit	0.503012	0.622779	1.34647	0.216617	0.9404	-4.53847
Akr7a5	0.192223	5.03064	1.3463	0.216671	0.9404	-4.50742
Atl2	0.275659	7.12135	1.34603	0.216752	0.9404	-4.50462
Med29	0.215454	4.40736	1.34511	0.217036	0.9404	-4.50705
Endog	0.335627	4.58915	1.34486	0.217113	0.9404	-4.50762
Rwdd1	0.185717	6.53232	1.34346	0.217547	0.9404	-4.50678
Kptn	0.344626	3.276	1.34324	0.217612	0.9404	-4.50565
Fastkd5	0.213572	2.86152	1.34219	0.217938	0.9404	-4.50701
Tmem17	0.318716	1.57772	1.34167	0.218099	0.9404	-4.52179
Mtfr1l	0.216118	6.80393	1.34152	0.218144	0.9404	-4.50735
Mtch1	0.213193	6.10269	1.34136	0.218197	0.9404	-4.50876
Pold1	0.265567	2.29062	1.34131	0.218212	0.9404	-4.51172
Zfand6	0.187321	5.54628	1.3406	0.21843	0.9404	-4.51028
Sox12	0.371532	1.44664	1.34057	0.218441	0.9404	-4.52439
Ap2a1	0.185023	6.29822	1.34004	0.218605	0.9404	-4.50906
Sars2	0.259367	3.82933	1.33998	0.218622	0.9404	-4.50818
Lyrm9	0.371915	3.57203	1.33972	0.218703	0.9404	-4.50769
Taf6l	0.232175	2.87035	1.33928	0.218841	0.9404	-4.50826
Zcchc5	0.682761	0.0148073	1.33895	0.218943	0.9404	-4.55051
Jtb	0.188485	5.95403	1.33817	0.219185	0.9404	-4.51082
Aqp11	0.637619	-0.257805	1.33751	0.219391	0.9404	-4.55487
Cpd	0.214902	6.36382	1.3368	0.219612	0.9404	-4.51067
Atp2b3	0.374443	2.29882	1.33656	0.219688	0.9404	-4.51343
Nxf1	0.199578	6.14921	1.33647	0.219715	0.9404	-4.51132
Ypel5	0.185698	5.1799	1.3362	0.2198	0.9404	-4.51314
Nlrx1	0.261928	3.88481	1.33526	0.220094	0.9404	-4.51083
Cyp2j9	0.559578	0.64864	1.33473	0.220259	0.9404	-4.54039
Fgfr4	0.400478	1.00441	1.33472	0.220259	0.9404	-4.53388
Isy1	0.184692	4.32841	1.33462	0.220291	0.9404	-4.51259
Dpm3	0.325531	2.23735	1.33421	0.220419	0.9404	-4.51494
Copz1	0.21562	5.27017	1.33419	0.220425	0.9404	-4.51422
Tma7	0.215081	5.2926	1.33416	0.220437	0.9404	-4.51422
Zc3hav1l	0.719976	-1.08851	1.33389	0.22052	0.9404	-4.56568
Pgam2	0.706624	10.4732	1.33373	0.220571	0.9404	-4.51305
Dynll2	0.472579	7.45485	1.33272	0.220885	0.9404	-4.51104
Tfam	0.181989	5.23072	1.33187	0.221152	0.9404	-4.51555
Gm10250	0.549163	-0.849692	1.33185	0.221157	0.9404	-4.56324
Rad51d	0.458066	1.86611	1.33154	0.221256	0.9404	-4.52046
Trrap	0.180882	4.15515	1.33131	0.221328	0.9404	-4.51383
Trp53rkb	0.349234	1.44387	1.33038	0.22162	0.9404	-4.52732
Crtc1	0.203968	3.548	1.33036	0.221625	0.9404	-4.51236
Xylt1	0.336146	2.82747	1.32995	0.221754	0.9404	-4.51252
Dgcr6	0.175546	5.17513	1.32953	0.221887	0.9404	-4.5169
N4bp3	0.328723	2.22518	1.32909	0.222024	0.9404	-4.51697
Rpl27-ps3	0.224557	7.16077	1.32816	0.222316	0.9404	-4.51371
Fn3krp	0.330983	1.82507	1.32707	0.222663	0.9404	-4.5225
Bbs10	0.375424	0.764739	1.32695	0.222699	0.9404	-4.53994
Pip4k2b	0.199012	6.39152	1.32689	0.222718	0.9404	-4.51593
Wbp2	0.188657	6.66663	1.32563	0.223114	0.9404	-4.51595
Flot2	0.254248	6.01485	1.32498	0.223322	0.9404	-4.51791
Otog	0.710242	0.37763	1.32443	0.223495	0.9404	-4.54708
Uqcrh	0.291612	8.16893	1.32442	0.223497	0.9404	-4.5146
Rpl39	0.246736	6.84356	1.32361	0.223755	0.9404	-4.51662
Strip1	0.186251	4.61954	1.32263	0.224065	0.9404	-4.52007
Bace1	0.458942	5.87927	1.3216	0.224391	0.9404	-4.52012
Fuom	0.276387	3.86603	1.32104	0.224568	0.9404	-4.51822
Elmo2	0.194105	4.35596	1.32069	0.224681	0.9404	-4.5203
Elmo3	0.382266	1.20458	1.3204	0.224773	0.9404	-4.53395
Itgb1bp2	0.485824	6.32238	1.31963	0.225019	0.9404	-4.51999
Gm6560	0.728075	-0.0944096	1.31917	0.225163	0.9404	-4.55518
Gm10762	0.269072	3.45274	1.31863	0.225336	0.9404	-4.51794
Armcx6	0.974697	0.32601	1.31843	0.225399	0.9404	-4.54899
Mrpl15	0.181236	5.97165	1.3183	0.225441	0.9404	-4.52168
Hyi	0.227342	2.62002	1.31784	0.225588	0.9404	-4.51847
Abcf1	0.250262	7.02375	1.31707	0.225832	0.9404	-4.51962
Mettl5	0.282703	2.5957	1.31683	0.225908	0.9404	-4.519
3110040N11Rik	0.313829	2.66523	1.31659	0.225986	0.9404	-4.51881
Gsta4	0.497949	2.91397	1.31551	0.226331	0.9404	-4.51869
Ccdc106	0.747985	-1.5428	1.31493	0.226517	0.9404	-4.57173
Rsc1a1	0.291923	4.10967	1.31474	0.226579	0.9404	-4.52256
Adprhl2	0.264387	3.16818	1.31301	0.227131	0.9404	-4.51995
Stx4a	0.227967	5.40991	1.31167	0.227561	0.9404	-4.52667
Anapc13	0.238545	5.28917	1.311	0.227778	0.9404	-4.52721
Cyb561d1	0.251146	2.58581	1.31037	0.227978	0.9404	-4.52168
Nenf	0.217657	5.4453	1.31012	0.228061	0.9404	-4.52748
Gm973	0.765093	0.569326	1.30871	0.228514	0.9404	-4.54696
Bud31	0.234271	4.61948	1.30805	0.228726	0.9404	-4.52814
Rassf7	0.753716	-0.598831	1.30797	0.228752	0.9404	-4.56312
Prrc2b	0.21068	7.06405	1.30708	0.229039	0.9404	-4.52462
AI413582	0.494046	0.190699	1.30671	0.229161	0.9404	-4.55307
Gm4332	0.258329	6.1766	1.30653	0.229218	0.9404	-4.52746
Phb	0.292569	6.97776	1.30585	0.229439	0.9404	-4.52547
Uqcr10	0.255176	7.98367	1.30551	0.229549	0.9404	-4.52371
Capza2	0.29362	7.86277	1.30503	0.229704	0.9404	-4.52411
Ftsj1	0.192786	3.7471	1.30475	0.229794	0.9404	-4.52614
Wdtc1	0.19299	6.92201	1.30422	0.229964	0.9404	-4.52644
Sbsn	1.62768	1.92746	1.3033	0.230263	0.9404	-4.52907
Msrb1	0.203022	6.02348	1.30318	0.230304	0.9404	-4.52976
Mrpl19	0.39244	3.22134	1.30182	0.230745	0.9404	-4.52534
Mrps12	0.275885	4.20087	1.30171	0.230779	0.9404	-4.52994
Pgm3	0.349013	1.34074	1.30131	0.230912	0.9404	-4.5369
Plk1	0.649669	-0.691362	1.30115	0.230962	0.9404	-4.56496
Slc47a1	0.248685	3.89034	1.30021	0.231267	0.9404	-4.52921
Mrps34	0.243306	5.11118	1.29981	0.231398	0.9404	-4.53353
Grhl1	1.10226	-0.358299	1.29953	0.231492	0.9404	-4.56139
Tnk2	0.257766	5.8876	1.29867	0.23177	0.9404	-4.53265
Stx8	0.187445	4.27371	1.29845	0.231842	0.9404	-4.53204
Vps52	0.185506	5.35674	1.29816	0.231938	0.9404	-4.53429
Nfic	0.226912	8.37633	1.29811	0.231954	0.9404	-4.52673
Ttc4	0.190931	4.92407	1.2981	0.231958	0.9404	-4.53434
Pgm2	0.707803	9.74069	1.298	0.231988	0.9404	-4.52659
Rnaset2b	0.326973	5.80556	1.29743	0.232174	0.9404	-4.53358
Hsd17b7	0.331626	2.77506	1.29739	0.232188	0.9404	-4.52668
Cdadc1	0.205698	4.22197	1.29688	0.232355	0.9404	-4.53264
Magohb	0.328037	1.21881	1.29662	0.232441	0.9404	-4.53983
Ptgr1	0.598527	0.824499	1.29586	0.23269	0.9404	-4.54572
Fkrp	0.172617	5.35164	1.2956	0.232774	0.9404	-4.53572
Arrdc2	0.717827	6.28495	1.29516	0.232917	0.9404	-4.53319
Ndufa11	0.281729	6.78966	1.29492	0.232997	0.9404	-4.53162
Bnip2	0.203982	5.95182	1.2945	0.233135	0.9404	-4.5347
Xrcc6	0.17566	4.65256	1.29448	0.233142	0.9404	-4.53572
Homez	0.268736	1.52272	1.29421	0.233229	0.9404	-4.53648
Naa50	0.205447	7.60655	1.29352	0.233455	0.9404	-4.53015
Jag2	0.202861	4.49297	1.29342	0.23349	0.9404	-4.53572
Tmem14a	0.724286	-0.597337	1.29273	0.233716	0.9404	-4.56495
Cirbp	0.372925	5.53776	1.29136	0.234166	0.9404	-4.53769
Uck1	0.226795	3.45521	1.2911	0.23425	0.9404	-4.53149
Prdx2	0.220926	7.13849	1.29043	0.234473	0.9404	-4.53286
Acp6	0.184184	3.99171	1.28939	0.234816	0.9404	-4.5354
Ndufv2	0.295427	8.1258	1.28872	0.235038	0.9404	-4.53143
Parm1	0.487499	4.80423	1.28808	0.235249	0.9404	-4.53968
Igdcc4	0.245677	4.3603	1.28808	0.235249	0.9404	-4.53804
Gm4841	0.851978	5.57314	1.28803	0.235264	0.9404	-4.53943
Tusc2	0.173048	5.56107	1.28776	0.235353	0.9404	-4.53961
Tdrkh	0.346356	2.82474	1.2874	0.235472	0.9404	-4.53098
Gm7336	0.390729	7.93584	1.28671	0.235702	0.9404	-4.53273
Ppp3ca	0.199102	7.46189	1.28645	0.235788	0.9404	-4.53396
Gm8203	0.598182	2.02019	1.28639	0.235807	0.9404	-4.53396
Angel1	0.19342	2.95319	1.28602	0.23593	0.9404	-4.53181
Rarres1	0.853943	-0.429632	1.28574	0.236023	0.9404	-4.56401
Ttll3	0.703662	-0.629976	1.28535	0.236152	0.9404	-4.56618
Kpna2	1.76201	-0.881992	1.28446	0.236448	0.9404	-4.56874
Haghl	0.455173	2.92181	1.28439	0.23647	0.9404	-4.53245
Txnl4b	0.21311	3.02441	1.28403	0.236589	0.9404	-4.53291
Fam173a	0.333725	4.33384	1.28362	0.236725	0.9404	-4.54031
2410089E03Rik	0.278763	1.90272	1.28264	0.237051	0.9404	-4.53613
Tceb1	0.196492	5.90983	1.28231	0.23716	0.9404	-4.54146
Thap7	0.210401	3.16312	1.28196	0.237277	0.9404	-4.53441
Dnaja3	0.177454	6.63451	1.28178	0.237339	0.9404	-4.53896
Pdhb	0.238425	7.11393	1.28176	0.237345	0.9404	-4.5373
Gm10643	0.708161	0.805222	1.28001	0.237927	0.9404	-4.54944
Gm13248	0.403649	0.989386	1.27928	0.238173	0.9404	-4.54717
Eri3	0.187054	6.36369	1.2786	0.2384	0.9404	-4.54168
Rpl7l1	0.177945	4.71719	1.27846	0.238446	0.9404	-4.54472
Gabrd	0.687008	-0.809555	1.2779	0.238633	0.9404	-4.56878
Sgta	0.2056	6.94018	1.27783	0.238656	0.9404	-4.53987
Katnal1	0.252247	2.3896	1.27738	0.238807	0.9404	-4.53536
Rpl21	0.246114	7.68455	1.2769	0.238967	0.9404	-4.53802
Mlh3	0.179922	3.81164	1.27668	0.239043	0.9404	-4.54089
S100a4	0.501512	3.53383	1.27652	0.239094	0.9404	-4.53914
Tsen2	0.273689	2.6728	1.27611	0.239231	0.9404	-4.5356
Traf3ip2	0.350117	3.07111	1.27559	0.239408	0.9404	-4.53691
Itgb6	0.529296	2.97086	1.27552	0.239428	0.9404	-4.53653
Ppp2r3a	0.245839	7.49709	1.27545	0.239454	0.9404	-4.53925
Zscan22	0.322728	1.40742	1.27544	0.239456	0.9404	-4.5431
Cdk5	0.211463	3.3677	1.27535	0.239488	0.9404	-4.53864
Vcl	0.286801	5.71838	1.27469	0.239707	0.9404	-4.54629
Xntrpc	0.550735	0.439599	1.27464	0.239724	0.9404	-4.55532
Akip1	0.31467	3.04564	1.27351	0.240106	0.9404	-4.53773
Pard3	0.172818	4.74467	1.27266	0.240391	0.9404	-4.54799
Pex14	0.179613	4.55864	1.27238	0.240487	0.9404	-4.54746
Csnk2a1	0.170223	6.9749	1.27228	0.24052	0.9404	-4.54256
Ndufa8	0.274634	7.27975	1.27083	0.241009	0.9404	-4.54221
5430416O09Rik	0.500126	1.50481	1.27059	0.241088	0.9404	-4.54343
D11Wsu47e	0.354824	1.7021	1.27056	0.241098	0.9404	-4.54162
Rap1gds1	0.223526	6.53756	1.27056	0.2411	0.9404	-4.54518
Evi5l	0.315216	3.77504	1.2702	0.241222	0.9404	-4.54395
Ubl7	0.282414	6.54893	1.26884	0.241679	0.9404	-4.54602
Ppp1r26	0.248281	2.24829	1.26767	0.242076	0.9404	-4.53938
Tmem233	0.919668	7.1895	1.26681	0.242368	0.9404	-4.54452
Krtcap2	0.176684	4.49942	1.26665	0.242421	0.9404	-4.55029
Zfp472	0.373336	0.883723	1.26583	0.242699	0.9404	-4.55155
Pds5b	0.322244	5.02026	1.26582	0.242701	0.9404	-4.55232
Gltp	0.504329	3.74114	1.26565	0.24276	0.9404	-4.54602
A930003A15Rik	0.494612	0.444993	1.26553	0.242802	0.9404	-4.55694
Borcs7	0.19746	3.44445	1.26527	0.24289	0.9404	-4.54402
Tnnc2	0.456895	13.1616	1.26517	0.242924	0.9404	-4.54196
Psmd13	0.231481	6.30357	1.26287	0.243706	0.9404	-4.55022
Ros1	0.854319	-1.14467	1.26266	0.243777	0.9404	-4.57319
Rsad1	0.27115	1.3336	1.26242	0.243858	0.9404	-4.54738
Crip2	0.201985	5.31268	1.26204	0.24399	0.9404	-4.55429
Myoz1	0.276733	11.448	1.26181	0.244067	0.9404	-4.54153
Tbce	0.204644	3.49623	1.26174	0.244089	0.9404	-4.54613
Spata24	0.532586	1.77888	1.26097	0.244354	0.9404	-4.544
1600002K03Rik	0.415766	1.77055	1.26079	0.244415	0.9404	-4.54411
Prkrir	0.20145	7.65896	1.26041	0.244544	0.9404	-4.54603
Exosc2	0.19962	3.2516	1.26013	0.24464	0.9404	-4.54509
Cct7	0.180813	6.89688	1.25951	0.244853	0.9404	-4.54933
Rps3a1	0.217855	5.4967	1.25946	0.244869	0.9404	-4.5553
Ccdc51	0.235705	2.72708	1.25931	0.24492	0.9404	-4.54267
Chaf1b	0.561773	-0.470271	1.25902	0.245021	0.9404	-4.56784
Spcs1	0.196035	5.77078	1.25859	0.245166	0.9404	-4.55482
Psmb6	0.221034	7.29091	1.25841	0.245228	0.9404	-4.54831
Snap47	0.201816	4.40329	1.25826	0.24528	0.9404	-4.55432
Hexim2	0.278687	2.12303	1.25821	0.245297	0.9404	-4.54316
Tmem191c	0.820392	-0.565627	1.25786	0.245418	0.9404	-4.56886
D2hgdh	0.236954	4.21681	1.25769	0.245474	0.9404	-4.55349
Atp5h	0.223237	8.23789	1.25767	0.24548	0.9404	-4.54557
Pygm	0.306033	13.0353	1.25666	0.245829	0.9404	-4.54458
Mrpl22	0.195244	3.80521	1.25615	0.246002	0.9404	-4.55131
Gm14403	0.520012	0.696387	1.25581	0.246119	0.9404	-4.55588
Uqcrq	0.247958	7.87561	1.25571	0.246153	0.9404	-4.54756
Pstpip2	0.233567	4.48577	1.25558	0.246199	0.9404	-4.5562
Nabp1	0.438917	2.32949	1.2554	0.246261	0.9404	-4.54376
Arhgap32	0.273866	1.57465	1.2553	0.246294	0.9404	-4.5472
Mkrn1	0.224373	3.69207	1.255	0.246397	0.9404	-4.55101
Tprgl	0.223089	6.91232	1.25484	0.246452	0.9404	-4.55163
Hmga2	0.549462	1.65703	1.25463	0.246525	0.9404	-4.54678
Kif3b	0.216557	2.50316	1.25453	0.246559	0.9404	-4.54413
Fyb	0.575139	-0.229737	1.25441	0.246602	0.9404	-4.56614
Nme3	0.256351	2.56975	1.25338	0.246954	0.9404	-4.54469
Trim13	0.271763	2.36777	1.25289	0.247123	0.9404	-4.54468
Zbtb8os	0.259433	3.64216	1.25255	0.24724	0.9404	-4.55181
Idh3a	0.372136	8.71894	1.25192	0.247458	0.9404	-4.54697
Ccdc166	0.747102	-1.19889	1.25165	0.247552	0.9404	-4.57464
Sla	0.51378	-0.197391	1.25151	0.247601	0.9404	-4.56623
Slc11a2	0.271954	4.62848	1.25126	0.247686	0.9404	-4.55924
Cav3	0.234822	5.39358	1.25026	0.24803	0.9404	-4.56058
Bora	0.46552	-0.0307114	1.25018	0.248059	0.9404	-4.56477
Avpi1	0.262775	3.62693	1.25016	0.248065	0.9404	-4.55287
B4galnt4	0.731424	-1.27435	1.24976	0.248205	0.9404	-4.57535
Nudt9	0.171483	5.98607	1.24975	0.248206	0.9404	-4.55863
Hrasls	0.346939	5.55373	1.24945	0.248311	0.9404	-4.56058
Fntb	0.235496	3.66817	1.24911	0.24843	0.9404	-4.55375
Arl4c	0.474714	0.460369	1.24857	0.248615	0.9404	-4.5599
Tmem14c	0.20345	5.34785	1.24849	0.248643	0.9404	-4.56165
Rbfox2	0.175626	5.49318	1.24715	0.249109	0.9404	-4.56201
Timm13	0.219534	5.65527	1.24713	0.249115	0.9404	-4.56146
Nek6	0.670509	4.05519	1.24699	0.249163	0.9404	-4.55796
Lclat1	0.158186	4.18657	1.24675	0.249249	0.9404	-4.55905
Ckm	0.331824	14.5094	1.24664	0.249284	0.9404	-4.54937
Prr29	0.622305	1.31352	1.24638	0.249376	0.9404	-4.5518
Pigx	0.332661	2.38084	1.246	0.249506	0.9404	-4.54728
Strbp	0.248971	3.90623	1.24591	0.24954	0.9404	-4.55735
Nudt16l1	0.214161	3.24475	1.2451	0.249821	0.9404	-4.55204
Ttc5	0.235698	2.49627	1.24444	0.250049	0.9404	-4.54806
Rer1	0.169893	5.7435	1.24413	0.250158	0.9404	-4.56274
BC022687	0.55984	-1.037	1.24379	0.250275	0.9404	-4.57424
Ube2l3	0.1763	6.98663	1.2433	0.250447	0.9404	-4.55709
Sec22a	0.231594	2.68585	1.24254	0.250712	0.9404	-4.54945
Ginm1	0.167864	6.32453	1.24251	0.250723	0.9404	-4.56079
Fam162a	0.233776	5.35728	1.24166	0.251017	0.9404	-4.56536
Rps8-ps1	0.843479	-1.17979	1.24147	0.251086	0.9404	-4.57547
Zfp772	0.305967	1.31097	1.24105	0.251232	0.9404	-4.55321
Rad9a	0.257313	2.03489	1.24038	0.251466	0.9404	-4.54953
Cnih1	0.225687	5.50126	1.24032	0.251488	0.9404	-4.56569
Tmem25	0.531212	2.19035	1.23985	0.251652	0.9404	-4.54951
Rtkn	0.275014	3.52677	1.23974	0.251691	0.9404	-4.55712
Polr2f	0.195339	4.36528	1.23966	0.251717	0.9404	-4.564
Agk	0.244864	2.35022	1.23959	0.251741	0.9404	-4.54965
Hdac6	0.241085	2.84673	1.23906	0.251929	0.9404	-4.55177
4930539E08Rik	0.381573	0.0886478	1.239	0.251949	0.9404	-4.56533
Fam114a2	0.179242	5.4026	1.23828	0.252201	0.9404	-4.56708
Nostrin	0.739963	-1.15024	1.23814	0.25225	0.9404	-4.57559
Nupl2	0.264234	3.36738	1.23811	0.252262	0.9404	-4.55641
Pgls	0.196673	3.88743	1.23804	0.252285	0.9404	-4.56122
Asl	0.211979	2.6908	1.2373	0.252546	0.9404	-4.55162
1110032A03Rik	0.238906	3.80628	1.2367	0.252756	0.9404	-4.56117
Dcxr	0.247311	2.87609	1.23661	0.252788	0.9404	-4.553
Rps6kc1	0.327714	4.45139	1.23622	0.252923	0.9404	-4.56639
Tmem178b	0.607436	-0.438079	1.2358	0.253072	0.9404	-4.57049
Cog6	0.202995	6.08732	1.23527	0.253258	0.9404	-4.56582
Bola1	0.245424	3.54539	1.23492	0.253382	0.9404	-4.55963
Kif1c	0.246241	10.3138	1.23465	0.253478	0.9404	-4.55187
Commd9	0.185611	4.27623	1.23368	0.253819	0.9404	-4.56657
Tnnt2	0.596864	2.57673	1.23289	0.254096	0.9404	-4.55286
2010107E04Rik	0.289215	6.95121	1.23244	0.254256	0.9404	-4.56269
Slc8a2	0.533015	-0.908644	1.23077	0.254845	0.9404	-4.57466
Plxna4	0.463926	1.8413	1.22996	0.255131	0.9404	-4.55344
Snapc5	0.246266	4.06022	1.22972	0.255218	0.9404	-4.56695
Nqo2	0.451659	3.85675	1.22895	0.255488	0.9404	-4.56555
Gm45233	0.416638	0.690416	1.2282	0.255756	0.9404	-4.56157
Hmg20a	0.210068	3.69529	1.2276	0.255967	0.9404	-4.56469
Ndufb11	0.216549	7.94871	1.22733	0.256064	0.9404	-4.56058
Arhgef7	0.16393	5.48374	1.22701	0.256178	0.9404	-4.57294
Cyp2e1	0.653792	4.91001	1.22691	0.256214	0.9404	-4.57337
Fem1a	0.196213	8.76949	1.22611	0.256497	0.9404	-4.55813
Gm15446	0.428396	1.19361	1.22589	0.256576	0.9404	-4.55796
Bok	0.382282	0.999289	1.22567	0.256655	0.9404	-4.55948
Cdk7	0.232197	3.55741	1.22525	0.256804	0.9404	-4.56445
Rfc5	0.251082	2.21542	1.22518	0.256829	0.9404	-4.55474
Ndufaf7	0.283853	3.6975	1.22508	0.256865	0.9404	-4.56597
2200002D01Rik	0.51369	-0.311522	1.22503	0.25688	0.9404	-4.57086
Mrps33	0.220513	4.79714	1.22239	0.257824	0.9404	-4.5755
Pknox1	0.222331	3.54755	1.22212	0.25792	0.9404	-4.56587
Uros	0.227773	3.77706	1.222	0.257961	0.9404	-4.56827
St3gal2	0.225225	5.93992	1.22191	0.257993	0.9404	-4.57364
Fbxl4	0.20861	4.71872	1.22112	0.258277	0.9404	-4.57586
Lace1	0.292992	3.55427	1.22104	0.258305	0.9404	-4.56646
Rdh12	0.738277	-0.844149	1.22082	0.258383	0.9404	-4.57527
Gm10108	0.337178	4.77592	1.22013	0.258631	0.9404	-4.57663
Tfdp1	0.212704	5.20148	1.21923	0.258954	0.9404	-4.57776
Eef1b2	0.204789	7.50777	1.21919	0.258966	0.9404	-4.56641
Cyc1	0.344903	8.53477	1.2185	0.259213	0.9404	-4.56226
1110012L19Rik	0.213146	3.67068	1.21839	0.259254	0.9404	-4.56898
Slc45a4	0.434696	4.85078	1.21728	0.259652	0.9404	-4.57841
Mpv17l2	0.202643	3.73761	1.21533	0.260352	0.9404	-4.57119
Ddx46	0.251487	5.44389	1.21525	0.260382	0.9404	-4.5794
Gpr137	0.231007	2.7947	1.21522	0.260393	0.9404	-4.56144
Prr12	0.173695	4.43862	1.21507	0.260449	0.9404	-4.57754
Pigv	0.219861	3.59938	1.21496	0.260486	0.9404	-4.56989
Bin2	0.988315	-1.53364	1.21406	0.260812	0.9404	-4.58
Ndufc1	0.405504	6.85604	1.21398	0.26084	0.9404	-4.57242
Nanp	2.28233	-2.62684	1.21332	0.261079	0.9404	-4.58477
Mboat4	0.530217	-0.761815	1.21307	0.261166	0.9404	-4.57557
Gm16867	0.890347	-1.21148	1.21249	0.261376	0.9404	-4.57838
Pex2	0.153848	4.62538	1.21127	0.26182	0.9404	-4.5807
Arl6ip5	0.205692	6.86591	1.21102	0.261908	0.9404	-4.57384
Adora1	1.05907	0.605179	1.20986	0.262328	0.9404	-4.56591
Rpl23a	0.204971	8.24537	1.2097	0.262387	0.9404	-4.56737
Zfp668	0.265825	2.18986	1.20961	0.262419	0.9404	-4.5602
Sema7a	0.293431	4.25452	1.2087	0.262749	0.9404	-4.57949
Snx11	0.193744	3.30654	1.20864	0.262772	0.9404	-4.5696
2022-09-05	0.375846	2.35436	1.20761	0.263143	0.9404	-4.56153
2010111I01Rik	0.208853	4.82487	1.20691	0.263401	0.9404	-4.58391
Sgf29	0.18948	4.51234	1.20685	0.263419	0.9404	-4.58235
Rtn4	0.273979	9.29943	1.20651	0.263545	0.9404	-4.56485
1190005I06Rik	1.06754	-1.04341	1.2062	0.263655	0.9404	-4.57802
Kcnj15	1.25372	-0.743143	1.2053	0.263986	0.9404	-4.57631
Chst15	0.24353	2.2965	1.20506	0.264073	0.9404	-4.5622
Fam73a	0.167956	3.66621	1.20469	0.264208	0.9404	-4.57566
Mettl21e	1.33242	2.41533	1.20452	0.264268	0.9404	-4.563
Asf1a	0.197302	3.31117	1.20442	0.264304	0.9404	-4.5716
Habp4	0.176548	5.1921	1.2042	0.264386	0.9404	-4.58587
Tmem238	0.439275	0.769036	1.20332	0.264706	0.9404	-4.56605
Rps16	0.215623	6.83543	1.20291	0.264858	0.9404	-4.57806
Fam134c	0.161772	5.57632	1.20288	0.264868	0.9404	-4.58553
Mcoln1	0.172686	4.75496	1.20271	0.264928	0.9404	-4.58587
Gm4294	3.11774	-1.54508	1.20193	0.265214	0.9404	-4.58104
RP24-323I19.1	0.494495	0.166174	1.20172	0.265291	0.9404	-4.57063
Stac3	0.229487	7.77249	1.20161	0.265331	0.9404	-4.57337
Gm12918	0.282249	6.47755	1.20154	0.265357	0.9404	-4.58102
Uba1	0.179634	7.29138	1.19992	0.26595	0.9404	-4.57681
Dnph1	0.337008	2.96602	1.19973	0.266017	0.9404	-4.56968
Noc4l	0.204381	4.23084	1.19957	0.266076	0.9404	-4.58401
Lfng	0.309703	2.09868	1.19942	0.266132	0.9404	-4.56346
Irf5	0.791479	1.26314	1.19938	0.266147	0.9404	-4.56422
Atp5g3	0.300086	8.72949	1.1991	0.266252	0.9404	-4.56997
Pop1	0.375898	0.281635	1.19869	0.266402	0.9404	-4.57031
Gm3244	0.268558	6.74316	1.19849	0.266474	0.9404	-4.58084
Zkscan6	0.272488	1.70256	1.19847	0.266482	0.9404	-4.56335
Mrpl21	0.165659	4.94581	1.19831	0.266539	0.9404	-4.58884
Atg9a	0.196716	7.35811	1.1979	0.266692	0.9404	-4.5774
Wdr25	0.305403	1.9003	1.19782	0.266721	0.9404	-4.56358
Srpr	0.246755	7.92931	1.19752	0.266832	0.9404	-4.57444
Pip5k1c	0.20242	5.07155	1.19696	0.267038	0.9404	-4.58974
Tnni2	0.293504	13.0352	1.19691	0.267054	0.9404	-4.56389
Limch1	0.202418	6.39463	1.19618	0.267324	0.9404	-4.58428
Mien1	0.174274	4.20037	1.19482	0.267822	0.9404	-4.58618
C1d	0.175654	4.2288	1.19446	0.267955	0.9404	-4.58663
Pag1	0.257302	1.68451	1.19434	0.267999	0.9404	-4.56458
Dus2	0.249493	3.24245	1.19406	0.268103	0.9404	-4.5755
Ankrd34a	1.73927	-0.512105	1.19374	0.268223	0.9404	-4.57624
Usp54	0.31898	3.15859	1.19286	0.268546	0.9404	-4.575
Nkap	0.208032	2.93955	1.19234	0.26874	0.9404	-4.57255
Tmem88b	0.599258	0.179003	1.19208	0.268834	0.9404	-4.5721
Pex19	0.173862	6.74036	1.19187	0.268914	0.9404	-4.58416
Klhdc4	0.22444	2.85177	1.19106	0.269212	0.9404	-4.57208
Mlip	0.218438	6.06233	1.19053	0.269408	0.9404	-4.58935
Vps18	0.180789	3.92223	1.1888	0.270051	0.9404	-4.58642
H2afy	0.157418	5.63769	1.18879	0.270055	0.9404	-4.59272
Apmap	0.216537	4.44428	1.18832	0.270228	0.9404	-4.59163
Emg1	0.158503	5.50772	1.18817	0.270283	0.9404	-4.59363
Banp	0.310098	1.95286	1.18789	0.270387	0.9404	-4.56687
Gipc1	0.193284	4.41612	1.18782	0.270414	0.9404	-4.59167
Ppox	0.239516	2.67551	1.1869	0.270755	0.9404	-4.57189
Timm17b	0.206152	4.44882	1.18658	0.270873	0.9404	-4.59257
Ar	0.200493	4.97831	1.18638	0.270949	0.9404	-4.59529
Grb2	0.190759	5.6229	1.18617	0.271027	0.9404	-4.59417
Fbxo21	0.19918	4.41912	1.18564	0.271226	0.9404	-4.59283
B3gat3	0.232229	4.99251	1.18497	0.271474	0.9404	-4.59607
Sh3glb2	0.299437	4.21211	1.18455	0.271629	0.9404	-4.59157
2310011J03Rik	0.230559	3.35731	1.18455	0.271631	0.9404	-4.5814
Nipa2	0.195826	4.37339	1.18398	0.271844	0.9404	-4.59331
Gm10284	0.35083	2.51366	1.1839	0.271872	0.9404	-4.57152
Nes	0.34275	5.03921	1.18347	0.272032	0.9404	-4.59691
0610012G03Rik	0.211375	5.53766	1.18336	0.272075	0.9404	-4.59607
Wdr53	0.24258	2.76942	1.18328	0.272104	0.9404	-4.57438
Mrfap1	0.186598	7.40743	1.18235	0.27245	0.9404	-4.58451
Cox5a	0.256952	8.5381	1.18194	0.272604	0.9404	-4.57828
Fam3c	0.177722	3.17389	1.18162	0.272725	0.9404	-4.58023
Coa3	0.330702	5.19789	1.18064	0.273093	0.9404	-4.59845
Tmem86a	0.338866	3.08844	1.18038	0.273189	0.9404	-4.5796
Bre	0.189196	4.73452	1.18036	0.273195	0.9404	-4.59763
Clybl	0.446159	5.10374	1.18029	0.273221	0.9404	-4.59864
Ostf1	0.229179	4.72141	1.18002	0.273322	0.9404	-4.59774
Cx3cr1	1.3654	-1.74345	1.17987	0.273378	0.9404	-4.58361
Uqcr11	0.245374	7.91832	1.17969	0.273449	0.9404	-4.58267
Hnrnph1	0.229931	6.0151	1.17956	0.273496	0.9404	-4.59533
Acot13	0.211388	5.96382	1.17948	0.273527	0.9404	-4.59571
Sfi1	0.249505	2.42908	1.17878	0.273787	0.9404	-4.57273
Zhx2	0.222547	5.30683	1.1785	0.273895	0.9404	-4.5994
Tatdn3	0.322248	2.58827	1.17764	0.274215	0.9404	-4.57466
Zkscan14	0.248053	3.63318	1.17653	0.274635	0.9404	-4.58891
Stat2	0.329168	2.02177	1.1763	0.274719	0.9404	-4.5709
Szrd1	0.217089	6.52702	1.17584	0.274894	0.9404	-4.59365
Zfp641	0.270633	4.02558	1.17543	0.275047	0.9404	-4.59427
Snrpd1	0.218414	3.03455	1.17531	0.275094	0.9404	-4.58108
Wars	0.154031	5.1444	1.17508	0.275179	0.9404	-4.60142
Mrpl27	0.181717	4.69679	1.17462	0.275352	0.9404	-4.60046
Tha1	0.291648	2.3406	1.17438	0.275444	0.9404	-4.5736
Cyhr1	0.17238	6.57549	1.17412	0.275543	0.9404	-4.59416
Hfe2	0.27487	8.95063	1.17374	0.275685	0.9404	-4.57978
Nubp2	0.208933	3.82479	1.17316	0.275904	0.9404	-4.59303
Usmg5	0.283229	7.17263	1.17266	0.276093	0.9404	-4.59066
Gdpd5	0.265626	3.345	1.17264	0.276101	0.9404	-4.58673
Get4	0.189666	5.40354	1.17261	0.276111	0.9404	-4.60225
Nmnat3	0.211406	3.3175	1.17254	0.276139	0.9404	-4.58637
Fopnl	0.222078	5.52675	1.17245	0.276172	0.9404	-4.60186
6430571L13Rik	0.861629	5.2538	1.17185	0.276399	0.9404	-4.60302
Cetn2	0.19785	4.17055	1.17077	0.276807	0.9404	-4.59819
Mrps5	0.149137	5.21605	1.17049	0.276914	0.9404	-4.6038
Tomm22	0.163312	5.48721	1.17017	0.277034	0.9404	-4.60321
Atxn7l1	0.199097	3.27219	1.16849	0.277671	0.9404	-4.58753
Glrx5	0.216538	5.47603	1.16841	0.277703	0.9404	-4.60419
Mrpl45	0.200155	5.58313	1.16758	0.278018	0.9404	-4.60415
Nucks1	0.147516	5.58985	1.16677	0.278328	0.9404	-4.60454
Mrpl40	0.185716	4.19805	1.16672	0.278345	0.9404	-4.60054
Apopt1	0.176691	4.93816	1.16621	0.278538	0.9404	-4.60587
Sh3kbp1	0.528002	3.74898	1.16606	0.278596	0.9404	-4.59553
Polq	0.422225	0.0844295	1.1655	0.278811	0.9404	-4.57682
Gpt	0.337787	4.23139	1.16439	0.279231	0.9404	-4.60208
Agbl5	0.395992	1.07612	1.16431	0.279263	0.9404	-4.57328
Ptrf	0.210453	7.44255	1.1642	0.279303	0.9404	-4.59284
Auts2	0.233856	3.47726	1.16326	0.279665	0.9404	-4.59301
Fbxl14	0.169501	3.32675	1.16286	0.279816	0.9404	-4.59093
Plekhn1	0.765351	-0.439561	1.16286	0.279818	0.9404	-4.57965
Cpe	0.418022	7.51654	1.16217	0.28008	0.9404	-4.59329
Myadml2	0.192683	6.09723	1.16177	0.280234	0.9404	-4.60392
Gatc	0.167735	4.79385	1.16172	0.280252	0.9404	-4.60774
Phpt1	0.186777	5.64041	1.16147	0.280347	0.9404	-4.60704
Exoc3l	0.418644	0.607269	1.16131	0.280408	0.9404	-4.57527
Sirt3	0.331227	4.00443	1.16042	0.280749	0.9404	-4.60154
Cd276	0.431244	2.6408	1.15987	0.280959	0.9404	-4.5822
Lmtk2	0.211883	4.78046	1.15879	0.281374	0.9404	-4.60921
Chtf18	0.592108	-0.854915	1.15837	0.281535	0.9404	-4.58195
Ints1	0.176573	5.1458	1.15829	0.281568	0.9404	-4.6103
Ndufa4l2	0.306939	3.06113	1.15761	0.281827	0.9404	-4.58913
Mrpl13	0.224769	5.28964	1.15747	0.281881	0.9404	-4.61053
Cnbd2	0.32126	2.13013	1.15681	0.282135	0.9404	-4.57807
Usp2	0.229297	7.68947	1.15673	0.282167	0.9404	-4.59463
Tada3	0.232307	3.65965	1.15668	0.282185	0.9404	-4.59881
Cacng1	0.352445	8.79978	1.1562	0.282369	0.9404	-4.58791
Tom1l2	0.178886	6.50809	1.15573	0.282553	0.9404	-4.60384
Aldoa	0.269322	14.2738	1.15569	0.282565	0.9404	-4.57585
Fam83d	0.483755	2.43497	1.15567	0.282575	0.9404	-4.58137
[truncated: 11,067 more rows]

## Sheet: AJ Gene Ontology
gene ontology analysis
term_name	zscore	combined_score	FDR	pvalue	overlapping_genes	gene_set_library	log10P	geneset
cellular response to cytokine stimulus (GO:0071345)	6.15963	329.274	1.0352e-20	6.0812e-24	['CDKN1A', 'CSF3R', 'ITGAM', 'CSF1', 'AQP4', 'CXCL1', 'IFIT1', 'FGF2', 'CXCL2', 'ICAM1', 'ZFP36', 'MYC', 'ZC3H12A', 'SOX9', 'CCR5', 'JUNB', 'IL13RA1', 'HSP90AA1', 'CISH', 'IL1R1', 'IL1R2', 'RTN4RL2', 'IRAK3', 'FOS', 'TNFRSF1B', 'OSMR', 'SIRT1', 'MMP9', 'IRF1', 'IRF8', 'RHOU', 'CCL11', 'CEBPD', 'CSF2RB', 'ZFP36L1', 'SOCS3', 'SBNO2', 'IL1RL2', 'CCL7', 'HMOX1', 'CCL2', 'RIPK1', 'MCL1', 'STAT5A', 'CC…	Gene Ontology Biological Process (2018 version)	23.216	downregulated
cytokine-mediated signaling pathway (GO:0019221)	5.17622	275.672	1.0352e-20	7.42342e-24	['IFITM3', 'CDKN1A', 'IFITM1', 'CSF3R', 'ITGAM', 'CSF1', 'IRS2', 'CXCL1', 'IFI35', 'IFIT1', 'FGF2', 'CXCL2', 'ICAM1', 'MYC', 'MAP3K8', 'CCR5', 'JUNB', 'IL13RA1', 'HSP90AA1', 'CISH', 'GPR35', 'IL1R1', 'IL1R2', 'RTN4RL2', 'IRAK3', 'FOS', 'TNFRSF1B', 'OSMR', 'SIRT1', 'MMP9', 'MTAP', 'IRF1', 'IRF2', 'IRF8', 'RHOU', 'IRF9', 'BIRC3', 'CCL11', 'CEBPD', 'CSF2RB', 'RAP1B', 'SOCS3', 'IL1RL1', 'IL1RL2', 'CC…	Gene Ontology Biological Process (2018 version)	23.1294	downregulated
SRP-dependent cotranslational protein targeting to membrane (GO:0006614)	10.9644	308.883	1.10544e-09	5.82425e-13	['RPL30', 'RPL32', 'RPL21', 'RPL13A', 'RPL35A', 'RPS4X', 'RPS14', 'RPS28', 'RPS15A', 'RPS27', 'RPL24', 'RPL37', 'RPL29', 'RPS27A', 'RPL39', 'RPS21', 'RPS13', 'SEC63', 'RPL19']	Gene Ontology Biological Process (2018 version)	12.2348	upregulated
positive regulation of transcription, DNA-templated (GO:0045893)	2.86047	78.5294	1.11039e-09	1.1944e-12	['RET', 'CSRNP1', 'DDX3X', 'CITED2', 'SERPINE1', 'GABPB1', 'FGF1', 'LITAF', 'FGF2', 'ETS1', 'IKZF4', 'ETS2', 'ZMIZ1', 'MYC', 'ZC3H12A', 'NAMPT', 'SOX9', 'CCNL1', 'IER5', 'JUNB', 'MYBL1', 'IER2', 'TEAD3', 'OSR1', 'CKAP2', 'FOS', 'PPRC1', 'PARP9', 'SIRT1', 'GAL', 'IRF1', 'IRF2', 'IRF8', 'MET', 'ATF3', 'CEBPB', 'NOTCH1', 'HEATR1', 'SLC9A1', 'RELB', 'SBNO2', 'RIPK1', 'E2F7', 'WWOX', 'EGR1', 'IL33', '…	Gene Ontology Biological Process (2018 version)	11.9228	downregulated
cotranslational protein targeting to membrane (GO:0006613)	10.3696	283.429	1.27874e-09	1.34746e-12	['RPL30', 'RPL32', 'RPL21', 'RPL13A', 'RPL35A', 'RPS4X', 'RPS14', 'RPS28', 'RPS15A', 'RPS27', 'RPL24', 'RPL37', 'RPL29', 'RPS27A', 'RPL39', 'RPS21', 'RPS13', 'SEC63', 'RPL19']	Gene Ontology Biological Process (2018 version)	11.8705	upregulated
protein targeting to ER (GO:0045047)	9.83576	261.018	1.88797e-09	2.98415e-12	['RPL30', 'RPL32', 'RPL21', 'RPL13A', 'RPL35A', 'RPS4X', 'RPS14', 'RPS28', 'RPS27', 'RPS15A', 'RPL24', 'RPL37', 'RPL29', 'RPS27A', 'RPL39', 'RPS21', 'RPS13', 'SEC63', 'RPL19']	Gene Ontology Biological Process (2018 version)	11.5252	upregulated
positive regulation of transcription from RNA polymerase II promoter (GO:0045944)	3.1078	81.9586	2.45582e-09	3.52216e-12	['CSRNP1', 'DDX3X', 'CITED2', 'SERPINE1', 'GABPB1', 'FGF1', 'LITAF', 'FGF2', 'ETS1', 'IKZF4', 'ZMIZ1', 'MYC', 'ZC3H12A', 'NAMPT', 'SOX9', 'CCNL1', 'IER5', 'JUNB', 'MYBL1', 'IER2', 'TEAD3', 'OSR1', 'CKAP2', 'FOS', 'PPRC1', 'SIRT1', 'GAL', 'IRF1', 'IRF2', 'IRF8', 'MET', 'ATF3', 'CEBPB', 'NOTCH1', 'SLC9A1', 'RELB', 'SBNO2', 'RIPK1', 'E2F7', 'WWOX', 'EGR1', 'IL33', 'SMAD3', 'STAT3', 'FOSL2', 'NFKB2',…	Gene Ontology Biological Process (2018 version)	11.4532	downregulated
regulation of transcription from RNA polymerase II promoter (GO:0006357)	2.42789	56.0761	5.19692e-08	9.31682e-11	['CSRNP1', 'CDKN1A', 'DDX3X', 'CITED2', 'SERPINE1', 'GABPB1', 'FGF1', 'LITAF', 'FGF2', 'ETS1', 'IKZF4', 'ETS2', 'ZFP36', 'EDNRB', 'ZMIZ1', 'MYC', 'ZC3H12A', 'NAMPT', 'NFKBIZ', 'SOX9', 'CCNL1', 'IER5', 'JUNB', 'MYBL1', 'IER2', 'TEAD3', 'TGIF1', 'FST', 'OSR1', 'NOG', 'ARID5A', 'CKAP2', 'FOS', 'PPRC1', 'PARP9', 'ETV3', 'SIRT1', 'GAL', 'IRF1', 'IRF2', 'IRF8', 'MET', 'ATF3', 'PPID', 'CEBPB', 'NOTCH1',…	Gene Ontology Biological Process (2018 version)	10.0307	downregulated
cytosolic ribosome (GO:0022626)	7.29641	160.97	5.27193e-08	2.62285e-10	['RPL30', 'RPL32', 'RPL21', 'RPL13A', 'RPL35A', 'RPS4X', 'RPS14', 'RPS28', 'RPS27', 'RPS15A', 'RPL24', 'APOD', 'RPL37', 'RPL29', 'RPS27A', 'RPL39', 'RPS21', 'RPS13', 'RPL19']	Gene Ontology Cellular Component (2018 version)	9.58123	upregulated
viral gene expression (GO:0019080)	7.87804	173.984	1.21621e-07	2.56314e-10	['RPL30', 'RPL32', 'RPL21', 'RPL13A', 'RPL35A', 'RPS4X', 'RPS14', 'RPS28', 'RPS27', 'RPS15A', 'RPL24', 'RPL37', 'RPL29', 'RPS27A', 'RPL39', 'RPS21', 'RPS13', 'RPL19']	Gene Ontology Biological Process (2018 version)	9.59123	upregulated
nuclear-transcribed mRNA catabolic process, nonsense-mediated decay (GO:0000184)	7.70963	167.905	1.27985e-07	3.48075e-10	['RPL30', 'RPL32', 'RPL21', 'RPL13A', 'RPL35A', 'RPS4X', 'RPS14', 'RPS28', 'RPS27', 'RPS15A', 'RPL24', 'RPL37', 'RPL29', 'RPS27A', 'RPL39', 'RPS21', 'RPS13', 'RPL19']	Gene Ontology Biological Process (2018 version)	9.45833	upregulated
viral transcription (GO:0019083)	7.62808	164.981	1.27985e-07	4.04588e-10	['RPL30', 'RPL32', 'RPL21', 'RPL13A', 'RPL35A', 'RPS4X', 'RPS14', 'RPS28', 'RPS27', 'RPS15A', 'RPL24', 'RPL37', 'RPL29', 'RPS27A', 'RPL39', 'RPS21', 'RPS13', 'RPL19']	Gene Ontology Biological Process (2018 version)	9.39299	upregulated
cytosolic part (GO:0044445)	5.80366	113.593	3.17592e-07	3.16012e-09	['RPL30', 'RPL32', 'RPL21', 'RPL13A', 'RPL35A', 'RPS4X', 'RPS14', 'RPS28', 'RPS27', 'RPS15A', 'BBS12', 'RPL24', 'APOD', 'RPL37', 'RPL29', 'RPS27A', 'RPL39', 'RPS21', 'RPS13', 'RPL19']	Gene Ontology Cellular Component (2018 version)	8.5003	upregulated
response to cytokine (GO:0034097)	6.43336	129.938	7.86324e-07	1.69163e-09	['IFITM3', 'IFITM1', 'SMAD3', 'GCH1', 'IL1R1', 'STAT3', 'IRAK3', 'PTPN12', 'OSMR', 'NFKB2', 'RELB', 'IL1RL2', 'CASP8', 'TIMP3', 'RIPK1', 'JUNB', 'MYD88', 'PTPN2', 'MCL1']	Gene Ontology Biological Process (2018 version)	8.7717	downregulated
positive regulation of endothelial cell migration (GO:0010595)	9.10548	163.166	6.57653e-06	1.65062e-08	['STAT5A', 'NUS1', 'FGF1', 'ETS1', 'FGF2', 'SIRT1', 'THBS1', 'AGT', 'VEGFA', 'BMP4', 'ZC3H12A', 'PLPP3', 'MET']	Gene Ontology Biological Process (2018 version)	7.78235	downregulated
positive regulation of cell differentiation (GO:0045597)	4.89781	86.9978	6.7324e-06	1.93113e-08	['CCDC71L', 'MSR1', 'IFITM1', 'CEBPB', 'NOTCH1', 'SMAD3', 'CSF1', 'ZBTB16', 'AGT', 'MEDAG', 'ZFP36L1', 'BMP4', 'ZFP36', 'DAB2', 'GLIPR2', 'BAMBI', 'ZC3H12A', 'PDPN', 'SOX9', 'BMPR1B', 'JUNB']	Gene Ontology Biological Process (2018 version)	7.71419	downregulated
cellular response to type I interferon (GO:0071357)	9.02273	149.571	1.76231e-05	6.3188e-08	['IFITM3', 'EGR1', 'IFITM1', 'IRF1', 'STAT2', 'IRF2', 'IRF8', 'IFI35', 'IFIT1', 'GBP2', 'IRF9', 'MYD88']	Gene Ontology Biological Process (2018 version)	7.19937	downregulated
type I interferon signaling pathway (GO:0060337)	9.02273	149.571	1.76231e-05	6.3188e-08	['IFITM3', 'EGR1', 'IFITM1', 'IRF1', 'STAT2', 'IRF2', 'IRF8', 'IFI35', 'IFIT1', 'GBP2', 'IRF9', 'MYD88']	Gene Ontology Biological Process (2018 version)	7.19937	downregulated
peptide biosynthetic process (GO:0043043)	4.92998	80.5792	2.16162e-05	7.97225e-08	['RPL30', 'RPL32', 'RPL21', 'RPL13A', 'RPL35A', 'RPS4X', 'RPS14', 'RPS28', 'RPS27', 'RPS15A', 'RPS6KB2', 'RPL24', 'RPL37', 'RPL29', 'RPS27A', 'RPL39', 'RPS21', 'RPS13', 'RPL19']	Gene Ontology Biological Process (2018 version)	7.09842	upregulated
negative regulation of transcription, DNA-templated (GO:0045892)	2.53747	41.2149	2.23886e-05	8.8302e-08	['CEBPB', 'NOTCH1', 'CITED2', 'NAB2', 'ZBTB21', 'IKZF4', 'ETS2', 'RELB', 'ZFP36', 'SBNO2', 'BTAF1', 'EDNRB', 'MYC', 'NACC2', 'SOX9', 'JUNB', 'FNIP2', 'E2F7', 'TGIF1', 'PLK3', 'WWOX', 'HSPA8', 'SMAD3', 'ZBTB16', 'FST', 'OSR1', 'STAT3', 'NOG', 'ARID5A', 'PARP9', 'SIRT1', 'NFKB2', 'VEGFA', 'BMP4', 'DAB2', 'NR4A3', 'IRF1', 'BCL3', 'IRF2', 'RLIM', 'TIMELESS', 'IRF8', 'TAF7', 'MAFK', 'ATF3', 'PPID', 'G…	Gene Ontology Biological Process (2018 version)	7.05403	downregulated
macrophage differentiation (GO:0030225)	47.3563	764.053	2.28718e-05	9.84088e-08	['BMP4', 'CASP8', 'CSF1', 'MMP9', 'SIRT1', 'VEGFA']	Gene Ontology Biological Process (2018 version)	7.00697	downregulated
RNA polymerase II core promoter proximal region sequence-specific DNA binding (GO:0000978)	4.08064	68.6429	2.44458e-05	4.94854e-08	['TGIF1', 'SMAD3', 'STAT3', 'FOS', 'LITAF', 'ETS1', 'ACTB', 'ETS2', 'FOSL2', 'NFKB2', 'FOSL1', 'KLF7', 'KLF6', 'NR4A3', 'KLF5', 'MYC', 'NACC2', 'IRF1', 'IRF8', 'HNRNPC', 'JUNB', 'MYBL1', 'ATF3', 'GZF1']	Gene Ontology Molecular Function (2018 version)	7.30552	downregulated
regulation of cell migration (GO:0030334)	3.63349	57.9155	2.52617e-05	1.19571e-07	['RET', 'IFITM1', 'CLIC4', 'CCL11', 'NOTCH1', 'SERPINE2', 'CSF1', 'CITED2', 'SERPINE1', 'STC1', 'LAMC2', 'FGF1', 'RND3', 'THBS1', 'RND1', 'CCL7', 'PODXL', 'PDPN', 'GTSE1', 'CCR1', 'CCL24', 'NOG', 'MMP9', 'VEGFA', 'FGR', 'DAB2']	Gene Ontology Biological Process (2018 version)	6.92237	downregulated
positive regulation of blood vessel endothelial cell migration (GO:0043536)	11.3499	180.243	2.52617e-05	1.26807e-07	['STAT5A', 'NUS1', 'RHOJ', 'HMOX1', 'PIK3C2A', 'THBS1', 'FGF2', 'ETS1', 'SIRT1', 'VEGFA']	Gene Ontology Biological Process (2018 version)	6.89686	downregulated
ribosome (GO:0005840)	7.46773	110.409	2.54151e-05	3.7933e-07	['RPS4X', 'RPL30', 'RPS28', 'RPS27', 'RPL32', 'RPL13A', 'RPL24', 'APOD', 'RPL39', 'RPS21', 'RPS13', 'RPL19']	Gene Ontology Cellular Component (2018 version)	6.42098	upregulated
core promoter proximal region sequence-specific DNA binding (GO:0000987)	3.82042	59.9989	3.73413e-05	1.51179e-07	['TGIF1', 'SMAD3', 'STAT3', 'FOS', 'LITAF', 'ETS1', 'ACTB', 'ETS2', 'FOSL2', 'NFKB2', 'FOSL1', 'KLF7', 'KLF6', 'NR4A3', 'KLF5', 'MYC', 'NACC2', 'IRF1', 'IRF8', 'HNRNPC', 'JUNB', 'MYBL1', 'ATF3', 'GZF1']	Gene Ontology Molecular Function (2018 version)	6.82051	downregulated
viral process (GO:0016032)	4.25217	66.2696	4.0436e-05	1.70436e-07	['RPL30', 'TSG101', 'RPL32', 'RPL21', 'RPL13A', 'RPL35A', 'RPS4X', 'RPS14', 'RPS28', 'RPS27', 'RPS15A', 'MVB12A', 'RPL24', 'RPL37', 'CD247', 'RPL29', 'RPS27A', 'RPL39', 'RPS21', 'RPS13', 'RPL19']	Gene Ontology Biological Process (2018 version)	6.76844	upregulated
negative regulation of transcription from RNA polymerase II promoter (GO:0000122)	2.7824	41.6795	5.80422e-05	3.12167e-07	['CEBPB', 'NOTCH1', 'CITED2', 'ETS2', 'RELB', 'ZFP36', 'EDNRB', 'MYC', 'NACC2', 'SOX9', 'JUNB', 'FNIP2', 'E2F7', 'TGIF1', 'PLK3', 'WWOX', 'SMAD3', 'ZBTB16', 'FST', 'OSR1', 'STAT3', 'NOG', 'ARID5A', 'PARP9', 'SIRT1', 'NFKB2', 'VEGFA', 'BMP4', 'NR4A3', 'IRF2', 'IRF8', 'TAF7', 'MAFK', 'ATF3', 'PPID', 'GZF1']	Gene Ontology Biological Process (2018 version)	6.50561	downregulated
nuclear-transcribed mRNA catabolic process (GO:0000956)	4.63071	68.2734	8.33629e-05	3.95293e-07	['RPL30', 'RPL32', 'RPL21', 'RPL13A', 'RPL35A', 'RPS4X', 'RPS14', 'RPS28', 'RPS27', 'RPS15A', 'RPL24', 'RPL37', 'RPL29', 'RPS27A', 'RPL39', 'RPS21', 'RPS13', 'RPL19']	Gene Ontology Biological Process (2018 version)	6.40308	upregulated
protein kinase binding (GO:0019901)	2.81139	38.7017	0.00017302	1.05073e-06	['RET', 'PPP1R15A', 'ERRFI1', 'CDKN1A', 'PLEK', 'RND3', 'ACTB', 'RELB', 'RND1', 'AURKA', 'ZFP36', 'SOX9', 'PAK2', 'MAP2K6', 'PTPN1', 'HSP90AA1', 'SMAD3', 'MUSK', 'GCH1', 'NEK6', 'OSR1', 'STAT3', 'AVPR1A', 'SIRT1', 'FGR', 'NR4A3', 'RHOJ', 'RHOU', 'TRIB1', 'MET', 'PTPN2', 'EPHA2']	Gene Ontology Molecular Function (2018 version)	5.97851	downregulated
RNA polymerase II regulatory region sequence-specific DNA binding (GO:0000977)	2.83078	37.2672	0.00019871	1.91652e-06	['CEBPB', 'LITAF', 'ETS1', 'ACTB', 'ETS2', 'RELB', 'MYC', 'NACC2', 'JUNB', 'MYBL1', 'IER2', 'TGIF1', 'EGR1', 'SMAD3', 'ZBTB16', 'STAT3', 'FOS', 'FOSL2', 'NFKB2', 'FOSL1', 'KLF7', 'KLF6', 'KLF5', 'NR4A3', 'IRF1', 'IRF2', 'IRF8', 'HNRNPC', 'ATF3', 'GZF1']	Gene Ontology Molecular Function (2018 version)	5.71749	downregulated
chemokine binding (GO:0019956)	21.519	279.191	0.00019871	2.31947e-06	['CCR1', 'ZFP36', 'PDPN', 'ACKR3', 'ACKR1', 'CCR5']	Gene Ontology Molecular Function (2018 version)	5.63461	downregulated
transcription factor activity, RNA polymerase II core promoter proximal region sequence-specific binding (GO:0000982)	3.43262	44.399	0.00019871	2.41348e-06	['TGIF1', 'CEBPB', 'STAT3', 'FOS', 'LITAF', 'ETS1', 'ETS2', 'FOSL2', 'NFKB2', 'FOSL1', 'KLF7', 'KLF6', 'NR4A3', 'KLF5', 'MYC', 'NACC2', 'IRF1', 'IRF8', 'SOX9', 'MYBL1', 'ATF3', 'GZF1']	Gene Ontology Molecular Function (2018 version)	5.61736	downregulated
polysomal ribosome (GO:0042788)	13.1704	162.464	0.000220742	4.39287e-06	['RPL30', 'RPS28', 'RPL32', 'RPL24', 'RPL39', 'RPS21', 'RPL19']	Gene Ontology Cellular Component (2018 version)	5.35725	upregulated
positive regulation of intracellular signal transduction (GO:1902533)	2.81094	37.6647	0.000264282	1.51614e-06	['RET', 'RNF31', 'IRS2', 'FGF1', 'LITAF', 'FGF2', 'THBS1', 'SLC9A3R1', 'GJA1', 'CASP8', 'HMOX1', 'PMAIP1', 'RIPK1', 'SOX9', 'CD14', 'PLK2', 'NEK6', 'ZDHHC13', 'TNFRSF1B', 'SIRT1', 'AGT', 'VEGFA', 'SELP', 'FGR', 'BAX', 'S100A9', 'MAP3K14', 'MET', 'MYD88', 'BIRC3', 'EPHA2']	Gene Ontology Biological Process (2018 version)	5.81926	downregulated
regulation of cell proliferation (GO:0042127)	2.40256	31.7794	0.000295434	1.80078e-06	['BTG2', 'CDKN1A', 'IFITM1', 'BTG1', 'NOTCH1', 'CSF1', 'IRS2', 'LAMC2', 'CXCL1', 'FGF1', 'TOB1', 'FGF2', 'ETS1', 'CXCL2', 'THBS1', 'ZFP36L1', 'DNAJB2', 'DPP4', 'SLC9A3R1', 'SERTAD1', 'ADAMTS1', 'MYC', 'NACC2', 'NAMPT', 'PDPN', 'SOX9', 'IER5', 'JUNB', 'E2F7', 'TNFRSF1B', 'OSMR', 'SIRT1', 'AGT', 'VEGFA', 'FOSL1', 'BMP4', 'FGR', 'NR4A3', 'BAMBI', 'IRF1', 'PTPN2']	Gene Ontology Biological Process (2018 version)	5.74454	downregulated
cytosolic large ribosomal subunit (GO:0022625)	6.72466	79.0039	0.000317666	7.90214e-06	['RPL30', 'RPL32', 'RPL21', 'RPL13A', 'RPL24', 'RPL35A', 'RPL37', 'RPL29', 'RPL39', 'RPL19']	Gene Ontology Cellular Component (2018 version)	5.10226	upregulated
translation (GO:0006412)	3.79088	50.4042	0.000319034	1.6809e-06	['N6AMT1', 'RPL30', 'RPL32', 'RPL21', 'RPL13A', 'RPL35A', 'RPS4X', 'RPS14', 'RPS28', 'RPS27', 'RPS15A', 'RPS6KB2', 'RPL24', 'RPL37', 'RPL29', 'RPS27A', 'RPL39', 'RPS21', 'RPS13', 'RPL19']	Gene Ontology Biological Process (2018 version)	5.77446	upregulated
cellular protein metabolic process (GO:0044267)	2.77918	36.6375	0.000324845	1.88266e-06	['RPL30', 'RPL32', 'PRKDC', 'TNC', 'MSLN', 'SPPL3', 'GGA2', 'RPS4X', 'RPS14', 'RPS15A', 'STC2', 'AKT1', 'RPL37', 'RPS27A', 'RPL39', 'LCMT1', 'RPS13', 'RPL19', 'RPL21', 'ST8SIA2', 'RPL13A', 'RPL35A', 'SNCAIP', 'RPS28', 'RPS27', 'RPS6KB2', 'RPL24', 'SCG3', 'FBXL2', 'RPL29', 'RPS21']	Gene Ontology Biological Process (2018 version)	5.72523	upregulated
cellular macromolecule biosynthetic process (GO:0034645)	3.08186	40.309	0.000330208	2.08772e-06	['RPL30', 'RPL32', 'SCX', 'RPS4X', 'RPS14', 'RPS15A', 'NT5M', 'RPL37', 'RPS27A', 'RPL39', 'RPS13', 'ST3GAL2', 'RPL19', 'RPL21', 'RPL13A', 'RPL35A', 'RPS28', 'RPS27', 'DBF4', 'RPS6KB2', 'KCTD13', 'RPL24', 'TCF3', 'RPL29', 'INHA', 'RPS21']	Gene Ontology Biological Process (2018 version)	5.68033	upregulated
large ribosomal subunit (GO:0015934)	6.39829	72.6834	0.000390426	1.16545e-05	['RPL30', 'RPL32', 'RPL21', 'RPL13A', 'RPL24', 'RPL35A', 'RPL37', 'RPL29', 'RPL39', 'RPL19']	Gene Ontology Cellular Component (2018 version)	4.93351	upregulated
positive regulation of cell motility (GO:2000147)	4.20144	53.8338	0.000422169	2.72465e-06	['CCR1', 'RET', 'CCL24', 'NOTCH1', 'CCL11', 'CSF1', 'LAMC2', 'FGF1', 'MMP9', 'THBS1', 'VEGFA', 'FGR', 'DAB2', 'CCL7', 'PODXL', 'PDPN', 'GTSE1']	Gene Ontology Biological Process (2018 version)	5.56469	downregulated
protein kinase activity (GO:0004672)	2.60799	31.281	0.000436088	6.17938e-06	['RET', 'CDKN1A', 'CSF2RB', 'FGF1', 'FGF2', 'AURKA', 'CCL2', 'RIPK1', 'MAP3K8', 'SOX9', 'MAP3K6', 'MAPK6', 'PAK2', 'MAP2K6', 'STAT5A', 'PLK3', 'HSP90AA1', 'MUSK', 'PLK2', 'NEK6', 'OSR1', 'IRAK3', 'FGR', 'BMP2K', 'TOP1', 'ALPK2', 'ALPK1', 'BMPR1B', 'MAP3K14', 'MET', 'EPHA2']	Gene Ontology Molecular Function (2018 version)	5.20905	downregulated
rRNA metabolic process (GO:0016072)	3.96384	50.3907	0.000439893	3.01297e-06	['RPL30', 'RPL32', 'RPL21', 'RPL13A', 'RPL35A', 'RPS4X', 'RPS14', 'RPS28', 'RPS27', 'RPS15A', 'RPL24', 'RPL37', 'RPL29', 'RPS27A', 'RPL39', 'RPS21', 'RPS13', 'RPL19']	Gene Ontology Biological Process (2018 version)	5.52101	upregulated
positive regulation of cell migration (GO:0030335)	3.77372	47.7783	0.000465781	3.17312e-06	['CCR1', 'RET', 'CCL24', 'CCL11', 'NOTCH1', 'CSF1', 'LAMC2', 'FGF1', 'MMP9', 'THBS1', 'VEGFA', 'FGR', 'DAB2', 'CCL7', 'GLIPR2', 'PODXL', 'PDPN', 'SOX9', 'GTSE1']	Gene Ontology Biological Process (2018 version)	5.49851	downregulated
rRNA processing (GO:0006364)	3.92035	49.2842	0.000470423	3.46993e-06	['RPL30', 'RPL32', 'RPL21', 'RPL13A', 'RPL35A', 'RPS4X', 'RPS14', 'RPS28', 'RPS27', 'RPS15A', 'RPL24', 'RPL37', 'RPL29', 'RPS27A', 'RPL39', 'RPS21', 'RPS13', 'RPL19']	Gene Ontology Biological Process (2018 version)	5.45968	upregulated
positive regulation of extrinsic apoptotic signaling pathway (GO:2001238)	13.1704	162.464	0.000612586	4.39287e-06	['RET', 'WWOX', 'PMAIP1', 'RIPK1', 'THBS1', 'PAK2', 'AGT']	Gene Ontology Biological Process (2018 version)	5.35725	downregulated
chemokine-mediated signaling pathway (GO:0070098)	8.29408	101.203	0.000666838	5.02101e-06	['CCR1', 'CCL24', 'CCL11', 'CCL7', 'GPR35', 'CCL2', 'ACKR3', 'CXCL1', 'CXCL2']	Gene Ontology Biological Process (2018 version)	5.29921	downregulated
response to tumor necrosis factor (GO:0034612)	5.61668	68.1027	0.000674599	5.42187e-06	['CCL24', 'ZFP36', 'CASP8', 'CCL11', 'CCL7', 'GCH1', 'ZC3H12A', 'CCL2', 'RIPK1', 'SIRT1', 'ZFP36L1', 'NFE2L2']	Gene Ontology Biological Process (2018 version)	5.26585	downregulated
positive regulation of extrinsic apoptotic signaling pathway via death domain receptors (GO:1902043)	78.621	951.262	0.000674599	5.5632e-06	['TIMP3', 'PMAIP1', 'THBS1', 'ATF3']	Gene Ontology Biological Process (2018 version)	5.25468	downregulated
cytosolic small ribosomal subunit (GO:0022627)	7.71723	81.3499	0.000758678	2.64216e-05	['RPS4X', 'RPS14', 'RPS28', 'RPS15A', 'RPS27', 'RPS27A', 'RPS21', 'RPS13']	Gene Ontology Cellular Component (2018 version)	4.57804	upregulated
regulation of cell migration involved in sprouting angiogenesis (GO:0090049)	12.0239	142.326	0.000840511	7.23279e-06	['NOTCH1', 'RHOJ', 'HMOX1', 'PIK3C2A', 'THBS1', 'FGF2', 'VEGFA']	Gene Ontology Biological Process (2018 version)	5.14069	downregulated
cytoplasmic translation (GO:0002181)	7.92464	94.127	0.000878534	6.94311e-06	['RPL30', 'RPS28', 'RPL32', 'RPL24', 'RPL35A', 'RPL29', 'RPL39', 'RPS21', 'RPL19']	Gene Ontology Biological Process (2018 version)	5.15845	upregulated
regulation of endothelial cell migration (GO:0010594)	6.72466	79.0039	0.000881563	7.90214e-06	['BMP4', 'ZC3H12A', 'STC1', 'FGF1', 'ETS1', 'ADAMTS9', 'THBS1', 'AGT', 'EPHA2', 'VEGFA']	Gene Ontology Biological Process (2018 version)	5.10226	downregulated
response to lipopolysaccharide (GO:0032496)	4.27688	50.0253	0.000892614	8.32125e-06	['GCH1', 'SERPINE1', 'CXCL1', 'IRAK3', 'TNFRSF1B', 'CXCL2', 'SELP', 'ZFP36', 'SBNO2', 'ZC3H12A', 'CCL2', 'CD14', 'TRIB1', 'CCR5', 'JUNB']	Gene Ontology Biological Process (2018 version)	5.07981	downregulated
regulation of endothelial cell chemotaxis (GO:2001026)	24.6111	282.299	0.00107785	1.04346e-05	['NOTCH1', 'FGF1', 'THBS1', 'FGF2', 'MET']	Gene Ontology Biological Process (2018 version)	4.98153	downregulated
positive regulation of gene expression (GO:0010628)	2.23268	25.3837	0.00115007	1.15461e-05	['RET', 'NOTCH1', 'DDX3X', 'CSF1', 'CITED2', 'HEATR1', 'CLU', 'FGF2', 'ETS1', 'THBS1', 'ACTB', 'ETS2', 'POLR2A', 'MYC', 'ZC3H12A', 'SOX9', 'SF3B1', 'MYBL1', 'EGR1', 'SMAD3', 'TAF15', 'MUSK', 'ZBTB16', 'OSR1', 'STAT3', 'NOG', 'FOS', 'LARP4', 'PARP9', 'AGT', 'VEGFA', 'BMP4', 'DAB2', 'KLF6', 'RYBP', 'BAMBI', 'IRF1', 'BCL3', 'MYD88', 'NFE2L2']	Gene Ontology Biological Process (2018 version)	4.93757	downregulated
small ribosomal subunit (GO:0015935)	7.02981	69.9688	0.00119538	4.75774e-05	['RPS4X', 'RPS14', 'RPS28', 'RPS15A', 'RPS27', 'RPS27A', 'RPS21', 'RPS13']	Gene Ontology Cellular Component (2018 version)	4.3226	upregulated
positive regulation of epithelial cell migration (GO:0010634)	6.1977	68.8683	0.00135357	1.49334e-05	['BMP4', 'GLIPR2', 'ZC3H12A', 'SOX9', 'FGF1', 'ETS1', 'MMP9', 'THBS1', 'AGT', 'VEGFA']	Gene Ontology Biological Process (2018 version)	4.82584	downregulated
negative regulation of apoptotic process (GO:0043066)	2.5714	28.5608	0.00135357	1.50059e-05	['RET', 'NOTCH1', 'DDX3X', 'CITED2', 'THBS1', 'MYC', 'ZC3H12A', 'PDPN', 'CCL2', 'SOX9', 'PAK2', 'MCL1', 'PLK3', 'MUSK', 'PLK2', 'OSR1', 'STAT3', 'PLAUR', 'TNFRSF1B', 'SIRT1', 'MMP9', 'VEGFA', 'BMP4', 'DAB2', 'BCL3', 'MET', 'MYD88', 'BIRC3', 'EPHA2']	Gene Ontology Biological Process (2018 version)	4.82374	downregulated
positive regulation of epithelial cell proliferation (GO:0050679)	5.02286	55.7762	0.00135357	1.50451e-05	['STAT5A', 'BMP4', 'CCL24', 'NR4A3', 'CCL11', 'MYC', 'OSR1', 'C5AR1', 'SOX9', 'FGF2', 'SIRT1', 'VEGFA']	Gene Ontology Biological Process (2018 version)	4.82261	downregulated
regulation of ERK1 and ERK2 cascade (GO:0070372)	3.33888	36.9255	0.00137191	1.57409e-05	['CCR1', 'RET', 'CCL24', 'PTPN1', 'CCL11', 'NOTCH1', 'MUSK', 'C5AR1', 'FGF2', 'ICAM1', 'SLC9A3R1', 'CCL7', 'GLIPR2', 'TIMP3', 'CCL2', 'ACKR3', 'MET', 'PTPN2', 'EPHA2']	Gene Ontology Biological Process (2018 version)	4.80297	downregulated
C-C chemokine binding (GO:0019957)	39.3065	416.604	0.00154029	2.49439e-05	['CCR1', 'ZFP36', 'ACKR1', 'CCR5']	Gene Ontology Molecular Function (2018 version)	4.60304	downregulated
positive regulation of apoptotic signaling pathway (GO:2001235)	6.00928	65.3347	0.00157888	1.89765e-05	['SLC9A3R1', 'WWOX', 'PLAUR', 'PMAIP1', 'BAX', 'RIPK1', 'MMP9', 'S100A9', 'PAK2', 'AGT']	Gene Ontology Biological Process (2018 version)	4.72178	downregulated
regulation of intrinsic apoptotic signaling pathway (GO:2001242)	8.11382	88.1008	0.00157888	1.92477e-05	['SLC9A3R1', 'DDX3X', 'PLAUR', 'PMAIP1', 'BAX', 'MMP9', 'S100A9', 'MCL1']	Gene Ontology Biological Process (2018 version)	4.71562	downregulated
positive regulation of cellular process (GO:0048522)	2.48153	26.7993	0.00161412	2.04094e-05	['NOTCH1', 'DDX3X', 'CSF1', 'CITED2', 'IRS2', 'LAMC2', 'FGF1', 'FGF2', 'ETS1', 'THBS1', 'DPP4', 'SERTAD1', 'MYC', 'NACC2', 'ZC3H12A', 'NAMPT', 'PDPN', 'SOX9', 'IER5', 'JUNB', 'SLC30A2', 'OSMR', 'SIRT1', 'VEGFA', 'FOSL1', 'BMP4', 'DAB2', 'BAMBI', 'BMPR1B', 'S100A9']	Gene Ontology Biological Process (2018 version)	4.69017	downregulated
inflammatory response (GO:0006954)	3.26638	35.2079	0.00161412	2.08348e-05	['PTGER4', 'CCL24', 'CEBPB', 'CCL11', 'TNFAIP6', 'STAT3', 'C5AR1', 'CXCL1', 'FOS', 'TNFRSF1B', 'CXCL2', 'THBS1', 'RELB', 'NFKB2', 'CCL7', 'CCL2', 'PTX3', 'ACKR1', 'S100A9']	Gene Ontology Biological Process (2018 version)	4.68121	downregulated
negative regulation of intrinsic apoptotic signaling pathway (GO:2001243)	6.7257	72.072	0.00165818	2.21891e-05	['DDX3X', 'DDIAS', 'PLAUR', 'ACKR3', 'CLU', 'MMP9', 'SIRT1', 'MCL1', 'NFE2L2']	Gene Ontology Biological Process (2018 version)	4.65386	downregulated
cellular response to mechanical stimulus (GO:0071260)	7.91057	84.6248	0.00165818	2.25971e-05	['PTGER4', 'CASP8', 'IRF1', 'PIEZO1', 'SOX9', 'MAP3K14', 'MYD88', 'SLC9A1']	Gene Ontology Biological Process (2018 version)	4.64595	downregulated
regulation of branching involved in ureteric bud morphogenesis (GO:0090189)	19.6869	209.952	0.00165818	2.3358e-05	['BMP4', 'NOG', 'SOX9', 'AGT', 'VEGFA']	Gene Ontology Biological Process (2018 version)	4.63156	downregulated
transmembrane receptor protein tyrosine kinase signaling pathway (GO:0007169)	2.71372	28.8918	0.00165818	2.37818e-05	['CSF1', 'NCF4', 'IRS2', 'PLAT', 'FGF1', 'PIK3C2A', 'FGF2', 'ACTB', 'ACTG1', 'POLR2A', 'HNRNPA1', 'PAK2', 'NUS1', 'HSP90AA1', 'MUSK', 'STAT3', 'MMP9', 'VEGFA', 'FGR', 'HNRNPH1', 'HNRNPF', 'ATP6V1B2', 'LCP2', 'PTPN2', 'EPHA2']	Gene Ontology Biological Process (2018 version)	4.62376	downregulated
ribosome biogenesis (GO:0042254)	3.46369	38.1572	0.00194728	1.6431e-05	['RPL30', 'RPL32', 'RPL21', 'RPL13A', 'RPL35A', 'RPS4X', 'RPS14', 'RPS28', 'RPS27', 'RPS15A', 'RPL24', 'RPL37', 'RPL29', 'RPS27A', 'RPL39', 'RPS21', 'RPS13', 'RPL19']	Gene Ontology Biological Process (2018 version)	4.78434	upregulated
ncRNA processing (GO:0034470)	3.44694	37.767	0.00194728	1.74414e-05	['RPL30', 'RPL32', 'RPL21', 'RPL13A', 'RPL35A', 'RPS4X', 'RPS14', 'RPS28', 'RPS27', 'RPS15A', 'RPL24', 'RPL37', 'RPL29', 'RPS27A', 'RPL39', 'RPS21', 'RPS13', 'RPL19']	Gene Ontology Biological Process (2018 version)	4.75842	upregulated
positive regulation of protein kinase activity (GO:0045860)	3.81043	39.826	0.00196554	2.88947e-05	['EGR1', 'PTPN1', 'CDKN1A', 'DDX3X', 'CSF1', 'NAB2', 'CLU', 'AGT', 'VEGFA', 'BAX', 'MAP3K8', 'LCP2', 'MAP3K14', 'PAK2', 'MAP2K6']	Gene Ontology Biological Process (2018 version)	4.53918	downregulated
regulation of blood vessel endothelial cell migration (GO:0043535)	7.5331	78.2603	0.00199599	3.07735e-05	['STAT5A', 'NUS1', 'FGF2', 'ETS1', 'SIRT1', 'THBS1', 'EPHA2', 'VEGFA']	Gene Ontology Biological Process (2018 version)	4.51182	downregulated
myeloid leukocyte differentiation (GO:0002573)	7.5331	78.2603	0.00199599	3.07735e-05	['BMP4', 'SBNO2', 'CASP8', 'CSF1', 'MMP9', 'SIRT1', 'EPHA2', 'VEGFA']	Gene Ontology Biological Process (2018 version)	4.51182	downregulated
positive regulation of cell migration involved in sprouting angiogenesis (GO:0090050)	17.8962	184.521	0.00209656	3.32785e-05	['RHOJ', 'HMOX1', 'PIK3C2A', 'FGF2', 'VEGFA']	Gene Ontology Biological Process (2018 version)	4.47784	downregulated
regulation of protein phosphorylation (GO:0001932)	3.14343	32.3592	0.00209656	3.38277e-05	['MUSK', 'STAT2', 'PLAUR', 'INHBB', 'SIRT1', 'MMP9', 'VEGFA', 'BMP4', 'FGR', 'SLC9A3R1', 'DAB2', 'ZC3H12A', 'SESN2', 'KCTD11', 'RIPK1', 'SOX9', 'PLPP3', 'PAK2', 'FNIP2']	Gene Ontology Biological Process (2018 version)	4.47073	downregulated
DNA damage response, signal transduction by p53 class mediator (GO:0030330)	5.5068	56.1635	0.00225605	3.72099e-05	['PLK3', 'BTG2', 'CDKN1A', 'PLK2', 'SESN2', 'BCL3', 'BAX', 'GTSE1', 'E2F7', 'AURKA']	Gene Ontology Biological Process (2018 version)	4.42934	downregulated
negative regulation of programmed cell death (GO:0043069)	2.62704	26.6758	0.00230885	3.89085e-05	['RET', 'DDX3X', 'CITED2', 'THBS1', 'MYC', 'PDPN', 'SOX9', 'PAK2', 'MCL1', 'PLK3', 'MUSK', 'PLK2', 'OSR1', 'STAT3', 'PLAUR', 'SIRT1', 'MMP9', 'VEGFA', 'BMP4', 'DAB2', 'BCL3', 'MET', 'MYD88', 'BIRC3', 'EPHA2']	Gene Ontology Biological Process (2018 version)	4.40995	downregulated
[truncated: 475 more rows]

## Sheet: AJ Gene Data
gene_symbol	logFC	AveExpr	t	P.Value	adj.P.Val	B
Junb	-3.01554	6.38899	-11.4802	9.12395e-07	0.00585165	6.34735
[truncated: 12,826 more rows]

## Sheet: AJ Pathway Data
pathway enrichment analysis
[truncated: 270 more rows]

[truncated: 18 more sheets: C57 Gene Ontology, C57 pathway data, C57 Gene Data, CAST Gene Ontology, CAST Pathway Data, CAST Gene Data, NOD Gene Ontology, NOD Pathway Data, NOD Gene Data, NZO Gene Ontology, NZO Pathway Data, NZO Gene Data, PWK Gene Ontology, PWK Pathway Data, PWK Gene Data, WSB Gene Ontology, WSB Pathway Data, WSB Gene Data]
